# Supplementary material for: RNA 2’-O-Methyltransferase Fibrillarin Facilitates Virus Entry Into Macrophages Through Inhibiting Type I Interferon Response
Source: Front Immunol. 2022 Apr 7;13:793582. doi: 10.3389/fimmu.2022.793582 (PMC9021640; doi:10.3389/fimmu.2022.793582)
Supplement: Supplementary Table 4 — Methylated_sites in mRNA of RAW264.7 cells. [file Table_4.xlsx]

## Sheet: Methylated sites
2'-O-methylation Column A ~ F: chrom start,end and the 2'-O-methylation information. Column G ~ T: the count, coverage, ratio and fc of the methylated sites for each sample. Column U ~ AL: mRNA annotation informations.
genome location & bases						count, coverage, ratio and fc														Annotations
chrom	3'extremities_start	3'extremities_end	Nm_position	base	strand	3-0h.count	3-0h.coverage	3-0h.ratio	3-0h.Input.count	3-0h.Input.coverage	3-0h.Input.ratio	3-0h.fc	3-VSV.count	3-VSV.coverage	3-VSV.ratio	3-VSV.Input.count	3-VSV.Input.coverage	3-VSV.Input.ratio	3-VSV.fc	chrom	start	end	Ensembl	symbol	strand	type	overlap_length	GeneID	Synonyms	dbXrefs	chromosome	map_location	description	pathway	GO-CC	GO-MF	GO-BP
chr5	76781126	76781127	76781126	A	+	13	13	1	0	0	0	2	0	0	0	0	0	0	0	chr5	76657683	76873554	ENSMUSG00000036377	C530008M17Rik	+	protein_coding	1	320827	2810489J07Rik|4930529A19Rik|4931405B09Rik|Kiaa1211|mKIAA1211	MGI:MGI:2444817|Ensembl:ENSMUSG00000036377|Vega:OTTMUSG00000026511	5	5|5 E1	RIKEN cDNA C530008M17 gene		GO:0005575(cellular_component)	GO:0003674(molecular_function)	GO:0008150(biological_process)
chr16	15727754	15727755	15727754	A	+	5	6	0.833333	0	0	0	1.83333	0	0	0	0	0	0	0	chr16	15637866	15842235	ENSMUSG00000022672	Prkdc	+	protein_coding	1	19090	AI326420|AU019811|DNA-PKcs|DNAPDcs|DNAPK|DNPK1|DOXNPH|HYRC1|XRCC7|dxnph|p460|scid|slip	MGI:MGI:104779|Ensembl:ENSMUSG00000022672|Vega:OTTMUSG00000043440	16	16 10.09 cM|16 B1	protein kinase, DNA activated, catalytic polypeptide	mmu03450(Non-homologous end-joining)//mmu04110(Cell cycle)	GO:0016020(membrane)//GO:0070419(nonhomologous end joining complex)//GO:0005667(transcription factor complex)//GO:0000784(nuclear chromosome, telomeric region)//GO:0005654(nucleoplasm)//GO:0005634(nucleus)//GO:0005958(DNA-dependent protein kinase-DNA ligase 4 complex)	GO:0004674(protein serine/threonine kinase activity)//GO:0004672(protein kinase activity)//GO:0019899(enzyme binding)//GO:0016301(kinase activity)//GO:0004677(DNA-dependent protein kinase activity)//GO:0000166(nucleotide binding)//GO:0005524(ATP binding)//GO:0008134(transcription factor binding)//GO:0044822(poly(A) RNA binding)//GO:0005515(protein binding)//GO:0003677(DNA binding)//GO:0016740(tra…	GO:0002684(positive regulation of immune system process)//GO:0043066(negative regulation of apoptotic process)//GO:0002328(pro-B cell differentiation)//GO:0016310(phosphorylation)//GO:0033151(V(D)J recombination)//GO:0001756(somitogenesis)//GO:0048511(rhythmic process)//GO:0048639(positive regulation of developmental growth)//GO:0042752(regulation of circadian rhythm)//GO:0010332(response to gamm…
chr1	15598574	15598575	15598574	G	-	1	1	1	0	0	0	2	3	3	1	0	0	0	2	.	-1	-1	.	.	.	.	0
chr14	19278007	19278008	19278007	t	+	197	418	0.471292	345	1423	0.242446	1.94391	322	689	0.467344	377	1628	0.231572	2.01813	.	-1	-1	.	.	.	.	0
chr19	29753630	29753631	29753630	A	-	0	0	0	0	0	0	0	1	1	1	0	0	0	2	chr19	29714402	29806009	ENSMUSG00000046138	9930021J03Rik	-	protein_coding	1	240613	ENSMUSG00000048936|Gm9832|mKIAA2026	MGI:MGI:2444398|Ensembl:ENSMUSG00000046138|Vega:OTTMUSG00000042117	19	19|19 C1	RIKEN cDNA 9930021J03 gene		GO:0005575(cellular_component)	GO:0003674(molecular_function)	GO:0008150(biological_process)
chr15	86195011	86195012	86195011	g	+	98	10280	0.00953307	228	10087	0.0226034	0.421755	216	13211	0.01635	330	12606	0.026178	0.62457	.	-1	-1	.	.	.	.	0
chr8	123579523	123579524	123579523	c	-	40	1959	0.0204186	52	4926	0.0105562	1.93427	32	2422	0.0132122	52	4254	0.0122238	1.08086	.	-1	-1	.	.	.	.	0
chr17	39847773	39847774	39847773	a	+	924	10172	0.0908376	5171	33191	0.155795	0.583058	920	15252	0.06032	6449	40079	0.160907	0.374874	.	-1	-1	.	.	.	.	0
chr18	10009283	10009284	10009283	G	-	0	0	0	0	0	0	0	11	11	1	2	2	1	1	chr18	9995432	10045119	ENSMUSG00000047879	Usp14	-	protein_coding	1	59025	2610005K12Rik|2610037B11Rik|AW107924|C78769|ax|nmf375	MGI:MGI:1928898|Ensembl:ENSMUSG00000047879|Vega:OTTMUSG00000020274	18	18 A1|18 4.91 cM	ubiquitin specific peptidase 14		GO:0005886(plasma membrane)//GO:0070062(extracellular exosome)//GO:0009986(cell surface)//GO:0016020(membrane)//GO:0045202(synapse)//GO:0005737(cytoplasm)//GO:0000502(proteasome complex)//GO:0016023(cytoplasmic, membrane-bounded vesicle)	GO:0008233(peptidase activity)//GO:0008234(cysteine-type peptidase activity)//GO:0004866(endopeptidase inhibitor activity)//GO:0070628(proteasome binding)//GO:0036459(thiol-dependent ubiquitinyl hydrolase activity)//GO:0005515(protein binding)//GO:0004843(thiol-dependent ubiquitin-specific protease activity)//GO:0016787(hydrolase activity)	GO:0016579(protein deubiquitination)//GO:0050920(regulation of chemotaxis)//GO:0007268(chemical synaptic transmission)//GO:0061136(regulation of proteasomal protein catabolic process)//GO:0006511(ubiquitin-dependent protein catabolic process)//GO:0006508(proteolysis)//GO:1903070(negative regulation of ER-associated ubiquitin-dependent protein catabolic process)
chr13	9834397	9834398	9834397	t	-	2015	45995	0.0438091	2172	69798	0.0311184	1.40782	2482	58884	0.0421507	2394	78460	0.0305124	1.38143	.	-1	-1	.	.	.	.	0
chr4	139338154	139338155	139338154	t	+	8	30138	0.000265446	18	69421	0.000259288	1.02375	30	33022	0.000908485	8	84300	9.48992e-05	9.57316	.	-1	-1	.	.	.	.	0
chrM	4117	4118	4117	A	+	1	4	0.25	0	0	0	1.25	0	1	0	0	4	0	0	chrM	3914	4951	ENSMUSG00000064345	mt-Nd2	+	protein_coding	1
chr19	43874901	43874902	43874901	C	-	12	12	1	0	0	0	2	1	1	1	0	0	0	2	chr19	43847967	43912392	ENSMUSG00000025195	Dnmbp	-	protein_coding	1	71972	2410003L07Rik|2410003M15Rik|TUBA	MGI:MGI:1917352|Ensembl:ENSMUSG00000025195	19	19|19 D1	dynamin binding protein		GO:0045202(synapse)//GO:0030054(cell junction)//GO:0005794(Golgi apparatus)//GO:0005856(cytoskeleton)//GO:0005737(cytoplasm)	GO:0005089(Rho guanyl-nucleotide exchange factor activity)//GO:0005515(protein binding)//GO:0005085(guanyl-nucleotide exchange factor activity)	GO:0035556(intracellular signal transduction)//GO:0035023(regulation of Rho protein signal transduction)
chr18	24635878	24635879	24635878	A	+	27	29	0.931034	0	0	0	1.93103	6	17	0.352941	1	1	1	0.352941	chr18	24603961	24638830	ENSMUSG00000024271	Elp2	+	protein_coding	1	58523	AU023723|Epl2|StIP1|Statip1	MGI:MGI:1889642|Ensembl:ENSMUSG00000024271	18	18|18 A2	elongator acetyltransferase complex subunit 2		GO:0033588(Elongator holoenzyme complex)//GO:0017053(transcriptional repressor complex)//GO:0000123(histone acetyltransferase complex)//GO:0005634(nucleus)//GO:0008023(transcription elongation factor complex)//GO:0005737(cytoplasm)	GO:0019901(protein kinase binding)//GO:0042393(histone binding)//GO:0000993(RNA polymerase II core binding)//GO:0005515(protein binding)//GO:0001191(transcriptional repressor activity, RNA polymerase II transcription factor binding)	GO:0046425(regulation of JAK-STAT cascade)//GO:0006351(transcription, DNA-templated)//GO:0006355(regulation of transcription, DNA-templated)
chr1	24615837	24615838	24615837	A	-	20	30	0.666667	11	51	0.215686	3.09091	6	36	0.166667	12	48	0.25	0.666667	.	-1	-1	.	.	.	.	0
chr8	123615136	123615137	123615136	g	-	29	1835	0.0158038	233	3602	0.0646863	0.244315	30	2191	0.0136924	197	3435	0.0573508	0.238748	.	-1	-1	.	.	.	.	0
chr11	74649920	74649921	74649920	A	+	50	50	1	1	1	1	1	17	17	1	0	0	0	2	chr11	74649495	74670847	ENSMUSG00000020741	Cluh	+	protein_coding	1	74148	1300001I01Rik|Kiaa0664|mKIAA0664	MGI:MGI:1921398|Ensembl:ENSMUSG00000020741|Vega:OTTMUSG00000006183	11	11|11 B4	clustered mitochondria (cluA/CLU1) homolog		GO:0005622(intracellular)//GO:0005737(cytoplasm)	GO:0003729(mRNA binding)	GO:0007005(mitochondrion organization)//GO:0048312(intracellular distribution of mitochondria)
chr16	33496020	33496021	33496020	A	+	14	14	1	0	0	0	2	0	1	0	0	0	0	0	chr16	33380775	33503903	ENSMUSG00000022811	Zfp148	+	protein_coding	1	22661	2210405J08Rik|AI480666|AW045217|BERF-1|BFCOL1|ZBP-89|Znf148	MGI:MGI:1332234|Ensembl:ENSMUSG00000022811	16	16 B3|16 23.93 cM	zinc finger protein 148		GO:0005654(nucleoplasm)//GO:0005634(nucleus)//GO:0005794(Golgi apparatus)	GO:0003676(nucleic acid binding)//GO:0003700(transcription factor activity, sequence-specific DNA binding)//GO:0043565(sequence-specific DNA binding)//GO:0000978(RNA polymerase II core promoter proximal region sequence-specific DNA binding)//GO:0001078(transcriptional repressor activity, RNA polymerase II core promoter proximal region sequence-specific binding)//GO:0000976(transcription regulator…	GO:0010629(negative regulation of gene expression)//GO:0006351(transcription, DNA-templated)//GO:0007276(gamete generation)//GO:0045892(negative regulation of transcription, DNA-templated)//GO:0045944(positive regulation of transcription from RNA polymerase II promoter)//GO:0000122(negative regulation of transcription from RNA polymerase II promoter)//GO:0006461(protein complex assembly)//GO:0006…
chr15	90019151	90019152	90019151	c	-	0	0	0	0	0	0	0	1	1	1	0	0	0	2	.	-1	-1	.	.	.	.	0
chr6	134720178	134720179	134720178	G	-	0	0	0	0	0	0	0	10	15	0.666667	1	1	1	0.666667	chr6	134715473	134792625	ENSMUSG00000030203	Dusp16	-	protein_coding	1	70686	3830417M17Rik|AW558566|D6Ertd213e|MKP-7|MKP7|Mkpm	MGI:MGI:1917936|Ensembl:ENSMUSG00000030203|Vega:OTTMUSG00000023267	6	6 G1|6 65.77 cM	dual specificity phosphatase 16	mmu04010(MAPK signaling pathway)	GO:0005654(nucleoplasm)//GO:0005634(nucleus)//GO:0005737(cytoplasm)//GO:0005829(cytosol)	GO:0016791(phosphatase activity)//GO:0005515(protein binding)	GO:0000188(inactivation of MAPK activity)//GO:0043409(negative regulation of MAPK cascade)
chr2	80837827	80837828	80837827	T	+	27	54	0.5	11	54	0.203704	2.45455	7	19	0.368421	11	33	0.333333	1.10526	.	-1	-1	.	.	.	.	0
chr7	111076179	111076180	111076179	t	-	25	131	0.19084	16	262	0.0610687	3.125	12	69	0.173913	23	240	0.0958333	1.81474	chr7	111067985	111083030	ENSMUSG00000005610	Eif4g2	-	protein_coding	1	13690	DAP-5|E130105L11Rik|Nat1|Natm1|p97	MGI:MGI:109207|Ensembl:ENSMUSG00000005610|Vega:OTTMUSG00000035134	7	7 F1|7 58.0 cM	eukaryotic translation initiation factor 4, gamma 2	mmu03013(RNA transport)//mmu05416(Viral myocarditis)	GO:0016020(membrane)//GO:0016281(eukaryotic translation initiation factor 4F complex)//GO:0030424(axon)//GO:0005737(cytoplasm)	GO:0044822(poly(A) RNA binding)//GO:0003723(RNA binding)//GO:0005515(protein binding)//GO:0003743(translation initiation factor activity)//GO:0008135(translation factor activity, RNA binding)	GO:0006417(regulation of translation)//GO:0006412(translation)//GO:0006413(translational initiation)//GO:0045727(positive regulation of translation)//GO:0060999(positive regulation of dendritic spine development)//GO:0006446(regulation of translational initiation)//GO:0045773(positive regulation of axon extension)
chr9	22407606	22407607	22407606	a	-	11	11	1	2	2	1	1	7	7	1	4	4	1	1	.	-1	-1	.	.	.	.	0
chr1	84150087	84150088	84150087	a	-	11	11	1	0	0	0	2	1	1	1	0	0	0	2	chr1	84036296	84364180	ENSMUSG00000045658	Pid1	-	protein_coding	1	98496	5033414K04Rik|NYGGF4	MGI:MGI:2138391|Ensembl:ENSMUSG00000045658|Vega:OTTMUSG00000040068	1	1|1 C5	phosphotyrosine interaction domain containing 1		GO:0005654(nucleoplasm)//GO:0005737(cytoplasm)	GO:0005515(protein binding)	GO:0071398(cellular response to fatty acid)//GO:0070346(positive regulation of fat cell proliferation)//GO:0090005(negative regulation of establishment of protein localization to plasma membrane)//GO:2001170(negative regulation of ATP biosynthetic process)//GO:0046627(negative regulation of insulin receptor signaling pathway)//GO:0070584(mitochondrion morphogenesis)//GO:0010628(positive regulatio…
chr2	180978591	180978592	180978591	A	+	26	26	1	0	0	0	2	2	2	1	0	0	0	2	chr2	180967225	180982526	ENSMUSG00000027575	Arfgap1	+	protein_coding	1	228998	AI115377|Arf1gap	MGI:MGI:2183559|Ensembl:ENSMUSG00000027575|Vega:OTTMUSG00000016397	2	2 H4|2 103.53 cM	ADP-ribosylation factor GTPase activating protein 1	mmu04144(Endocytosis)	GO:0014069(postsynaptic density)//GO:0045202(synapse)//GO:0005794(Golgi apparatus)//GO:0000139(Golgi membrane)//GO:0005737(cytoplasm)	GO:0005096(GTPase activator activity)//GO:0046872(metal ion binding)//GO:0005515(protein binding)	GO:0016192(vesicle-mediated transport)//GO:0006810(transport)//GO:0015031(protein transport)//GO:0030100(regulation of endocytosis)
chrM	13253	13254	13253	A	+	5	214	0.0233645	6	81	0.0740741	0.315421	16	189	0.0846561	4	43	0.0930233	0.910053	chrM	11742	13565	ENSMUSG00000064367	mt-Nd5	+	protein_coding	1
chr19	21271712	21271713	21271712	G	-	0	0	0	0	0	0	0	4	4	1	0	0	0	2	.	-1	-1	.	.	.	.	0
chr19	22852160	22852161	22852160	c	+	489	4065	0.120295	248	8123	0.0305306	3.94015	883	5783	0.152689	356	9283	0.0383497	3.98149	chr19	22139119	22989884	ENSMUSG00000052387	Trpm3	+	protein_coding	1	226025	6330504P12Rik|9330180E14|AU018608|B930001P07Rik|LTRPC3|MLSN2	MGI:MGI:2443101|Ensembl:ENSMUSG00000052387	19	19|19 B	transient receptor potential cation channel, subfamily M, member 3			GO:0005261(cation channel activity)	GO:0006812(cation transport)
chr13	20419023	20419024	20419023	T	+	14	14	1	0	0	0	2	0	0	0	0	0	0	0	chr13	20090507	20608353	ENSMUSG00000041112	Elmo1	+	protein_coding	1	140580	6330578D22Rik|C230095H21Rik|CED-12	MGI:MGI:2153044|Ensembl:ENSMUSG00000041112|Vega:OTTMUSG00000042551	13	13|13 A3.1	engulfment and cell motility 1	mmu04062(Chemokine signaling pathway)//mmu05100(Bacterial invasion of epithelial cells)	GO:0016020(membrane)//GO:0005886(plasma membrane)//GO:0005737(cytoplasm)//GO:0032045(guanyl-nucleotide exchange factor complex)	GO:0017124(SH3 domain binding)//GO:0005515(protein binding)//GO:0005085(guanyl-nucleotide exchange factor activity)	GO:0006928(movement of cell or subcellular component)//GO:0016601(Rac protein signal transduction)//GO:0016477(cell migration)//GO:0006911(phagocytosis, engulfment)//GO:0006909(phagocytosis)//GO:0030036(actin cytoskeleton organization)//GO:0030029(actin filament-based process)//GO:0006915(apoptotic process)
chrM	1696	1697	1696	A	+	4	151	0.0264901	1	25	0.04	0.662252	4	194	0.0206186	5	58	0.0862069	0.239175	.	-1	-1	.	.	.	.	0
chr7	132908042	132908043	132908042	a	-	1	1	1	10	10	1	1	0	0	0	4	4	1	0	chr7	130162451	133123350	ENSMUSG00000030849	Fgfr2	-	protein_coding	1	14183	AU043015|AW556123|Bek|Fgfr-2|Fgfr-7|Fgfr7|KGFR|KGFRTr|svs	MGI:MGI:95523|Ensembl:ENSMUSG00000030849|Vega:OTTMUSG00000031222	7	7|7 F3	fibroblast growth factor receptor 2	mmu04010(MAPK signaling pathway)//mmu04014(Ras signaling pathway)//mmu04015(Rap1 signaling pathway)//mmu04144(Endocytosis)//mmu04151(PI3K-Akt signaling pathway)//mmu04550(Signaling pathways regulating pluripotency of stem cells)//mmu04810(Regulation of actin cytoskeleton)//mmu05200(Pathways in cancer)//mmu05215(Prostate cancer)//mmu05230(Central carbon metabolism in cancer)	GO:0005886(plasma membrane)//GO:0005887(integral component of plasma membrane)//GO:0005576(extracellular region)//GO:0009986(cell surface)//GO:0005938(cell cortex)//GO:0016020(membrane)//GO:0060076(excitatory synapse)//GO:0005794(Golgi apparatus)//GO:0016021(integral component of membrane)//GO:0043231(intracellular membrane-bounded organelle)//GO:0031410(cytoplasmic vesicle)//GO:0031012(extracell…	GO:0004713(protein tyrosine kinase activity)//GO:0017134(fibroblast growth factor binding)//GO:0042803(protein homodimerization activity)//GO:0004672(protein kinase activity)//GO:0008201(heparin binding)//GO:0004714(transmembrane receptor protein tyrosine kinase activity)//GO:0000166(nucleotide binding)//GO:0016301(kinase activity)//GO:0005007(fibroblast growth factor-activated receptor activity)…	GO:0060688(regulation of morphogenesis of a branching structure)//GO:0060529(squamous basal epithelial stem cell differentiation involved in prostate gland acinus development)//GO:0030177(positive regulation of Wnt signaling pathway)//GO:0060523(prostate epithelial cord elongation)//GO:0035603(fibroblast growth factor receptor signaling pathway involved in hemopoiesis)//GO:0030855(epithelial cell…
chr13	32195133	32195134	32195133	T	-	77	77	1	2	2	1	1	19	19	1	0	0	0	2	chr13	31819579	32338712	ENSMUSG00000038372	Gmds	-	protein_coding	1	218138	BC031788|C87208	MGI:MGI:1891112|Ensembl:ENSMUSG00000038372|Vega:OTTMUSG00000000733	13	13|13 A3.2	GDP-mannose 4, 6-dehydratase	mmu00051(Fructose and mannose metabolism)//mmu00520(Amino sugar and nucleotide sugar metabolism)//mmu01100(Metabolic pathways)	GO:0005575(cellular_component)	GO:0016829(lyase activity)//GO:0008446(GDP-mannose 4,6-dehydratase activity)	GO:0019673(GDP-mannose metabolic process)
chr6	88333661	88333662	88333661	a	-	11	11	1	0	0	0	2	0	0	0	0	0	0	0	chr6	88257334	88446539	ENSMUSG00000033216	Eefsec	-	protein_coding	1	65967	Selb|sec	MGI:MGI:2137092|Ensembl:ENSMUSG00000033216|Vega:OTTMUSG00000057348	6	6|6 D2	eukaryotic elongation factor, selenocysteine-tRNA-specific		GO:0030529(intracellular ribonucleoprotein complex)//GO:0005739(mitochondrion)//GO:0005634(nucleus)//GO:0005737(cytoplasm)	GO:0043021(ribonucleoprotein complex binding)//GO:0003924(GTPase activity)//GO:0000049(tRNA binding)//GO:0035368(selenocysteine insertion sequence binding)//GO:0000166(nucleotide binding)//GO:0005525(GTP binding)//GO:0003746(translation elongation factor activity)//GO:0005515(protein binding)	GO:0006412(translation)//GO:0001514(selenocysteine incorporation)
chr19	10625927	10625928	10625927	A	+	3	10	0.3	7	22	0.318182	0.942857	7	18	0.388889	3	12	0.25	1.55556	chr19	10605625	10629813	ENSMUSG00000024740	Ddb1	+	protein_coding	1	13194	127kDa|AA408517|p127-Ddb1	MGI:MGI:1202384|Ensembl:ENSMUSG00000024740	19	19 6.66 cM|19 centromere	damage specific DNA binding protein 1	mmu03420(Nucleotide excision repair)//mmu04120(Ubiquitin mediated proteolysis)//mmu05161(Hepatitis B)//mmu05203(Viral carcinogenesis)	GO:0031465(Cul4B-RING E3 ubiquitin ligase complex)//GO:0070062(extracellular exosome)//GO:0031461(cullin-RING ubiquitin ligase complex)//GO:0080008(Cul4-RING E3 ubiquitin ligase complex)//GO:0000784(nuclear chromosome, telomeric region)//GO:0031464(Cul4A-RING E3 ubiquitin ligase complex)//GO:0005654(nucleoplasm)//GO:0005634(nucleus)//GO:0005615(extracellular space)//GO:0005737(cytoplasm)	GO:0005515(protein binding)//GO:0003676(nucleic acid binding)//GO:0003684(damaged DNA binding)//GO:0003677(DNA binding)	GO:0051702(interaction with symbiont)//GO:0070914(UV-damage excision repair)//GO:0006974(cellular response to DNA damage stimulus)//GO:0046726(positive regulation by virus of viral protein levels in host cell)//GO:0016055(Wnt signaling pathway)//GO:1902188(positive regulation of viral release from host cell)//GO:0035518(histone H2A monoubiquitination)//GO:0006289(nucleotide-excision repair)//GO:0…
chr9	66433490	66433491	66433490	A	+	7	7	1	0	0	0	2	7	7	1	0	0	0	2	chr9	66350450	66508775	ENSMUSG00000038664	Herc1	+	protein_coding	1	235439	2810449H11Rik|B230218H07|D130015N03Rik|tbl	MGI:MGI:2384589|Ensembl:ENSMUSG00000038664|Vega:OTTMUSG00000017312	9	9|9 D	HECT and RLD domain containing E3 ubiquitin protein ligase family member 1	mmu04120(Ubiquitin mediated proteolysis)	GO:0005575(cellular_component)	GO:0003674(molecular_function)	GO:0021702(cerebellar Purkinje cell differentiation)//GO:0010507(negative regulation of autophagy)//GO:0031175(neuron projection development)//GO:0050885(neuromuscular process controlling balance)
chr8	13163041	13163042	13163041	A	+	40	44	0.909091	2	2	1	0.909091	21	23	0.913043	0	0	0	1.91304	chr8	13159135	13175338	ENSMUSG00000031447	Lamp1	+	protein_coding	1	16783	CD107a|LGP-120|LGP-A|Lamp-1|P2B	MGI:MGI:96745|Ensembl:ENSMUSG00000031447	8	8 A1.1|8 5.73 cM	lysosomal-associated membrane protein 1	mmu04142(Lysosome)//mmu04145(Phagosome)//mmu05152(Tuberculosis)	GO:0009897(external side of plasma membrane)//GO:0042470(melanosome)//GO:0097208(alveolar lamellar body)//GO:0005737(cytoplasm)//GO:0005768(endosome)//GO:0045335(phagocytic vesicle)//GO:0016020(membrane)//GO:0061474(phagolysosome membrane)//GO:0005773(vacuole)//GO:0008021(synaptic vesicle)//GO:0042383(sarcolemma)//GO:0031410(cytoplasmic vesicle)//GO:0031982(vesicle)//GO:0043025(neuronal cell body…	GO:0019899(enzyme binding)//GO:0005515(protein binding)//GO:0019904(protein domain specific binding)	GO:0048102(autophagic cell death)//GO:0043323(positive regulation of natural killer cell degranulation)//GO:0072594(establishment of protein localization to organelle)//GO:1902513(regulation of organelle transport along microtubule)//GO:0007283(spermatogenesis)//GO:0008626(granzyme-mediated apoptotic signaling pathway)//GO:0050821(protein stabilization)//GO:0090160(Golgi to lysosome transport)//G…
chr17	39844373	39844374	39844373	G	+	25	799	0.0312891	75	3163	0.0237117	1.31957	12	480	0.025	40	1473	0.0271555	0.920625	.	-1	-1	.	.	.	.	0
chr13	104716917	104716918	104716917	A	-	1	1	1	0	0	0	2	0	0	0	0	0	0	0	chr13	104631140	104817142	ENSMUSG00000021715	Cwc27	-	protein_coding	1	67285	3110009E13Rik|NY-CO-10|Sdccag10	MGI:MGI:1914535|Ensembl:ENSMUSG00000021715|Vega:OTTMUSG00000029392	13	13|13 D1	CWC27 spliceosome-associated protein		GO:0071013(catalytic step 2 spliceosome)//GO:0005634(nucleus)	GO:0003755(peptidyl-prolyl cis-trans isomerase activity)//GO:0016853(isomerase activity)	GO:0000413(protein peptidyl-prolyl isomerization)//GO:0006457(protein folding)
chr8	15520007	15520008	15520007	t	+	77	7545	0.0102054	90	11991	0.00750563	1.3597	76	8084	0.00940129	112	12307	0.00910051	1.03305	.	-1	-1	.	.	.	.	0
chr15	34130519	34130520	34130519	a	+	58	58	1	1	1	1	1	3	3	1	0	0	0	2	chr15	34082694	34142386	ENSMUSG00000022255	Mtdh	+	protein_coding	1	67154	2610103J23Rik|3D3|3D3/Lyric|AEG-1|AV353288|D8Bwg1112e|Lyric	MGI:MGI:1914404|Ensembl:ENSMUSG00000022255|Vega:OTTMUSG00000036553	15	15 13.98 cM|15 B3.3	metadherin		GO:0005923(bicellular tight junction)//GO:0016021(integral component of membrane)//GO:0016604(nuclear body)//GO:0046581(intercellular canaliculus)//GO:0016020(membrane)//GO:0048471(perinuclear region of cytoplasm)//GO:0005789(endoplasmic reticulum membrane)//GO:0030054(cell junction)//GO:0016324(apical plasma membrane)//GO:0005783(endoplasmic reticulum)//GO:0005730(nucleolus)//GO:0005634(nucleus)…	GO:0051059(NF-kappaB binding)//GO:0003725(double-stranded RNA binding)//GO:0001085(RNA polymerase II transcription factor binding)//GO:0044822(poly(A) RNA binding)//GO:0005515(protein binding)//GO:0003713(transcription coactivator activity)	GO:0010508(positive regulation of autophagy)//GO:0000122(negative regulation of transcription from RNA polymerase II promoter)//GO:0045766(positive regulation of angiogenesis)//GO:0051897(positive regulation of protein kinase B signaling)//GO:0043066(negative regulation of apoptotic process)//GO:0031663(lipopolysaccharide-mediated signaling pathway)//GO:0051092(positive regulation of NF-kappaB tr…
chr9	120130478	120130479	120130478	T	+	20	242	0.0826446	35	325	0.107692	0.767414	22	283	0.0777385	28	284	0.0985915	0.788491	chr9	120127766	120132369	ENSMUSG00000032518	Rpsa	+	protein_coding	1	16785	67kDa|67lr|AL022858|Lamr|Lamr1|Lamrl1|MLR|P40|P40-3|P40-8	MGI:MGI:105381|Ensembl:ENSMUSG00000032518	9	9 F4|9 71.41 cM	ribosomal protein SA	mmu03010(Ribosome)	GO:0030529(intracellular ribonucleoprotein complex)//GO:0005604(basement membrane)//GO:0005886(plasma membrane)//GO:0070062(extracellular exosome)//GO:0016020(membrane)//GO:0015935(small ribosomal subunit)//GO:0005829(cytosol)//GO:0022627(cytosolic small ribosomal subunit)//GO:0030686(90S preribosome)//GO:0031012(extracellular matrix)//GO:0005622(intracellular)//GO:0005634(nucleus)//GO:0005840(ri…	GO:0044822(poly(A) RNA binding)//GO:0003735(structural constituent of ribosome)//GO:0043236(laminin binding)//GO:0005055(laminin receptor activity)//GO:0043022(ribosome binding)	GO:0000028(ribosomal small subunit assembly)//GO:0006407(rRNA export from nucleus)//GO:0006412(translation)//GO:0000447(endonucleolytic cleavage in ITS1 to separate SSU-rRNA from 5.8S rRNA and LSU-rRNA from tricistronic rRNA transcript (SSU-rRNA, 5.8S rRNA, LSU-rRNA))//GO:0016337(single organismal cell-cell adhesion)//GO:0000461(endonucleolytic cleavage to generate mature 3'-end of SSU-rRNA from …
chr4	53860745	53860746	53860745	c	+	49	1567	0.0312699	235	3674	0.063963	0.488876	38	1681	0.0226056	197	3749	0.0525473	0.430195	chr4	53826045	53862019	ENSMUSG00000028420	Tmem38b	+	protein_coding	1	52076	1600017F22Rik|AA437809|AV051057|D4Ertd89e|TRIC-B|mg33b	MGI:MGI:1098718|Ensembl:ENSMUSG00000028420|Vega:OTTMUSG00000007005	4	4 B2|4 28.76 cM	transmembrane protein 38B		GO:0005783(endoplasmic reticulum)//GO:0016020(membrane)//GO:0016021(integral component of membrane)//GO:0005634(nucleus)	GO:0005267(potassium channel activity)//GO:0005261(cation channel activity)	GO:0006810(transport)//GO:0015672(monovalent inorganic cation transport)//GO:0006813(potassium ion transport)//GO:0071805(potassium ion transmembrane transport)//GO:0006811(ion transport)
chr9	57125325	57125326	57125325	C	+	13	15	0.866667	0	5	0	1.86667	0	0	0	0	1	0	0	chr9	57072040	57128366	ENSMUSG00000042557	Sin3a	+	protein_coding	1	20466	AW553200|Sin3|mKIAA4126|mSin3A	MGI:MGI:107157|Ensembl:ENSMUSG00000042557|Vega:OTTMUSG00000036738	9	9 B|9 30.89 cM	transcriptional regulator, SIN3A (yeast)	mmu04919(Thyroid hormone signaling pathway)//mmu05016(Huntington's disease)//mmu05202(Transcriptional misregulation in cancer)	GO:0045171(intercellular bridge)//GO:0043234(protein complex)//GO:0016580(Sin3 complex)//GO:0000776(kinetochore)//GO:0017053(transcriptional repressor complex)//GO:0005667(transcription factor complex)//GO:0000785(chromatin)//GO:0005654(nucleoplasm)//GO:0005634(nucleus)//GO:0005737(cytoplasm)	GO:0001106(RNA polymerase II transcription corepressor activity)//GO:0032403(protein complex binding)//GO:0001102(RNA polymerase II activating transcription factor binding)//GO:0003700(transcription factor activity, sequence-specific DNA binding)//GO:0003723(RNA binding)//GO:0003682(chromatin binding)//GO:0004407(histone deacetylase activity)//GO:0008134(transcription factor binding)//GO:0001103(…	GO:0051595(response to methylglyoxal)//GO:0000122(negative regulation of transcription from RNA polymerase II promoter)//GO:0048511(rhythmic process)//GO:0016575(histone deacetylation)//GO:0006260(DNA replication)//GO:0002230(positive regulation of defense response to virus by host)//GO:1900181(negative regulation of protein localization to nucleus)//GO:0031937(positive regulation of chromatin si…
chr4	78774138	78774139	78774138	a	+	37	294	0.12585	22	436	0.0504587	2.49412	47	401	0.117207	44	634	0.0694006	1.68885	.	-1	-1	.	.	.	.	0
chrX	77544626	77544627	77544626	G	+	4	4	1	0	0	0	2	0	0	0	0	0	0	0	chrX	77511013	77662983	ENSMUSG00000025246	Tbl1x	+	protein_coding	1	21372	5330429M20|Tbl1	MGI:MGI:1336172|Ensembl:ENSMUSG00000025246|Vega:OTTMUSG00000017892	X	X B-C|X 38.31 cM	transducin (beta)-like 1 X-linked	mmu04310(Wnt signaling pathway)	GO:0017053(transcriptional repressor complex)//GO:0000118(histone deacetylase complex)//GO:0005634(nucleus)//GO:0005876(spindle microtubule)//GO:0005667(transcription factor complex)	GO:0019904(protein domain specific binding)//GO:0008013(beta-catenin binding)//GO:0003682(chromatin binding)//GO:0042393(histone binding)//GO:0044212(transcription regulatory region DNA binding)//GO:0008134(transcription factor binding)//GO:0003714(transcription corepressor activity)//GO:0005515(protein binding)//GO:0003677(DNA binding)//GO:0008022(protein C-terminus binding)	GO:0043161(proteasome-mediated ubiquitin-dependent protein catabolic process)//GO:0016575(histone deacetylation)//GO:0060070(canonical Wnt signaling pathway)//GO:0006351(transcription, DNA-templated)//GO:0048545(response to steroid hormone)//GO:0006508(proteolysis)//GO:0045892(negative regulation of transcription, DNA-templated)//GO:0045944(positive regulation of transcription from RNA polymerase…
chr3	96311283	96311284	96311283	c	+	92	545	0.168807	262	1336	0.196108	0.860789	79	599	0.131886	201	1041	0.193084	0.683054	.	-1	-1	.	.	.	.	0
chr6	121242906	121242907	121242906	c	-	0	0	0	0	0	0	0	1	1	1	0	0	0	2	.	-1	-1	.	.	.	.	0
chr16	57391375	57391376	57391375	c	-	292	25261	0.0115593	274	34311	0.00798578	1.44749	638	29085	0.0219357	296	39646	0.00746607	2.93805	chr16	57302199	57606825	ENSMUSG00000022748	Cmss1	-	protein_coding	1	66497	1110001A06Rik|2610528E23Rik|4930572F24Rik|AV099812|AV122629	MGI:MGI:1913747|Ensembl:ENSMUSG00000022748	16	16|16 C1.1	cms small ribosomal subunit 1		GO:0005575(cellular_component)	GO:0044822(poly(A) RNA binding)	GO:0008150(biological_process)
chrX	13290248	13290249	13290248	A	+	12	13	0.923077	0	4	0	1.92308	0	0	0	0	0	0	0	chrX	13280970	13294052	ENSMUSG00000000787	Ddx3x	+	protein_coding	1	13205	D1Pas1-rs2|Ddx3|Fin14	MGI:MGI:103064|Ensembl:ENSMUSG00000000787|Vega:OTTMUSG00000017078	X	X A1.1|X 8.17 cM	DEAD/H (Asp-Glu-Ala-Asp/His) box polypeptide 3, X-linked	mmu04622(RIG-I-like receptor signaling pathway)//mmu05161(Hepatitis B)//mmu05203(Viral carcinogenesis)	GO:0070062(extracellular exosome)//GO:0016020(membrane)//GO:0022627(cytosolic small ribosomal subunit)//GO:0005739(mitochondrion)//GO:0036464(cytoplasmic ribonucleoprotein granule)//GO:0005741(mitochondrial outer membrane)//GO:0005852(eukaryotic translation initiation factor 3 complex)//GO:0005634(nucleus)//GO:0005737(cytoplasm)//GO:0010494(cytoplasmic stress granule)	GO:0004003(ATP-dependent DNA helicase activity)//GO:0008134(transcription factor binding)//GO:0004004(ATP-dependent RNA helicase activity)//GO:0016787(hydrolase activity)//GO:0008190(eukaryotic initiation factor 4E binding)//GO:0003676(nucleic acid binding)//GO:0017111(nucleoside-triphosphatase activity)//GO:0003924(GTPase activity)//GO:0016887(ATPase activity)//GO:0035613(RNA stem-loop binding)/…	GO:0010628(positive regulation of gene expression)//GO:0045727(positive regulation of translation)//GO:0097193(intrinsic apoptotic signaling pathway)//GO:0071243(cellular response to arsenic-containing substance)//GO:0043066(negative regulation of apoptotic process)//GO:0009615(response to virus)//GO:0031333(negative regulation of protein complex assembly)//GO:0007059(chromosome segregation)//GO:…
chrX	108792447	108792448	108792447	t	-	55	55	1	0	0	0	2	19	19	1	0	0	0	2	chrX	108737016	108834372	ENSMUSG00000063663	Brwd3	-	protein_coding	1	382236	Brodl|D030064D06Rik|Gm596	MGI:MGI:3029414|Ensembl:ENSMUSG00000063663|Vega:OTTMUSG00000018333	X	X|X D	bromodomain and WD repeat domain containing 3		GO:0005634(nucleus)	GO:0003674(molecular_function)	GO:0006357(regulation of transcription from RNA polymerase II promoter)//GO:0008360(regulation of cell shape)//GO:0007010(cytoskeleton organization)
chr16	57391430	57391431	57391430	g	-	28	33012	0.000848176	3	52295	5.73669e-05	14.7851	50	35705	0.00140036	6	58752	0.000102124	13.7124	chr16	57302199	57606825	ENSMUSG00000022748	Cmss1	-	protein_coding	1	66497	1110001A06Rik|2610528E23Rik|4930572F24Rik|AV099812|AV122629	MGI:MGI:1913747|Ensembl:ENSMUSG00000022748	16	16|16 C1.1	cms small ribosomal subunit 1		GO:0005575(cellular_component)	GO:0044822(poly(A) RNA binding)	GO:0008150(biological_process)
chr18	54699296	54699297	54699296	g	-	16	72	0.222222	21	104	0.201923	1.10053	21	94	0.223404	46	205	0.22439	0.995606	.	-1	-1	.	.	.	.	0
chr11	58013976	58013977	58013976	A	+	11	11	1	0	0	0	2	0	0	0	0	0	0	0	chr11	58009064	58062034	ENSMUSG00000037331	Larp1	+	protein_coding	1	73158	1810024J12Rik|3110040D16Rik|Larp|mKIAA0731	MGI:MGI:1890165|Ensembl:ENSMUSG00000037331|Vega:OTTMUSG00000005720	11	11|11 B2	La ribonucleoprotein domain family, member 1		GO:0005654(nucleoplasm)//GO:0031931(TORC1 complex)//GO:0005737(cytoplasm)//GO:0016020(membrane)	GO:0008190(eukaryotic initiation factor 4E binding)//GO:0031369(translation initiation factor binding)//GO:0000339(RNA cap binding)//GO:0003723(RNA binding)//GO:0003730(mRNA 3'-UTR binding)//GO:0008494(translation activator activity)//GO:0048027(mRNA 5'-UTR binding)//GO:0044822(poly(A) RNA binding)	GO:0045070(positive regulation of viral genome replication)//GO:0006413(translational initiation)//GO:0008283(cell proliferation)//GO:0031929(TOR signaling)//GO:0016239(positive regulation of macroautophagy)
chr17	49283638	49283639	49283638	C	+	1	2	0.5	4	4	1	0.5	3	3	1	9	9	1	1	.	-1	-1	.	.	.	.	0
chr5	115490355	115490356	115490355	t	+	7	3581	0.00195476	30	1217	0.0246508	0.0792981	9	2758	0.00326323	30	1048	0.028626	0.113996	.	-1	-1	.	.	.	.	0
chr11	59462434	59462435	59462434	A	-	11	11	1	0	0	0	2	0	0	0	0	0	0	0	chr11	59461197	59472474	ENSMUSG00000054519	Zfp867	-	protein_coding	1	237775	-	MGI:MGI:2681848|Ensembl:ENSMUSG00000054519|Vega:OTTMUSG00000005799	11	11|11 B1.3	zinc finger protein 867		GO:0005575(cellular_component)	GO:0003674(molecular_function)	GO:0008150(biological_process)
chr10	94138328	94138329	94138328	C	+	4	4	1	0	0	0	2	0	0	0	0	1	0	0	chr10	94036001	94145339	ENSMUSG00000020021	Fgd6	+	protein_coding	1	13998	AA123052|Etohd4|ZFYVE24	MGI:MGI:1261419|Ensembl:ENSMUSG00000020021|Vega:OTTMUSG00000030985	10	10|10 C3	FYVE, RhoGEF and PH domain containing 6		GO:0005575(cellular_component)//GO:0005856(cytoskeleton)//GO:0005737(cytoplasm)	GO:0005089(Rho guanyl-nucleotide exchange factor activity)//GO:0003674(molecular_function)//GO:0046872(metal ion binding)//GO:0005085(guanyl-nucleotide exchange factor activity)	GO:0035023(regulation of Rho protein signal transduction)//GO:0008150(biological_process)
chrM	1078	1079	1078	C	+	15	3674	0.00408274	12	4071	0.00294768	1.38507	11	3432	0.00320513	14	3494	0.00400687	0.799908	.	-1	-1	.	.	.	.	0
chr7	43680446	43680447	43680446	a	-	12	12	1	0	0	0	2	5	5	1	0	0	0	2	.	-1	-1	.	.	.	.	0
chr17	51059151	51059152	51059151	a	-	9	9	1	0	0	0	2	2	2	1	0	0	0	2	chr17	50733127	51179349	ENSMUSG00000023923	Tbc1d5	-	protein_coding	1	72238	1600014N05Rik	MGI:MGI:1919488|Ensembl:ENSMUSG00000023923	17	17|17 C	TBC1 domain family, member 5		GO:0005768(endosome)//GO:1990316(ATG1/ULK1 kinase complex)//GO:0030904(retromer complex)//GO:0010008(endosome membrane)//GO:0016020(membrane)//GO:0031410(cytoplasmic vesicle)//GO:0005776(autophagosome)//GO:0030122(AP-2 adaptor complex)	GO:0035612(AP-2 adaptor complex binding)//GO:0005096(GTPase activator activity)//GO:0017137(Rab GTPase binding)	GO:0042594(response to starvation)//GO:0010508(positive regulation of autophagy)//GO:0031338(regulation of vesicle fusion)//GO:0006886(intracellular protein transport)//GO:0002092(positive regulation of receptor internalization)//GO:0042147(retrograde transport, endosome to Golgi)//GO:0098779(mitophagy in response to mitochondrial depolarization)//GO:0090630(activation of GTPase activity)//GO:000…
chr18	14647896	14647897	14647896	a	-	1	61	0.0163934	12	78	0.153846	0.106557	3	80	0.0375	13	63	0.206349	0.181731	chr18	14624198	14682914	ENSMUSG00000037013	Ss18	-	protein_coding	1	268996	D130059H17|Ssxt|Syt	MGI:MGI:107708|Ensembl:ENSMUSG00000037013	18	18|18 B1	synovial sarcoma translocation, Chromosome 18	mmu05202(Transcriptional misregulation in cancer)	GO:0005634(nucleus)//GO:0005881(cytoplasmic microtubule)//GO:0071564(npBAF complex)	GO:0030374(ligand-dependent nuclear receptor transcription coactivator activity)	GO:0000902(cell morphogenesis)//GO:0042493(response to drug)//GO:0048013(ephrin receptor signaling pathway)//GO:0006351(transcription, DNA-templated)//GO:0000226(microtubule cytoskeleton organization)//GO:0097150(neuronal stem cell population maintenance)//GO:0007010(cytoskeleton organization)//GO:0045944(positive regulation of transcription from RNA polymerase II promoter)//GO:0035556(intracellu…
chr19	5801400	5801401	5801400	C	-	9	44	0.204545	5	51	0.0980392	2.08636	1	16	0.0625	1	27	0.037037	1.6875	.	-1	-1	.	.	.	.	0
chr2	83353670	83353671	83353670	A	-	22	23	0.956522	1	4	0.25	3.82609	12	14	0.857143	0	4	0	1.85714	.	-1	-1	.	.	.	.	0
chr9	21749570	21749571	21749570	A	+	9	9	1	0	0	0	2	0	1	0	0	0	0	0	chr9	21723576	21749916	ENSMUSG00000032193	Ldlr	+	protein_coding	1	16835	Hlb301	MGI:MGI:96765|Ensembl:ENSMUSG00000032193	9	9 A3|9 7.87 cM	low density lipoprotein receptor	mmu04144(Endocytosis)//mmu04913(Ovarian steroidogenesis)//mmu04925(Aldosterone synthesis and secretion)//mmu04976(Bile secretion)//mmu05145(Toxoplasmosis)//mmu05160(Hepatitis C)	GO:0005768(endosome)//GO:0005886(plasma membrane)//GO:0045177(apical part of cell)//GO:0009986(cell surface)//GO:0005901(caveola)//GO:0009897(external side of plasma membrane)//GO:0016020(membrane)//GO:0043235(receptor complex)//GO:0005794(Golgi apparatus)//GO:0005764(lysosome)//GO:0005770(late endosome)//GO:0016323(basolateral plasma membrane)//GO:0034362(low-density lipoprotein particle)//GO:00…	GO:0002020(protease binding)//GO:0005041(low-density lipoprotein receptor activity)//GO:0030229(very-low-density lipoprotein particle receptor activity)//GO:0030169(low-density lipoprotein particle binding)//GO:0042802(identical protein binding)//GO:0005515(protein binding)//GO:0001948(glycoprotein binding)//GO:0005509(calcium ion binding)	GO:0006897(endocytosis)//GO:0010629(negative regulation of gene expression)//GO:0042157(lipoprotein metabolic process)//GO:0010899(regulation of phosphatidylcholine catabolic process)//GO:0034383(low-density lipoprotein particle clearance)//GO:0010867(positive regulation of triglyceride biosynthetic process)//GO:0015914(phospholipid transport)//GO:0010628(positive regulation of gene expression)//…
chr1	136364912	136364913	136364912	t	+	311	5345	0.0581852	35	9805	0.00356961	16.3002	599	9118	0.0656942	45	13946	0.00322673	20.3594	.	-1	-1	.	.	.	.	0
chr1	26959192	26959193	26959192	c	-	6	12	0.5	10	28	0.357143	1.4	7	13	0.538462	6	22	0.272727	1.97436	.	-1	-1	.	.	.	.	0
chr1	191121104	191121105	191121104	c	+	20	186	0.107527	6	460	0.0130435	8.24373	21	366	0.057377	22	766	0.0287206	1.99776	.	-1	-1	.	.	.	.	0
chr1	158078933	158078934	158078933	g	-	15	1004	0.0149402	62	1256	0.0493631	0.30266	20	1159	0.0172563	51	1022	0.0499022	0.345802	.	-1	-1	.	.	.	.	0
chr1	122357217	122357218	122357217	g	-	25	7348	0.00340229	140	30903	0.0045303	0.751006	30	10753	0.00278992	167	37199	0.00448937	0.62145	.	-1	-1	.	.	.	.	0
chr1	131573987	131573988	131573987	a	+	6	2163	0.00277393	25	5278	0.00473664	0.585631	21	3435	0.00611354	37	10271	0.00360238	1.69708	.	-1	-1	.	.	.	.	0
chr14	56694006	56694007	56694006	t	-	197	5194	0.0379284	622	9997	0.0622187	0.609598	338	7313	0.0462191	758	11769	0.0644065	0.717615	.	-1	-1	.	.	.	.	0
chr3	22251593	22251594	22251593	g	+	105	333	0.315315	33	272	0.121324	2.59896	128	383	0.334204	34	268	0.126866	2.63431	.	-1	-1	.	.	.	.	0
chr15	52089751	52089752	52089751	G	+	4	22	0.181818	11	24	0.458333	0.396694	0	15	0	5	12	0.416667	0	.	-1	-1	.	.	.	.	0
chr1	24613788	24613789	24613788	A	-	5	195	0.025641	5	291	0.0171821	1.49231	4	140	0.0285714	9	235	0.0382979	0.746032	.	-1	-1	.	.	.	.	0
chr16	93705737	93705738	93705737	c	+	3	5	0.6	13	235	0.0553191	10.8462	0	5	0	2	147	0.0136054	0	.	-1	-1	.	.	.	.	0
chr17	39846687	39846688	39846687	t	+	102	2189	0.0465966	528	8833	0.0597758	0.779523	137	2819	0.0485988	571	9254	0.061703	0.787624	.	-1	-1	.	.	.	.	0
chr3	121316723	121316724	121316723	A	+	4	4	1	0	0	0	2	0	0	0	0	0	0	0	chr3	121291817	121362011	ENSMUSG00000039887	Alg14	+	protein_coding	1	66789	5430428G01Rik|AI854024	MGI:MGI:1914039|Ensembl:ENSMUSG00000039887|Vega:OTTMUSG00000054985	3	3|3 G1	asparagine-linked glycosylation 14	mmu00510(N-Glycan biosynthesis)//mmu01100(Metabolic pathways)	GO:0005783(endoplasmic reticulum)//GO:0016020(membrane)//GO:0016021(integral component of membrane)//GO:0005634(nucleus)	GO:0003674(molecular_function)	GO:0008150(biological_process)
chrX	55548017	55548018	55548017	a	+	24	24	1	0	0	0	2	17	17	1	1	1	1	1	.	-1	-1	.	.	.	.	0
chr9	123461924	123461925	123461924	t	+	378	1492	0.253351	1046	7544	0.138653	1.82723	487	1856	0.262392	1086	8685	0.125043	2.09841	chr9	123366940	123462664	ENSMUSG00000035202	Lars2	+	protein_coding	1	102436	AI035546|Kiaa0028|LEURS	MGI:MGI:2142973|Ensembl:ENSMUSG00000035202	9	9 73.92 cM|9 F	leucyl-tRNA synthetase, mitochondrial	mmu00970(Aminoacyl-tRNA biosynthesis)	GO:0005739(mitochondrion)	GO:0002161(aminoacyl-tRNA editing activity)//GO:0004823(leucine-tRNA ligase activity)//GO:0005524(ATP binding)//GO:0004812(aminoacyl-tRNA ligase activity)//GO:0000166(nucleotide binding)//GO:0016874(ligase activity)	GO:0006412(translation)//GO:0006418(tRNA aminoacylation for protein translation)//GO:0006429(leucyl-tRNA aminoacylation)
chr10	83601824	83601825	83601824	C	-	10	10	1	0	0	0	2	0	0	0	0	0	0	0	chr10	83600033	83648738	ENSMUSG00000020263	Appl2	-	protein_coding	1	216190	Dip3b	MGI:MGI:2384914|Ensembl:ENSMUSG00000020263|Vega:OTTMUSG00000027828	10	10|10 C1	adaptor protein, phosphotyrosine interaction, PH domain and leucine zipper containing 2		GO:0005768(endosome)//GO:0070062(extracellular exosome)//GO:0010008(endosome membrane)//GO:0016020(membrane)//GO:0016581(NuRD complex)//GO:0005634(nucleus)//GO:0005737(cytoplasm)	GO:0017137(Rab GTPase binding)	GO:0007049(cell cycle)//GO:0008283(cell proliferation)
chr4	108273625	108273626	108273625	a	-	17	17	1	0	1	0	2	0	0	0	0	0	0	0	chr4	108229724	108301096	ENSMUSG00000034636	Zyg11b	-	protein_coding	1	414872	1110046I03Rik|2810482G21Rik|D4Mgi23|Gm431|mKIAA1730	MGI:MGI:2685277|Ensembl:ENSMUSG00000034636|Vega:OTTMUSG00000008234	4	4|4 C7	zyg-ll family member B, cell cycle regulator		GO:0031462(Cul2-RING ubiquitin ligase complex)	GO:0004842(ubiquitin-protein transferase activity)	GO:0051438(regulation of ubiquitin-protein transferase activity)
chr11	83271674	83271675	83271674	a	+	7	287	0.0243902	55	436	0.126147	0.193348	16	271	0.0590406	37	375	0.0986667	0.598384	.	-1	-1	.	.	.	.	0
chr9	44144960	44144961	44144960	A	-	10	10	1	0	3	0	2	0	0	0	0	0	0	0	.	-1	-1	.	.	.	.	0
chr15	51796469	51796470	51796469	A	-	5	5	1	7	28	0.25	4	12	18	0.666667	6	11	0.545455	1.22222	chr15	51786558	51865481	ENSMUSG00000022312	Eif3h	-	protein_coding	1	68135	1110008A16Rik|40kD|9430017H16Rik|EIF3-P40|EIF3-gamma|Eif3s3	MGI:MGI:1915385|Ensembl:ENSMUSG00000022312	15	15|15 D1	eukaryotic translation initiation factor 3, subunit H	mmu03013(RNA transport)//mmu05162(Measles)	GO:0016020(membrane)//GO:0070062(extracellular exosome)//GO:0005852(eukaryotic translation initiation factor 3 complex)//GO:0005737(cytoplasm)//GO:0071541(eukaryotic translation initiation factor 3 complex, eIF3m)	GO:0044822(poly(A) RNA binding)//GO:0003743(translation initiation factor activity)	GO:0006412(translation)//GO:0006413(translational initiation)
chr3	96399080	96399081	96399080	a	-	1	19	0.0526316	9	100	0.09	0.584795	3	21	0.142857	6	64	0.09375	1.52381	.	-1	-1	.	.	.	.	0
chr9	108381510	108381511	108381510	A	+	1	2	0.5	0	7	0	1.5	10	11	0.909091	0	1	0	1.90909	chr9	108347831	108392529	ENSMUSG00000032612	Usp4	+	protein_coding	1	22258	F730026I20Rik|Unp|mKIAA4155	MGI:MGI:98905|Ensembl:ENSMUSG00000032612|Vega:OTTMUSG00000050819	9	9 F2|9 59.25 cM	ubiquitin specific peptidase 4 (proto-oncogene)		GO:0005886(plasma membrane)//GO:0005634(nucleus)//GO:0005737(cytoplasm)	GO:0008233(peptidase activity)//GO:0008234(cysteine-type peptidase activity)//GO:0042802(identical protein binding)//GO:0036459(thiol-dependent ubiquitinyl hydrolase activity)//GO:0031685(adenosine receptor binding)//GO:0046872(metal ion binding)//GO:0005515(protein binding)//GO:0004843(thiol-dependent ubiquitin-specific protease activity)//GO:0016787(hydrolase activity)	GO:0016579(protein deubiquitination)//GO:0031397(negative regulation of protein ubiquitination)//GO:0034394(protein localization to cell surface)//GO:0006508(proteolysis)//GO:0031647(regulation of protein stability)//GO:0006511(ubiquitin-dependent protein catabolic process)//GO:0000244(spliceosomal tri-snRNP complex assembly)
chr15	34151362	34151363	34151362	g	-	5	5	1	0	0	0	2	1	1	1	0	0	0	2	.	-1	-1	.	.	.	.	0
chr11	70597356	70597357	70597356	C	+	10	12	0.833333	1	1	1	0.833333	1	1	1	0	0	0	2	chr11	70562881	70614483	ENSMUSG00000020827	Mink1	+	protein_coding	1	50932	B55|MINK|Map4k6|Ysk2	MGI:MGI:1355329|Ensembl:ENSMUSG00000020827|Vega:OTTMUSG00000006056	11	11|11 B4	misshapen-like kinase 1 (zebrafish)		GO:0005886(plasma membrane)//GO:0070062(extracellular exosome)//GO:0016020(membrane)//GO:0042995(cell projection)//GO:0045202(synapse)//GO:0030054(cell junction)//GO:0005794(Golgi apparatus)//GO:0045211(postsynaptic membrane)//GO:0005737(cytoplasm)	GO:0004674(protein serine/threonine kinase activity)//GO:0004702(receptor signaling protein serine/threonine kinase activity)//GO:0004672(protein kinase activity)//GO:0000166(nucleotide binding)//GO:0016301(kinase activity)//GO:0005524(ATP binding)//GO:0016740(transferase activity)	GO:0046777(protein autophosphorylation)//GO:0030334(regulation of cell migration)//GO:0031532(actin cytoskeleton reorganization)//GO:0016310(phosphorylation)//GO:0006468(protein phosphorylation)//GO:0048813(dendrite morphogenesis)//GO:0007268(chemical synaptic transmission)//GO:0070050(neuron cellular homeostasis)//GO:0022407(regulation of cell-cell adhesion)//GO:0001952(regulation of cell-matrix…
chr11	40569982	40569983	40569982	A	-	12	32	0.375	1	25	0.04	9.375	1	7	0.142857	1	21	0.047619	3	.	-1	-1	.	.	.	.	0
chr8	123559233	123559234	123559233	g	-	56	1742	0.032147	48	3104	0.0154639	2.07884	47	2048	0.0229492	65	3175	0.0204724	1.12098	.	-1	-1	.	.	.	.	0
chr5	67783773	67783774	67783773	C	-	16	16	1	0	0	0	2	1	1	1	0	0	0	2	chr5	67618140	67847432	ENSMUSG00000037685	Atp8a1	-	protein_coding	1	11980	AI481521|AI853962|APLT|AW743152|AW822227|Atp3a2|B230107D19Rik|ClassI	MGI:MGI:1330848|Ensembl:ENSMUSG00000037685|Vega:OTTMUSG00000022523	5	5|5 C3.1	ATPase, aminophospholipid transporter (APLT), class I, type 8A, member 1		GO:0005886(plasma membrane)//GO:0070062(extracellular exosome)//GO:0005802(trans-Golgi network)//GO:0016020(membrane)//GO:0005794(Golgi apparatus)//GO:0016021(integral component of membrane)//GO:0043231(intracellular membrane-bounded organelle)//GO:0031410(cytoplasmic vesicle)//GO:0005783(endoplasmic reticulum)	GO:0004012(phospholipid-translocating ATPase activity)//GO:0005524(ATP binding)//GO:0000287(magnesium ion binding)//GO:0000166(nucleotide binding)//GO:0046872(metal ion binding)//GO:0005515(protein binding)//GO:0016787(hydrolase activity)	GO:0007612(learning)//GO:0015914(phospholipid transport)//GO:0061092(positive regulation of phospholipid translocation)//GO:0006869(lipid transport)//GO:0048194(Golgi vesicle budding)//GO:0006810(transport)//GO:0030335(positive regulation of cell migration)
chr14	104715842	104715843	104715842	g	-	56	3210	0.0174455	224	9141	0.024505	0.711916	79	4342	0.0181944	318	11626	0.0273525	0.665182	.	-1	-1	.	.	.	.	0
chr11	6313977	6313978	6313977	C	+	32	32	1	0	0	0	2	4	4	1	0	0	0	2	chr11	6291633	6356642	ENSMUSG00000020456	Ogdh	+	protein_coding	1	18293	2210403E04Rik|2210412K19Rik|AA409584|d1401|mKIAA4192	MGI:MGI:1098267|Ensembl:ENSMUSG00000020456|Vega:OTTMUSG00000000782	11	11|11 A1	oxoglutarate (alpha-ketoglutarate) dehydrogenase (lipoamide)	mmu00020(Citrate cycle (TCA cycle))//mmu00310(Lysine degradation)//mmu00380(Tryptophan metabolism)//mmu01100(Metabolic pathways)//mmu01200(Carbon metabolism)	GO:0045252(oxoglutarate dehydrogenase complex)//GO:0005739(mitochondrion)	GO:0030976(thiamine pyrophosphate binding)//GO:0016491(oxidoreductase activity)//GO:0031072(heat shock protein binding)//GO:0051087(chaperone binding)//GO:0004591(oxoglutarate dehydrogenase (succinyl-transferring) activity)//GO:0016624(oxidoreductase activity, acting on the aldehyde or oxo group of donors, disulfide as acceptor)//GO:0046872(metal ion binding)//GO:0034602(oxoglutarate dehydrogenas…	GO:0055114(oxidation-reduction process)//GO:0008152(metabolic process)//GO:0006103(2-oxoglutarate metabolic process)//GO:0006096(glycolytic process)//GO:0006734(NADH metabolic process)//GO:0006104(succinyl-CoA metabolic process)//GO:0006099(tricarboxylic acid cycle)
chrX	151777730	151777731	151777730	g	+	2	52	0.0384615	21	220	0.0954545	0.40293	3	63	0.047619	17	170	0.1	0.47619	.	-1	-1	.	.	.	.	0
chr1	72226412	72226413	72226412	c	+	62	657	0.0943683	168	1389	0.12095	0.780224	49	512	0.0957031	122	975	0.125128	0.764841	.	-1	-1	.	.	.	.	0
chr12	78351021	78351022	78351021	a	+	2738	10482	0.26121	3179	23087	0.137697	1.897	3798	14204	0.267389	3164	26387	0.119908	2.22996	chr12	78226655	78684767	ENSMUSG00000047454	Gphn	+	protein_coding	1	268566	5730552E08Rik|AI662856|BC027112|C230040D23|GPH|GPHRYN|geph	MGI:MGI:109602|Ensembl:ENSMUSG00000047454	12	12|12 D2	gephyrin	mmu04727(GABAergic synapse)	GO:0098794(postsynapse)//GO:0005886(plasma membrane)//GO:0060077(inhibitory synapse)//GO:0019897(extrinsic component of plasma membrane)//GO:0030425(dendrite)//GO:0042995(cell projection)//GO:0045211(postsynaptic membrane)//GO:0045202(synapse)//GO:0030054(cell junction)//GO:0016020(membrane)//GO:0005622(intracellular)//GO:0031234(extrinsic component of cytoplasmic side of plasma membrane)//GO:000…	GO:0042803(protein homodimerization activity)//GO:0005102(receptor binding)//GO:0061599(molybdopterin molybdotransferase activity)//GO:0000166(nucleotide binding)//GO:0008092(cytoskeletal protein binding)//GO:0032947(protein complex scaffold)//GO:0003824(catalytic activity)//GO:0046872(metal ion binding)//GO:0005515(protein binding)//GO:0005524(ATP binding)//GO:0016740(transferase activity)//GO:0…	GO:0008152(metabolic process)//GO:0051260(protein homooligomerization)//GO:0045184(establishment of protein localization)//GO:0097112(gamma-aminobutyric acid receptor clustering)//GO:0018315(molybdenum incorporation into molybdenum-molybdopterin complex)//GO:0007529(establishment of synaptic specificity at neuromuscular junction)//GO:0006777(Mo-molybdopterin cofactor biosynthetic process)//GO:007…
chr1	72244338	72244339	72244338	a	+	140	589	0.237691	134	1497	0.0895124	2.6554	171	636	0.268868	161	1345	0.119703	2.24613	.	-1	-1	.	.	.	.	0
chr5	3476472	3476473	3476472	a	+	10	10	1	0	1	0	2	1	2	0.5	0	0	0	1.5	chr5	3343893	3523218	ENSMUSG00000040274	Cdk6	+	protein_coding	1	12571	AI504062|Crk2	MGI:MGI:1277162|Ensembl:ENSMUSG00000040274|Vega:OTTMUSG00000052940	5	5 A2-A3|5 2.04 cM	cyclin-dependent kinase 6	mmu04110(Cell cycle)//mmu04115(p53 signaling pathway)//mmu04151(PI3K-Akt signaling pathway)//mmu05161(Hepatitis B)//mmu05162(Measles)//mmu05200(Pathways in cancer)//mmu05203(Viral carcinogenesis)//mmu05206(MicroRNAs in cancer)//mmu05212(Pancreatic cancer)//mmu05214(Glioma)//mmu05218(Melanoma)//mmu05220(Chronic myeloid leukemia)//mmu05222(Small cell lung cancer)//mmu05223(Non-small cell lung cance…	GO:0000307(cyclin-dependent protein kinase holoenzyme complex)//GO:0097132(cyclin D2-CDK6 complex)//GO:0042995(cell projection)//GO:0001726(ruffle)//GO:0005813(centrosome)//GO:0005654(nucleoplasm)//GO:0005634(nucleus)//GO:0005856(cytoskeleton)//GO:0005737(cytoplasm)	GO:0004674(protein serine/threonine kinase activity)//GO:0004672(protein kinase activity)//GO:0004693(cyclin-dependent protein serine/threonine kinase activity)//GO:0000166(nucleotide binding)//GO:0016301(kinase activity)//GO:0030332(cyclin binding)//GO:0005515(protein binding)//GO:0005524(ATP binding)//GO:0016740(transferase activity)	GO:0043697(cell dedifferentiation)//GO:0033077(T cell differentiation in thymus)//GO:0016310(phosphorylation)//GO:0010628(positive regulation of gene expression)//GO:0060218(hematopoietic stem cell differentiation)//GO:0030097(hemopoiesis)//GO:0045786(negative regulation of cell cycle)//GO:0002244(hematopoietic progenitor cell differentiation)//GO:0045668(negative regulation of osteoblast differe…
chr8	127191530	127191531	127191530	C	-	2	2	1	3	3	1	1	14	14	1	0	0	0	2	.	-1	-1	.	.	.	.	0
chrX	142390301	142390302	142390301	A	-	1	1	1	0	0	0	2	2	2	1	0	0	0	2	chrX	142317993	142390535	ENSMUSG00000031278	Acsl4	-	protein_coding	1	50790	9430020A05Rik|ACS4|AU018108|Facl4|Lacs4	MGI:MGI:1354713|Ensembl:ENSMUSG00000031278|Vega:OTTMUSG00000018811	X	X|X F2	acyl-CoA synthetase long-chain family member 4	mmu00061(Fatty acid biosynthesis)//mmu00071(Fatty acid degradation)//mmu01100(Metabolic pathways)//mmu01212(Fatty acid metabolism)//mmu03320(PPAR signaling pathway)//mmu04146(Peroxisome)//mmu04920(Adipocytokine signaling pathway)	GO:0005777(peroxisome)//GO:0070062(extracellular exosome)//GO:0005811(lipid particle)//GO:0016020(membrane)//GO:0016021(integral component of membrane)//GO:0043231(intracellular membrane-bounded organelle)//GO:0005739(mitochondrion)//GO:0005741(mitochondrial outer membrane)//GO:0044233(ER-mitochondrion membrane contact site)//GO:0005783(endoplasmic reticulum)//GO:0031966(mitochondrial membrane)//…	GO:0031957(very long-chain fatty acid-CoA ligase activity)//GO:0005524(ATP binding)//GO:0047676(arachidonate-CoA ligase activity)//GO:0000166(nucleotide binding)//GO:0102391(decanoate--CoA ligase activity)//GO:0016874(ligase activity)//GO:0004467(long-chain fatty acid-CoA ligase activity)//GO:0003824(catalytic activity)	GO:0008152(metabolic process)//GO:0060996(dendritic spine development)//GO:0006641(triglyceride metabolic process)//GO:0006631(fatty acid metabolic process)//GO:0060136(embryonic process involved in female pregnancy)//GO:0019217(regulation of fatty acid metabolic process)//GO:0006629(lipid metabolic process)//GO:0030182(neuron differentiation)//GO:0015908(fatty acid transport)
chr12	110451416	110451417	110451416	T	+	11	11	1	0	0	0	2	3	3	1	0	0	0	2	.	-1	-1	.	.	.	.	0
chr7	25079912	25079913	25079912	C	-	0	0	0	8	11	0.727273	0	1	3	0.333333	7	19	0.368421	0.904762	.	-1	-1	.	.	.	.	0
chr2	80837300	80837301	80837300	A	+	26	36	0.722222	18	29	0.62069	1.16358	7	10	0.7	4	15	0.266667	2.625	.	-1	-1	.	.	.	.	0
chr12	54646042	54646043	54646042	T	-	10	19	0.526316	0	10	0	1.52632	0	0	0	0	0	0	0	chr12	54645374	54656572	ENSMUSG00000044408	Sptssa	-	protein_coding	1	104725	1110002B05Rik|AA407909|AA409588|AU041967|Ssspta	MGI:MGI:1913399|Ensembl:ENSMUSG00000044408	12	12|12 C1	serine palmitoyltransferase, small subunit A		GO:0005783(endoplasmic reticulum)//GO:0016020(membrane)//GO:0016021(integral component of membrane)//GO:0017059(serine C-palmitoyltransferase complex)	GO:0004758(serine C-palmitoyltransferase activity)	GO:0006629(lipid metabolic process)//GO:0006665(sphingolipid metabolic process)//GO:0046513(ceramide biosynthetic process)
chr12	31018769	31018770	31018769	A	+	3	38	0.0789474	12	146	0.0821918	0.960526	0	18	0	4	44	0.0909091	0	.	-1	-1	.	.	.	.	0
chr14	34170769	34170770	34170769	A	+	8	8	1	1	1	1	1	5	5	1	0	0	0	2	chr14	34170655	34171168	ENSMUSG00000078126	Rpl23a-ps3	+	protein_coding	1	100041163	Gm3174	MGI:MGI:3781353	14	14 B|14	ribosomal protein L23A, pseudogene 3
chr5	142904176	142904177	142904176	A	-	10	199	0.0502513	29	450	0.0644444	0.779761	14	186	0.0752688	26	285	0.0912281	0.825062	chr5	142903115	142906754	ENSMUSG00000029580	Actb	-	protein_coding	1	11461	Actx|E430023M04Rik|beta-actin	MGI:MGI:87904|Ensembl:ENSMUSG00000029580|Vega:OTTMUSG00000035960	5	5 G2|5 81.8 cM	actin, beta	mmu04015(Rap1 signaling pathway)//mmu04145(Phagosome)//mmu04390(Hippo signaling pathway)//mmu04510(Focal adhesion)//mmu04520(Adherens junction)//mmu04530(Tight junction)//mmu04611(Platelet activation)//mmu04670(Leukocyte transendothelial migration)//mmu04810(Regulation of actin cytoskeleton)//mmu04919(Thyroid hormone signaling pathway)//mmu04921(Oxytocin signaling pathway)//mmu04971(Gastric acid …	GO:0030529(intracellular ribonucleoprotein complex)//GO:0030863(cortical cytoskeleton)//GO:0000790(nuclear chromatin)//GO:0005615(extracellular space)//GO:0043234(protein complex)//GO:0030424(axon)//GO:0005829(cytosol)//GO:0014069(postsynaptic density)//GO:0043209(myelin sheath)//GO:0036464(cytoplasmic ribonucleoprotein granule)//GO:0005737(cytoplasm)//GO:0070062(extracellular exosome)//GO:001602…	GO:0050998(nitric-oxide synthase binding)//GO:0019894(kinesin binding)//GO:0030957(Tat protein binding)//GO:0005524(ATP binding)//GO:0005515(protein binding)//GO:0000978(RNA polymerase II core promoter proximal region sequence-specific DNA binding)//GO:0042802(identical protein binding)//GO:0019901(protein kinase binding)//GO:0000166(nucleotide binding)//GO:0031492(nucleosomal DNA binding)//GO:00…	GO:0007409(axonogenesis)//GO:0043044(ATP-dependent chromatin remodeling)//GO:0071257(cellular response to electrical stimulus)//GO:0070527(platelet aggregation)
chr1	178337511	178337512	178337511	A	-	0	0	0	2	6	0.333333	0	1	8	0.125	0	8	0	1.125	chr1	178323074	178337797	ENSMUSG00000039630	Hnrnpu	-	protein_coding	1	51810	AA408410|AI256620|AL024194|AL024437|AW557595|C86794|Hnrpu|SAFA|Sp120|hnRNP U	MGI:MGI:1858195|Ensembl:ENSMUSG00000039630|Ensembl:ENSMUSG00000100725|Vega:OTTMUSG00000021881|Vega:OTTMUSG00000046324	1	1|1 H4	heterogeneous nuclear ribonucleoprotein U	mmu03040(Spliceosome)	GO:0030529(intracellular ribonucleoprotein complex)//GO:0070937(CRD-mediated mRNA stability complex)//GO:0005697(telomerase holoenzyme complex)//GO:0016020(membrane)//GO:0071013(catalytic step 2 spliceosome)//GO:0036464(cytoplasmic ribonucleoprotein granule)//GO:0005681(spliceosomal complex)//GO:0005654(nucleoplasm)//GO:0005634(nucleus)//GO:0005737(cytoplasm)	GO:0070034(telomerase RNA binding)//GO:0005524(ATP binding)//GO:0003723(RNA binding)//GO:0001047(core promoter binding)//GO:0035326(enhancer binding)//GO:0044822(poly(A) RNA binding)//GO:0000166(nucleotide binding)//GO:0034046(poly(G) binding)//GO:0043021(ribonucleoprotein complex binding)//GO:0005515(protein binding)//GO:0003677(DNA binding)	GO:0070934(CRD-mediated mRNA stabilization)//GO:2000373(positive regulation of DNA topoisomerase (ATP-hydrolyzing) activity)//GO:0008380(RNA splicing)//GO:0010628(positive regulation of gene expression)//GO:0032211(negative regulation of telomere maintenance via telomerase)//GO:0001649(osteoblast differentiation)//GO:0006397(mRNA processing)//GO:0032922(circadian regulation of gene expression)//G…
chr7	141478838	141478839	141478838	C	+	19	19	1	0	0	0	2	0	0	0	0	0	0	0	chr7	141475240	141493427	ENSMUSG00000025511	Tspan4	+	protein_coding	1	64540	AI325509|AI746565|D130042I01Rik|NAG-2|Tm4sf7|Tspan-4	MGI:MGI:1928097|Ensembl:ENSMUSG00000025511|Vega:OTTMUSG00000028948	7	7|7 F5	tetraspanin 4		GO:0005886(plasma membrane)//GO:0005887(integral component of plasma membrane)//GO:0016020(membrane)//GO:0016021(integral component of membrane)//GO:0005925(focal adhesion)//GO:0031982(vesicle)	GO:0005515(protein binding)//GO:0003823(antigen binding)//GO:0005178(integrin binding)	GO:0006461(protein complex assembly)//GO:0007166(cell surface receptor signaling pathway)
chr9	118674961	118674962	118674961	a	-	168	2709	0.0620155	1418	10259	0.13822	0.448672	161	2227	0.0722946	1422	11160	0.127419	0.567375	.	-1	-1	.	.	.	.	0
chr19	29754263	29754264	29754263	G	-	2	2	1	0	0	0	2	0	1	0	0	0	0	0	chr19	29714402	29806009	ENSMUSG00000046138	9930021J03Rik	-	protein_coding	1	240613	ENSMUSG00000048936|Gm9832|mKIAA2026	MGI:MGI:2444398|Ensembl:ENSMUSG00000046138|Vega:OTTMUSG00000042117	19	19|19 C1	RIKEN cDNA 9930021J03 gene		GO:0005575(cellular_component)	GO:0003674(molecular_function)	GO:0008150(biological_process)
chr6	138352198	138352199	138352198	C	-	12	12	1	0	0	0	2	3	3	1	0	0	0	2	.	-1	-1	.	.	.	.	0
chr11	29463445	29463446	29463445	T	+	11	18	0.611111	0	12	0	1.61111	3	10	0.3	0	6	0	1.3	chr11	29373658	29510808	ENSMUSG00000032740	Ccdc88a	+	protein_coding	1	108686	A430106J12Rik|AI848406|Ape|C130096N06Rik|C330012F17Rik|D130005J21Rik|Girdin|Giv|Grdn|Hkrp1	MGI:MGI:1925177|Ensembl:ENSMUSG00000032740|Vega:OTTMUSG00000005327	11	11|11 A3.3	coiled coil domain containing 88A		GO:0005886(plasma membrane)//GO:0030027(lamellipodium)//GO:0016020(membrane)//GO:0005794(Golgi apparatus)//GO:0042995(cell projection)//GO:0005829(cytosol)//GO:0031252(cell leading edge)//GO:0031410(cytoplasmic vesicle)//GO:0005783(endoplasmic reticulum)//GO:0005737(cytoplasm)	GO:0042803(protein homodimerization activity)//GO:0003779(actin binding)//GO:0035091(phosphatidylinositol binding)//GO:0043422(protein kinase B binding)//GO:0008017(microtubule binding)//GO:0005515(protein binding)	GO:0061024(membrane organization)//GO:0010975(regulation of neuron projection development)//GO:0032956(regulation of actin cytoskeleton organization)//GO:0031929(TOR signaling)//GO:0016477(cell migration)//GO:0030032(lamellipodium assembly)//GO:0032148(activation of protein kinase B activity)//GO:0042127(regulation of cell proliferation)//GO:0001932(regulation of protein phosphorylation)//GO:0006…
chr5	85939305	85939306	85939305	C	-	0	4	0	11	38	0.289474	0	5	14	0.357143	12	36	0.333333	1.07143	.	-1	-1	.	.	.	.	0
chr6	47650815	47650816	47650815	a	-	7	265	0.0264151	4	65	0.0615385	0.429245	4	221	0.0180995	11	65	0.169231	0.106952	.	-1	-1	.	.	.	.	0
chr9	62341557	62341558	62341557	G	+	0	5	0	30	36	0.833333	0	2	5	0.4	7	13	0.538462	0.742857	chr9	62341293	62378812	ENSMUSG00000032249	Anp32a	+	protein_coding	1	11737	Anp32|I1PP2A|LANP|PHAP1|W91701|pp32	MGI:MGI:108447|Ensembl:ENSMUSG00000032249|Vega:OTTMUSG00000033323	9	9 B|9 33.68 cM	acidic (leucine-rich) nuclear phosphoprotein 32 family, member A		GO:0005783(endoplasmic reticulum)//GO:0016363(nuclear matrix)//GO:0005634(nucleus)//GO:0005737(cytoplasm)//GO:0005829(cytosol)	GO:0050839(cell adhesion molecule binding)//GO:0005515(protein binding)//GO:0005178(integrin binding)//GO:0008022(protein C-terminus binding)	GO:0006351(transcription, DNA-templated)//GO:0006355(regulation of transcription, DNA-templated)
chr8	123557578	123557579	123557578	g	-	7	562	0.0124555	15	1213	0.012366	1.00724	3	575	0.00521739	12	1060	0.0113208	0.46087	.	-1	-1	.	.	.	.	0
chr6	120353409	120353410	120353409	G	-	1	1	1	0	0	0	2	0	0	0	0	0	0	0	chr6	120324323	120364374	ENSMUSG00000030177	Ccdc77	-	protein_coding	1	67200	2400002C23Rik|2700091N06Rik|AV168274	MGI:MGI:1914450|Ensembl:ENSMUSG00000030177|Vega:OTTMUSG00000023918	6	6|6 F1	coiled-coil domain containing 77		GO:0005813(centrosome)//GO:0016020(membrane)	GO:0003674(molecular_function)	GO:0008150(biological_process)
chr2	120114260	120114261	120114260	T	-	2	2	1	0	0	0	2	0	0	0	0	0	0	0	chr2	120089175	120154606	ENSMUSG00000027293	Ehd4	-	protein_coding	1	98878	2210022F10Rik|AI197390|AI846352|AV006278|Past2	MGI:MGI:1919619|Ensembl:ENSMUSG00000027293|Vega:OTTMUSG00000015289	2	2|2 E5	EH-domain containing 4	mmu04144(Endocytosis)	GO:0005768(endosome)//GO:0005886(plasma membrane)//GO:0070062(extracellular exosome)//GO:0055038(recycling endosome membrane)//GO:0016020(membrane)//GO:0048471(perinuclear region of cytoplasm)//GO:0005783(endoplasmic reticulum)	GO:0005524(ATP binding)//GO:0000166(nucleotide binding)//GO:0005525(GTP binding)//GO:0046872(metal ion binding)//GO:0005515(protein binding)//GO:0005509(calcium ion binding)	GO:0071363(cellular response to growth factor stimulus)//GO:0032456(endocytic recycling)//GO:0051260(protein homooligomerization)//GO:0030100(regulation of endocytosis)//GO:0050731(positive regulation of peptidyl-tyrosine phosphorylation)//GO:0006907(pinocytosis)
chr4	125049322	125049323	125049322	T	-	5	5	1	7	7	1	1	12	14	0.857143	11	11	1	0.857143	.	-1	-1	.	.	.	.	0
chr2	86141028	86141029	86141028	t	-	47	138	0.34058	132	446	0.295964	1.15075	43	123	0.349593	111	373	0.297587	1.17476	.	-1	-1	.	.	.	.	0
chr15	76442922	76442923	76442922	C	+	16	16	1	0	0	0	2	0	0	0	0	0	0	0	chr15	76380261	76453038	ENSMUSG00000022558	Mroh1	+	protein_coding	1	223658	D330001F17Rik|Heatr7a	MGI:MGI:2442558|Ensembl:ENSMUSG00000022558|Vega:OTTMUSG00000032529	15	15|15 D3	maestro heat-like repeat family member 1		GO:0005575(cellular_component)	GO:0003674(molecular_function)	GO:0008150(biological_process)
chr10	128923139	128923140	128923139	G	-	1	1	1	4	4	1	1	2	2	1	14	15	0.933333	1.07143	chr10	128917882	128924035	ENSMUSG00000090247	Bloc1s1	-	protein_coding	1	14533	AI839753|BLOS1|Gcn5l1	MGI:MGI:1195276|Ensembl:ENSMUSG00000090247|Vega:OTTMUSG00000033474	10	10 D3|10 77.19 cM	biogenesis of lysosomal organelles complex-1, subunit 1		GO:0005758(mitochondrial intermembrane space)//GO:0031083(BLOC-1 complex)//GO:0005759(mitochondrial matrix)//GO:0005829(cytosol)//GO:0005739(mitochondrion)//GO:0070062(extracellular exosome)//GO:0005769(early endosome)//GO:0005615(extracellular space)//GO:0005737(cytoplasm)	GO:0005515(protein binding)	GO:0031175(neuron projection development)//GO:0018394(peptidyl-lysine acetylation)//GO:0098779(mitophagy in response to mitochondrial depolarization)//GO:0048490(anterograde synaptic vesicle transport)//GO:0009060(aerobic respiration)//GO:0008089(anterograde axonal transport)//GO:0016197(endosomal transport)
chr3	129003083	129003084	129003083	T	+	14	14	1	0	0	0	2	5	5	1	0	0	0	2	.	-1	-1	.	.	.	.	0
chr18	36624845	36624846	36624845	A	+	31	31	1	0	0	0	2	2	2	1	0	0	0	2	chr18	36559987	36665917	ENSMUSG00000024483	Ankhd1	+	protein_coding	1	108857	1110004O12Rik|4933432B13Rik|9130019P20Rik|A530027J04Rik|A630021B20Rik|AA571404|Mask|mFLJ00246|mKIAA1085	MGI:MGI:1921733|Ensembl:ENSMUSG00000024483|Vega:OTTMUSG00000034846	18	18|18 B2-B3	ankyrin repeat and KH domain containing 1		GO:0005654(nucleoplasm)//GO:0005737(cytoplasm)	GO:0044822(poly(A) RNA binding)	GO:0045087(innate immune response)
chr15	31109026	31109027	31109026	C	-	9	9	1	1	1	1	1	0	0	0	0	0	0	0	.	-1	-1	.	.	.	.	0
chr5	139404229	139404230	139404229	T	-	21	28	0.75	0	4	0	1.75	0	0	0	0	0	0	0	chr5	139359739	139460502	ENSMUSG00000053553	3110082I17Rik	-	protein_coding	1	73212	AW411904	MGI:MGI:1920462|Ensembl:ENSMUSG00000053553|Vega:OTTMUSG00000035852	5	5|5 G2	RIKEN cDNA 3110082I17 gene		GO:0005575(cellular_component)	GO:0044822(poly(A) RNA binding)	GO:0008150(biological_process)
chr2	118472472	118472473	118472472	A	+	74	74	1	0	0	0	2	2	2	1	0	0	0	2	chr2	118388618	118475234	ENSMUSG00000005102	Eif2ak4	+	protein_coding	1	27103	2610011M03|GCN2|MGCN2	MGI:MGI:1353427|Ensembl:ENSMUSG00000005102|Vega:OTTMUSG00000015229	2	2|2 E5	eukaryotic translation initiation factor 2 alpha kinase 4	mmu04141(Protein processing in endoplasmic reticulum)//mmu05160(Hepatitis C)//mmu05162(Measles)//mmu05164(Influenza A)//mmu05168(Herpes simplex infection)//mmu05169(Epstein-Barr virus infection)	GO:0005844(polysome)//GO:0005622(intracellular)//GO:0022626(cytosolic ribosome)//GO:0005737(cytoplasm)	GO:0004674(protein serine/threonine kinase activity)//GO:0004672(protein kinase activity)//GO:0003723(RNA binding)//GO:0004694(eukaryotic translation initiation factor 2alpha kinase activity)//GO:0000049(tRNA binding)//GO:0000166(nucleotide binding)//GO:0016301(kinase activity)//GO:0071074(eukaryotic initiation factor eIF2 binding)//GO:0005515(protein binding)//GO:0005524(ATP binding)//GO:0016740…	GO:0010998(regulation of translational initiation by eIF2 alpha phosphorylation)//GO:0034198(cellular response to amino acid starvation)//GO:0016310(phosphorylation)//GO:0010628(positive regulation of gene expression)//GO:0002821(positive regulation of adaptive immune response)//GO:0060259(regulation of feeding behavior)//GO:1990138(neuron projection extension)//GO:0034644(cellular response to UV…
chr15	96697950	96697951	96697950	A	-	10	13	0.769231	0	5	0	1.76923	0	0	0	0	1	0	0	chr15	96687394	96699698	ENSMUSG00000022462	Slc38a2	-	protein_coding	1	67760	5033402L14Rik|AI316867|ATA2|SAT2|mKIAA1382	MGI:MGI:1915010|Ensembl:ENSMUSG00000022462	15	15|15 F1	solute carrier family 38, member 2	mmu04724(Glutamatergic synapse)//mmu04727(GABAergic synapse)//mmu04974(Protein digestion and absorption)	GO:0005886(plasma membrane)//GO:0005887(integral component of plasma membrane)//GO:0005903(brush border)//GO:0016020(membrane)//GO:0030425(dendrite)//GO:0030424(axon)//GO:0016021(integral component of membrane)//GO:0042383(sarcolemma)//GO:0043025(neuronal cell body)	GO:0015171(amino acid transmembrane transporter activity)//GO:0015293(symporter activity)	GO:0031460(glycine betaine transport)//GO:0032328(alanine transport)//GO:0006865(amino acid transport)//GO:0006814(sodium ion transport)//GO:0006810(transport)//GO:0006811(ion transport)
chr8	123567684	123567685	123567684	t	-	60	1177	0.0509771	170	2885	0.0589255	0.865111	93	1353	0.0687361	137	2601	0.052672	1.30498	.	-1	-1	.	.	.	.	0
chrM	1753	1754	1753	T	+	80	1257	0.0636436	62	463	0.133909	0.475274	97	1652	0.0587167	109	693	0.157287	0.373309	.	-1	-1	.	.	.	.	0
chr11	77527134	77527135	77527134	c	-	3	3	1	0	0	0	2	3	3	1	0	0	0	2	.	-1	-1	.	.	.	.	0
chr6	28545542	28545543	28545542	A	+	10	31	0.322581	8	18	0.444444	0.725806	0	2	0	1	9	0.111111	0	chr6	28475139	28935162	ENSMUSG00000001424	Snd1	+	protein_coding	1	56463	AL033314|Tudor-SN	MGI:MGI:1929266|Ensembl:ENSMUSG00000001424|Vega:OTTMUSG00000035791	6	6|6 A3.3	staphylococcal nuclease and tudor domain containing 1	mmu05169(Epstein-Barr virus infection)//mmu05203(Viral carcinogenesis)	GO:0097433(dense body)//GO:0070062(extracellular exosome)//GO:0016020(membrane)//GO:0005739(mitochondrion)//GO:0016442(RISC complex)//GO:0005634(nucleus)//GO:0005737(cytoplasm)	GO:0044822(poly(A) RNA binding)//GO:0003676(nucleic acid binding)//GO:0004518(nuclease activity)//GO:0005515(protein binding)	GO:0031047(gene silencing by RNA)//GO:0001649(osteoblast differentiation)//GO:0006351(transcription, DNA-templated)//GO:0006355(regulation of transcription, DNA-templated)
chr3	103344555	103344556	103344555	C	+	18	18	1	0	0	0	2	2	2	1	0	0	0	2	chr3	103279293	103358768	ENSMUSG00000033014	Trim33	+	protein_coding	1	94093	8030451N04Rik|AI413936|Ecto|Tif1g	MGI:MGI:2137357|Ensembl:ENSMUSG00000033014|Vega:OTTMUSG00000053581	3	3|3 F2.2	tripartite motif-containing 33		GO:0005622(intracellular)//GO:0043231(intracellular membrane-bounded organelle)//GO:0005634(nucleus)//GO:0005654(nucleoplasm)	GO:0070740(tubulin-glutamic acid ligase activity)//GO:0008270(zinc ion binding)//GO:0070739(protein-glutamic acid ligase activity)//GO:0070735(protein-glycine ligase activity)//GO:0008766(UDP-N-acetylmuramoylalanyl-D-glutamyl-2,6-diaminopimelate-D-alanyl-D-alanine ligase activity)//GO:0070410(co-SMAD binding)//GO:0070737(protein-glycine ligase activity, elongating)//GO:0018169(ribosomal S6-glutam…	GO:0030514(negative regulation of BMP signaling pathway)//GO:0006351(transcription, DNA-templated)//GO:0006355(regulation of transcription, DNA-templated)//GO:0016567(protein ubiquitination)//GO:0017015(regulation of transforming growth factor beta receptor signaling pathway)
chr11	20229853	20229854	20229853	G	-	28	28	1	1	1	1	1	3	3	1	0	0	0	2	chr11	20227037	20249429	ENSMUSG00000044066	Cep68	-	protein_coding	1	216543	6030463E10Rik|AI481761|BC027174|Kiaa0582	MGI:MGI:2667663|Ensembl:ENSMUSG00000044066|Vega:OTTMUSG00000005225	11	11 A3.1|11 12.92 cM	centrosomal protein 68		GO:0005815(microtubule organizing center)//GO:0005813(centrosome)//GO:0030054(cell junction)//GO:0005634(nucleus)//GO:0005856(cytoskeleton)//GO:0005737(cytoplasm)	GO:0019901(protein kinase binding)//GO:0019904(protein domain specific binding)	GO:0033365(protein localization to organelle)//GO:0051297(centrosome organization)//GO:0010457(centriole-centriole cohesion)
chr10	3260193	3260194	3260193	G	-	45	45	1	0	0	0	2	21	21	1	0	0	0	2	chr10	3256208	3267771	ENSMUSG00000091618	H60c	-	protein_coding	1	670558	4632413I24Rik|Gm9491	MGI:MGI:3774845|Ensembl:ENSMUSG00000091618	10	10 A1|10	histocompatibility 60c		GO:0016020(membrane)//GO:0005886(plasma membrane)//GO:0031225(anchored component of membrane)//GO:0046658(anchored component of plasma membrane)	GO:0003823(antigen binding)//GO:0046703(natural killer cell lectin-like receptor binding)	GO:0042267(natural killer cell mediated cytotoxicity)//GO:0006955(immune response)//GO:0001913(T cell mediated cytotoxicity)//GO:0002376(immune system process)//GO:0019882(antigen processing and presentation)
chr9	84188484	84188485	84188484	t	+	246	295	0.833898	214	389	0.550129	1.51582	245	325	0.753846	188	355	0.529577	1.42349	.	-1	-1	.	.	.	.	0
chr8	22867967	22867968	22867967	A	+	17	17	1	0	1	0	2	0	0	0	0	0	0	0	chr8	22859535	22943259	ENSMUSG00000031540	Kat6a	+	protein_coding	1	244349	1500036M03|9930021N24Rik|MOZ|Myst3|Zfp220	MGI:MGI:2442415|Ensembl:ENSMUSG00000031540|Vega:OTTMUSG00000017302	8	8|8 A2	K(lysine) acetyltransferase 6A	mmu04550(Signaling pathways regulating pluripotency of stem cells)	GO:0070776(MOZ/MORF histone acetyltransferase complex)//GO:0005794(Golgi apparatus)//GO:0000786(nucleosome)//GO:0016605(PML body)//GO:0005654(nucleoplasm)//GO:0005634(nucleus)	GO:0008270(zinc ion binding)//GO:0016747(transferase activity, transferring acyl groups other than amino-acyl groups)//GO:0016407(acetyltransferase activity)//GO:0003682(chromatin binding)//GO:0008134(transcription factor binding)//GO:0016740(transferase activity)//GO:0016746(transferase activity, transferring acyl groups)//GO:0046872(metal ion binding)//GO:0005515(protein binding)//GO:0003677(DN…	GO:0035909(aorta morphogenesis)//GO:0035162(embryonic hemopoiesis)//GO:0090398(cellular senescence)//GO:0006473(protein acetylation)//GO:0060325(face morphogenesis)//GO:0016568(chromatin modification)//GO:0010628(positive regulation of gene expression)//GO:0003007(heart morphogenesis)//GO:0006351(transcription, DNA-templated)//GO:0030099(myeloid cell differentiation)//GO:0016573(histone acetylati…
chr9	59669084	59669085	59669084	C	+	1	9	0.111111	15	66	0.227273	0.488889	2	6	0.333333	2	24	0.0833333	4	chr9	59656368	59679375	ENSMUSG00000032294	Pkm	+	protein_coding	1	18746	AA414905|AL024370|AL024424|Pk-2|Pk-3|Pk3|Pkm2	MGI:MGI:97591|Ensembl:ENSMUSG00000032294	9	9 B|9 32.03 cM	pyruvate kinase, muscle	mmu00010(Glycolysis / Gluconeogenesis)//mmu00230(Purine metabolism)//mmu00620(Pyruvate metabolism)//mmu01100(Metabolic pathways)//mmu01200(Carbon metabolism)//mmu01230(Biosynthesis of amino acids)//mmu04922(Glucagon signaling pathway)//mmu04930(Type II diabetes mellitus)//mmu05203(Viral carcinogenesis)//mmu05230(Central carbon metabolism in cancer)	GO:0005886(plasma membrane)//GO:0005929(cilium)//GO:1903561(extracellular vesicle)//GO:0005739(mitochondrion)//GO:0031982(vesicle)//GO:0070062(extracellular exosome)//GO:0031012(extracellular matrix)//GO:0005634(nucleus)//GO:0043209(myelin sheath)//GO:0005737(cytoplasm)	GO:0043531(ADP binding)//GO:0005524(ATP binding)//GO:0004743(pyruvate kinase activity)//GO:0000287(magnesium ion binding)//GO:0023026(MHC class II protein complex binding)//GO:0000166(nucleotide binding)//GO:0030955(potassium ion binding)//GO:0016301(kinase activity)//GO:0044822(poly(A) RNA binding)//GO:0003824(catalytic activity)//GO:0046872(metal ion binding)//GO:0005515(protein binding)//GO:00…	GO:0008152(metabolic process)//GO:0031100(organ regeneration)//GO:0006096(glycolytic process)//GO:0006754(ATP biosynthetic process)//GO:0001889(liver development)//GO:0012501(programmed cell death)//GO:0043403(skeletal muscle tissue regeneration)//GO:0006006(glucose metabolic process)//GO:0016310(phosphorylation)//GO:0042866(pyruvate biosynthetic process)
chr5	80484719	80484720	80484719	A	+	28	101	0.277228	24	122	0.196721	1.40924	68	256	0.265625	33	208	0.158654	1.67424	.	-1	-1	.	.	.	.	0
chr9	65201786	65201787	65201786	c	-	202	7270	0.0277854	84	5716	0.0146956	1.89073	202	6788	0.0297584	51	4637	0.0109985	2.70568	.	-1	-1	.	.	.	.	0
chr4	55516703	55516704	55516703	T	-	31	32	0.96875	1	1	1	0.96875	55	55	1	1	1	1	1	.	-1	-1	.	.	.	.	0
chr15	86194971	86194972	86194971	c	+	27	2041	0.0132288	16	2769	0.00577826	2.28941	75	3252	0.0230627	25	3376	0.00740521	3.11439	.	-1	-1	.	.	.	.	0
chr1	127947939	127947940	127947939	A	+	0	0	0	0	0	0	0	5	5	1	0	0	0	2	.	-1	-1	.	.	.	.	0
chr7	142484580	142484581	142484580	A	+	9	12	0.75	0	0	0	1.75	4	4	1	0	0	0	2	chr7	142460809	142494867	ENSMUSG00000018819	Lsp1	+	protein_coding	1	16985	Lsp-1|WP34|p50|pp52	MGI:MGI:96832|Ensembl:ENSMUSG00000018819|Vega:OTTMUSG00000018784	7	7 F5|7 87.93 cM	lymphocyte specific 1	mmu05152(Tuberculosis)	GO:0016020(membrane)//GO:0005886(plasma membrane)//GO:0070062(extracellular exosome)	GO:0004871(signal transducer activity)//GO:0003779(actin binding)	GO:0006952(defense response)//GO:0007010(cytoskeleton organization)//GO:0006915(apoptotic process)//GO:0007165(signal transduction)//GO:0006935(chemotaxis)
chr1	10035070	10035071	10035070	T	-	11	11	1	0	3	0	2	0	0	0	0	0	0	0	chr1	10024602	10038127	ENSMUSG00000025917	Cops5	-	protein_coding	1	26754	AI303502|CSN5|Jab1|Mov34|Sgn5	MGI:MGI:1349415|Ensembl:ENSMUSG00000025917|Vega:OTTMUSG00000029459	1	1 A2|1 2.29 cM	COP9 signalosome subunit 5		GO:0030054(cell junction)//GO:0008021(synaptic vesicle)//GO:0045202(synapse)//GO:0005667(transcription factor complex)//GO:0008180(COP9 signalosome)//GO:0031410(cytoplasmic vesicle)//GO:0005654(nucleoplasm)//GO:0005634(nucleus)//GO:0005737(cytoplasm)	GO:0008237(metallopeptidase activity)//GO:0008233(peptidase activity)//GO:0008234(cysteine-type peptidase activity)//GO:0046872(metal ion binding)//GO:0005515(protein binding)//GO:0004843(thiol-dependent ubiquitin-specific protease activity)//GO:0016787(hydrolase activity)//GO:0003713(transcription coactivator activity)	GO:0016579(protein deubiquitination)//GO:0051726(regulation of cell cycle)//GO:1903894(regulation of IRE1-mediated unfolded protein response)//GO:0045944(positive regulation of transcription from RNA polymerase II promoter)//GO:0046328(regulation of JNK cascade)//GO:0006508(proteolysis)//GO:1990182(exosomal secretion)//GO:0010388(cullin deneddylation)//GO:0006355(regulation of transcription, DNA-…
chr9	124424219	124424220	124424219	G	+	11	11	1	0	0	0	2	20	20	1	0	0	0	2	.	-1	-1	.	.	.	.	0
chr3	96560057	96560058	96560057	G	+	0	3	0	4	15	0.266667	0	1	8	0.125	7	29	0.241379	0.517857	chr3	96557957	96561883	ENSMUSG00000038393	Txnip	+	protein_coding	1	56338	1200008J08Rik|AA682105|Hyplip1|THIF|Tbp-2|VDUP1	MGI:MGI:1889549|Ensembl:ENSMUSG00000038393|Vega:OTTMUSG00000021271	3	3 F2.2|3 41.93 cM	thioredoxin interacting protein		GO:0005634(nucleus)//GO:0005758(mitochondrial intermembrane space)//GO:0005737(cytoplasm)	GO:0005515(protein binding)//GO:0031625(ubiquitin protein ligase binding)//GO:0004857(enzyme inhibitor activity)	GO:0006606(protein import into nucleus)//GO:0051782(negative regulation of cell division)//GO:0006979(response to oxidative stress)//GO:0043065(positive regulation of apoptotic process)//GO:0030216(keratinocyte differentiation)//GO:0006351(transcription, DNA-templated)//GO:0042127(regulation of cell proliferation)//GO:0071228(cellular response to tumor cell)//GO:0007049(cell cycle)//GO:0048008(pl…
chr8	3754677	3754678	3754677	g	-	159	211	0.753555	713	918	0.776688	0.970215	249	320	0.778125	1094	1320	0.828788	0.938871	.	-1	-1	.	.	.	.	0
chr3	5860627	5860628	5860627	a	+	873	55384	0.0157627	609	75521	0.00806398	1.9547	1577	80522	0.0195847	874	122152	0.00715502	2.7372	.	-1	-1	.	.	.	.	0
chr10	128090241	128090242	128090241	A	+	28	233	0.120172	69	175	0.394286	0.304783	17	86	0.197674	33	99	0.333333	0.593023	chr10	128083273	128090391	ENSMUSG00000025393	Atp5b	+	protein_coding	1	11947	-	MGI:MGI:107801|Ensembl:ENSMUSG00000025393|Vega:OTTMUSG00000023688	10	10|10 D3	ATP synthase, H+ transporting mitochondrial F1 complex, beta subunit	mmu00190(Oxidative phosphorylation)//mmu01100(Metabolic pathways)//mmu05010(Alzheimer's disease)//mmu05012(Parkinson's disease)//mmu05016(Huntington's disease)	GO:0005886(plasma membrane)//GO:0043209(myelin sheath)//GO:0009986(cell surface)//GO:0042645(mitochondrial nucleoid)//GO:0016020(membrane)//GO:0070062(extracellular exosome)//GO:0005743(mitochondrial inner membrane)//GO:0045261(proton-transporting ATP synthase complex, catalytic core F(1))//GO:0000275(mitochondrial proton-transporting ATP synthase complex, catalytic core F(1))//GO:0005739(mitocho…	GO:0030228(lipoprotein particle receptor activity)//GO:0046933(proton-transporting ATP synthase activity, rotational mechanism)//GO:0005524(ATP binding)//GO:0046961(proton-transporting ATPase activity, rotational mechanism)//GO:0000166(nucleotide binding)//GO:0016887(ATPase activity)//GO:0005509(calcium ion binding)//GO:0042288(MHC class I protein binding)//GO:0016787(hydrolase activity)//GO:0016…	GO:0015986(ATP synthesis coupled proton transport)//GO:0015992(proton transport)//GO:0006898(receptor-mediated endocytosis)//GO:0051453(regulation of intracellular pH)//GO:0015991(ATP hydrolysis coupled proton transport)//GO:0006754(ATP biosynthetic process)//GO:0001649(osteoblast differentiation)//GO:0006933(negative regulation of cell adhesion involved in substrate-bound cell migration)//GO:000…
chr3	137947848	137947849	137947848	C	+	1	1	1	0	0	0	2	48	69	0.695652	12	74	0.162162	4.28986	.	-1	-1	.	.	.	.	0
chr8	123577853	123577854	123577853	g	-	13	348	0.0373563	38	641	0.0592824	0.630142	14	405	0.0345679	42	574	0.0731707	0.472428	.	-1	-1	.	.	.	.	0
chrX	43254161	43254162	43254161	t	+	238	966	0.246377	15	937	0.0160085	15.3903	267	971	0.274974	19	863	0.0220162	12.4896	.	-1	-1	.	.	.	.	0
chr2	69016127	69016128	69016127	C	+	12	12	1	0	2	0	2	0	0	0	0	0	0	0	chr2	68861441	69114282	ENSMUSG00000027035	Cers6	+	protein_coding	1	241447	4732462C07Rik|AW544719|Lass6|T1L	MGI:MGI:2442564|Ensembl:ENSMUSG00000027035|Vega:OTTMUSG00000012972	2	2|2 C2	ceramide synthase 6	mmu00600(Sphingolipid metabolism)//mmu01100(Metabolic pathways)//mmu04071(Sphingolipid signaling pathway)	GO:0005783(endoplasmic reticulum)//GO:0016020(membrane)//GO:0016021(integral component of membrane)//GO:0005634(nucleus)	GO:0003677(DNA binding)//GO:0050291(sphingosine N-acyltransferase activity)	GO:0006629(lipid metabolic process)//GO:0030148(sphingolipid biosynthetic process)//GO:0046513(ceramide biosynthetic process)
chr9	110281349	110281350	110281349	c	+	16	75	0.213333	69	227	0.303965	0.701836	32	109	0.293578	54	243	0.222222	1.3211	.	-1	-1	.	.	.	.	0
chr3	60626912	60626913	60626912	G	+	3	38	0.0789474	6	20	0.3	0.263158	6	14	0.428571	4	11	0.363636	1.17857	chr3	60501252	60629748	ENSMUSG00000027763	Mbnl1	+	protein_coding	1	56758	Mbnl|mKIAA0428	MGI:MGI:1928482|Ensembl:ENSMUSG00000027763|Vega:OTTMUSG00000051966	3	3|3 E1	muscleblind-like 1 (Drosophila)		GO:0005654(nucleoplasm)//GO:0005634(nucleus)//GO:0010494(cytoplasmic stress granule)//GO:0005737(cytoplasm)//GO:0005813(centrosome)	GO:0044822(poly(A) RNA binding)//GO:0003723(RNA binding)//GO:0046872(metal ion binding)//GO:0001069(regulatory region RNA binding)//GO:0003725(double-stranded RNA binding)	GO:0008380(RNA splicing)//GO:0045445(myoblast differentiation)//GO:0000380(alternative mRNA splicing, via spliceosome)//GO:0006397(mRNA processing)//GO:0006376(mRNA splice site selection)//GO:0043484(regulation of RNA splicing)//GO:0007519(skeletal muscle tissue development)//GO:0000381(regulation of alternative mRNA splicing, via spliceosome)
chr2	20900061	20900062	20900061	a	+	834	2986	0.279303	616	5927	0.103931	2.68739	1290	4469	0.288655	807	8210	0.0982948	2.93663	.	-1	-1	.	.	.	.	0
chr17	39844542	39844543	39844542	C	+	11	58	0.189655	15	416	0.0360577	5.25977	12	56	0.214286	13	210	0.0619048	3.46154	.	-1	-1	.	.	.	.	0
chr2	90395168	90395169	90395168	c	-	1	1280	0.00078125	8	2748	0.00291121	0.268359	0	2163	0	6	3676	0.00163221	0	.	-1	-1	.	.	.	.	0
chr5	3961705	3961706	3961705	G	+	27	27	1	0	0	0	2	8	8	1	2	2	1	1	chr5	3928054	4080209	ENSMUSG00000040407	Akap9	+	protein_coding	1	100986	5730481H23Rik|AKAP-9|AKAP450|AW545847|C79026|G1-448-15|PRKA9|mKIAA0803|mei2-5|repro12	MGI:MGI:2178217|Ensembl:ENSMUSG00000040407|Vega:OTTMUSG00000016263	5	5|5 A2	A kinase (PRKA) anchor protein (yotiao) 9		GO:0097060(synaptic membrane)//GO:0044307(dendritic branch)//GO:0000242(pericentriolar material)//GO:0005794(Golgi apparatus)//GO:0005813(centrosome)//GO:0036064(ciliary basal body)//GO:0005856(cytoskeleton)//GO:0005737(cytoplasm)//GO:0043025(neuronal cell body)	GO:0032947(protein complex scaffold)//GO:0005515(protein binding)//GO:0034237(protein kinase A regulatory subunit binding)	GO:0060009(Sertoli cell development)//GO:0007194(negative regulation of adenylate cyclase activity)//GO:0007283(spermatogenesis)//GO:0007165(signal transduction)
chr8	70895845	70895846	70895845	A	-	10	34	0.294118	3	48	0.0625	4.70588	2	29	0.0689655	0	44	0	1.06897	chr8	70894722	70897443	ENSMUSG00000045128	Rpl18a	-	protein_coding	1	76808	2510019J09Rik	MGI:MGI:1924058|Ensembl:ENSMUSG00000045128	8	8|8 B3.3	ribosomal protein L18A	mmu03010(Ribosome)	GO:0030529(intracellular ribonucleoprotein complex)//GO:0016020(membrane)//GO:0005840(ribosome)//GO:0022625(cytosolic large ribosomal subunit)	GO:0044822(poly(A) RNA binding)//GO:0003735(structural constituent of ribosome)	GO:0006412(translation)
chr7	112929340	112929341	112929340	C	+	1	17	0.0588235	11	86	0.127907	0.459893	1	7	0.142857	15	73	0.205479	0.695238	.	-1	-1	.	.	.	.	0
chr4	141475638	141475639	141475638	A	-	1	1	1	0	0	0	2	1	7	0.142857	0	1	0	1.14286	chr4	141467890	141538597	ENSMUSG00000040761	Spen	-	protein_coding	1	56381	Mint|mKIAA0929	MGI:MGI:1891706|Ensembl:ENSMUSG00000040761|Vega:OTTMUSG00000010345	4	4|4 E1	SPEN homolog, transcriptional regulator (Drosophila)		GO:0005654(nucleoplasm)//GO:0005634(nucleus)//GO:0017053(transcriptional repressor complex)//GO:0070062(extracellular exosome)	GO:0003676(nucleic acid binding)//GO:0001085(RNA polymerase II transcription factor binding)//GO:0003723(RNA binding)//GO:0003700(transcription factor activity, sequence-specific DNA binding)//GO:0000166(nucleotide binding)//GO:0001191(transcriptional repressor activity, RNA polymerase II transcription factor binding)//GO:0044822(poly(A) RNA binding)//GO:0003697(single-stranded DNA binding)//GO:0…	GO:0050769(positive regulation of neurogenesis)//GO:0000398(mRNA splicing, via spliceosome)//GO:0006351(transcription, DNA-templated)//GO:0007219(Notch signaling pathway)//GO:0045892(negative regulation of transcription, DNA-templated)//GO:0000122(negative regulation of transcription from RNA polymerase II promoter)//GO:0006355(regulation of transcription, DNA-templated)//GO:0045893(positive regu…
chr2	20899970	20899971	20899970	g	+	69	3994	0.0172759	480	8015	0.0598877	0.288472	66	5286	0.0124858	829	10798	0.0767735	0.162632	.	-1	-1	.	.	.	.	0
chr1	74283996	74283997	74283996	A	-	9	9	1	0	5	0	2	4	7	0.571429	0	1	0	1.57143	chr1	74279840	74284738	ENSMUSG00000006299	Aamp	-	protein_coding	1	227290	AU040907|Aamp-rs	MGI:MGI:107809|Ensembl:ENSMUSG00000006299|Vega:OTTMUSG00000047667	1	1 C3|1 38.53 cM	angio-associated migratory protein		GO:0045171(intercellular bridge)//GO:0030687(preribosome, large subunit precursor)//GO:0009986(cell surface)//GO:0005737(cytoplasm)//GO:0015630(microtubule cytoskeleton)	GO:0051082(unfolded protein binding)	GO:0042273(ribosomal large subunit biogenesis)
chr1	10027140	10027141	10027140	A	-	31	32	0.96875	2	4	0.5	1.9375	1	1	1	1	1	1	1	chr1	10024602	10038127	ENSMUSG00000025917	Cops5	-	protein_coding	1	26754	AI303502|CSN5|Jab1|Mov34|Sgn5	MGI:MGI:1349415|Ensembl:ENSMUSG00000025917|Vega:OTTMUSG00000029459	1	1 A2|1 2.29 cM	COP9 signalosome subunit 5		GO:0030054(cell junction)//GO:0008021(synaptic vesicle)//GO:0045202(synapse)//GO:0005667(transcription factor complex)//GO:0008180(COP9 signalosome)//GO:0031410(cytoplasmic vesicle)//GO:0005654(nucleoplasm)//GO:0005634(nucleus)//GO:0005737(cytoplasm)	GO:0008237(metallopeptidase activity)//GO:0008233(peptidase activity)//GO:0008234(cysteine-type peptidase activity)//GO:0046872(metal ion binding)//GO:0005515(protein binding)//GO:0004843(thiol-dependent ubiquitin-specific protease activity)//GO:0016787(hydrolase activity)//GO:0003713(transcription coactivator activity)	GO:0016579(protein deubiquitination)//GO:0051726(regulation of cell cycle)//GO:1903894(regulation of IRE1-mediated unfolded protein response)//GO:0045944(positive regulation of transcription from RNA polymerase II promoter)//GO:0046328(regulation of JNK cascade)//GO:0006508(proteolysis)//GO:1990182(exosomal secretion)//GO:0010388(cullin deneddylation)//GO:0006355(regulation of transcription, DNA-…
chr11	86695042	86695043	86695042	A	-	15	20	0.75	0	5	0	1.75	0	1	0	0	1	0	0	chr11	86694351	86757565	ENSMUSG00000047126	Cltc	-	protein_coding	1	67300	3110065L21Rik|CHC|R74732	MGI:MGI:2388633|Ensembl:ENSMUSG00000047126|Vega:OTTMUSG00000001209	11	11|11 C	clathrin, heavy polypeptide (Hc)	mmu04142(Lysosome)//mmu04144(Endocytosis)//mmu04721(Synaptic vesicle cycle)//mmu04961(Endocrine and other factor-regulated calcium reabsorption)//mmu05016(Huntington's disease)//mmu05100(Bacterial invasion of epithelial cells)	GO:0030136(clathrin-coated vesicle)//GO:0030130(clathrin coat of trans-Golgi network vesicle)//GO:0071439(clathrin complex)//GO:0030118(clathrin coat)//GO:0031523(Myb complex)//GO:0016020(membrane)//GO:1903561(extracellular vesicle)//GO:0043234(protein complex)//GO:0043231(intracellular membrane-bounded organelle)//GO:0005819(spindle)//GO:0030132(clathrin coat of coated pit)//GO:0030117(membrane …	GO:0019901(protein kinase binding)//GO:0042277(peptide binding)//GO:0005198(structural molecule activity)//GO:0030506(ankyrin binding)//GO:0003725(double-stranded RNA binding)//GO:0031072(heat shock protein binding)//GO:0032051(clathrin light chain binding)//GO:0044822(poly(A) RNA binding)//GO:0005515(protein binding)//GO:0008022(protein C-terminus binding)	GO:0042147(retrograde transport, endosome to Golgi)//GO:0007067(mitotic nuclear division)//GO:0006898(receptor-mediated endocytosis)//GO:0090307(mitotic spindle assembly)//GO:1900126(negative regulation of hyaluronan biosynthetic process)//GO:1903077(negative regulation of protein localization to plasma membrane)//GO:0033572(transferrin transport)//GO:0001649(osteoblast differentiation)//GO:00161…
chr6	3201014	3201015	3201014	t	+	331	2616	0.126529	579	2477	0.233751	0.5413	525	3977	0.132009	928	3681	0.252105	0.523626	.	-1	-1	.	.	.	.	0
chr8	69956320	69956321	69956320	G	-	5	41	0.121951	22	40	0.55	0.221729	3	52	0.0576923	23	41	0.560976	0.102843	chr8	69907069	69996379	ENSMUSG00000036180	Gatad2a	-	protein_coding	1	234366	1110066C11Rik|BC031407|C80248	MGI:MGI:2384585|Ensembl:ENSMUSG00000036180	8	8|8 B3.3	GATA zinc finger domain containing 2A		GO:0005654(nucleoplasm)//GO:0005634(nucleus)//GO:0016581(NuRD complex)	GO:0046872(metal ion binding)//GO:0030674(protein binding, bridging)//GO:0000977(RNA polymerase II regulatory region sequence-specific DNA binding)	GO:0001842(neural fold formation)//GO:0021506(anterior neuropore closure)//GO:0006351(transcription, DNA-templated)//GO:0012501(programmed cell death)//GO:0006306(DNA methylation)//GO:0001701(in utero embryonic development)//GO:0010172(embryonic body morphogenesis)//GO:0001568(blood vessel development)//GO:0045892(negative regulation of transcription, DNA-templated)//GO:0000122(negative regulatio…
chr6	83170464	83170465	83170464	C	+	9	9	1	0	0	0	2	0	0	0	0	0	0	0	chr6	83165920	83200117	ENSMUSG00000031865	Dctn1	+	protein_coding	1	13191	AL022633|Glued|p150|p150<glued>	MGI:MGI:107745|Ensembl:ENSMUSG00000031865|Vega:OTTMUSG00000024506	6	6 C3|6 35.94 cM	dynactin 1	mmu04962(Vasopressin-regulated water reabsorption)//mmu05016(Huntington's disease)	GO:0043234(protein complex)//GO:0005874(microtubule)//GO:0030904(retromer complex)//GO:0016020(membrane)//GO:0000776(kinetochore)//GO:0031252(cell leading edge)//GO:0005869(dynactin complex)//GO:0005813(centrosome)//GO:0030286(dynein complex)//GO:0000922(spindle pole)//GO:0005856(cytoskeleton)//GO:0005737(cytoplasm)//GO:0005868(cytoplasmic dynein complex)	GO:0003774(motor activity)//GO:0045502(dynein binding)//GO:0005515(protein binding)	GO:0032402(melanosome transport)//GO:0006810(transport)//GO:0010970(establishment of localization by movement along microtubule)//GO:0042147(retrograde transport, endosome to Golgi)
chr6	145932882	145932883	145932882	t	-	45	2194	0.0205105	83	2528	0.0328323	0.624705	49	3075	0.015935	111	3069	0.0361681	0.44058	.	-1	-1	.	.	.	.	0
chr1	24615235	24615236	24615235	A	-	21	274	0.0766423	1	294	0.00340136	22.5328	22	223	0.0986547	2	188	0.0106383	9.27354	.	-1	-1	.	.	.	.	0
chr7	123001782	123001783	123001782	G	+	5	5	1	0	0	0	2	3	4	0.75	0	0	0	1.75	chr7	122965686	123002557	ENSMUSG00000030779	Rbbp6	+	protein_coding	1	19647	4933422O15Rik|AI316869|BB233631|C030034J04Rik|C77662|P2P-R|PACT	MGI:MGI:894835|Ensembl:ENSMUSG00000030779|Vega:OTTMUSG00000025360	7	7|7 F3	retinoblastoma binding protein 6		GO:0005654(nucleoplasm)//GO:0005634(nucleus)//GO:0005694(chromosome)//GO:0005737(cytoplasm)//GO:0005856(cytoskeleton)	GO:0070740(tubulin-glutamic acid ligase activity)//GO:0003676(nucleic acid binding)//GO:0008270(zinc ion binding)//GO:0070739(protein-glutamic acid ligase activity)//GO:0070735(protein-glycine ligase activity)//GO:0008766(UDP-N-acetylmuramoylalanyl-D-glutamyl-2,6-diaminopimelate-D-alanyl-D-alanine ligase activity)//GO:0070737(protein-glycine ligase activity, elongating)//GO:0004842(ubiquitin-prot…	GO:0006974(cellular response to DNA damage stimulus)//GO:0035264(multicellular organism growth)//GO:0048568(embryonic organ development)//GO:0016567(protein ubiquitination)//GO:0001701(in utero embryonic development)//GO:0061053(somite development)//GO:0042787(protein ubiquitination involved in ubiquitin-dependent protein catabolic process)//GO:0006260(DNA replication)//GO:0006275(regulation of D…
chr4	148022975	148022976	148022975	c	-	30	30	1	0	1	0	2	4	4	1	0	0	0	2	chr4	148004259	148038821	ENSMUSG00000029016	Clcn6	-	protein_coding	1	26372	AI850629|Clc6	MGI:MGI:1347049|Ensembl:ENSMUSG00000029016|Vega:OTTMUSG00000010195	4	4 E1|4 78.67 cM	chloride channel, voltage-sensitive 6		GO:0005765(lysosomal membrane)//GO:0005768(endosome)//GO:0016021(integral component of membrane)//GO:0016020(membrane)	GO:0005247(voltage-gated chloride channel activity)//GO:0005524(ATP binding)//GO:0005216(ion channel activity)//GO:0000166(nucleotide binding)//GO:0015297(antiporter activity)//GO:0031404(chloride ion binding)	GO:0006821(chloride transport)//GO:1902476(chloride transmembrane transport)//GO:0009612(response to mechanical stimulus)//GO:0055085(transmembrane transport)//GO:0006810(transport)//GO:0006811(ion transport)
chr18	68692207	68692208	68692207	a	+	157	6778	0.0231632	772	10596	0.0728577	0.317924	180	6773	0.0265761	752	10870	0.0691812	0.384152	.	-1	-1	.	.	.	.	0
chr3	37481760	37481761	37481760	a	+	155	341	0.454545	132	375	0.352	1.29132	216	418	0.516746	205	456	0.449561	1.14945	chr3	37419896	37579096	ENSMUSG00000027722	Spata5	+	protein_coding	1	57815	2510048F20Rik|C78064|Spaf	MGI:MGI:1927170|Ensembl:ENSMUSG00000027722|Vega:OTTMUSG00000007434	3	3|3 B	spermatogenesis associated 5	mmu03008(Ribosome biogenesis in eukaryotes)	GO:0005739(mitochondrion)//GO:0005737(cytoplasm)	GO:0005524(ATP binding)//GO:0000166(nucleotide binding)	GO:0007420(brain development)//GO:0007275(multicellular organism development)//GO:0007283(spermatogenesis)//GO:0030154(cell differentiation)
chr10	77165785	77165786	77165785	A	-	0	0	0	0	0	0	0	1	1	1	0	0	0	2	chr10	77052178	77166548	ENSMUSG00000001435	Col18a1	-	protein_coding	1	12822	-	MGI:MGI:88451|Ensembl:ENSMUSG00000001435|Vega:OTTMUSG00000021408	10	10 B5-C1|10 39.72 cM	collagen, type XVIII, alpha 1	mmu04974(Protein digestion and absorption)	GO:0005604(basement membrane)//GO:0070062(extracellular exosome)//GO:0005576(extracellular region)//GO:0005581(collagen trimer)//GO:0005578(proteinaceous extracellular matrix)//GO:0031012(extracellular matrix)//GO:0005615(extracellular space)	GO:0005198(structural molecule activity)//GO:0046872(metal ion binding)	GO:0008284(positive regulation of cell proliferation)//GO:2000353(positive regulation of endothelial cell apoptotic process)//GO:0030198(extracellular matrix organization)//GO:0001886(endothelial cell morphogenesis)//GO:0007155(cell adhesion)//GO:0030335(positive regulation of cell migration)//GO:0001525(angiogenesis)
chr19	46308384	46308385	46308384	A	+	69	70	0.985714	0	0	0	1.98571	26	27	0.962963	0	1	0	1.96296	chr19	46304737	46312090	ENSMUSG00000025225	Nfkb2	+	protein_coding	1	18034	NF-kappaB2|lyt|p49|p49/p100|p50B|p52	MGI:MGI:1099800|Ensembl:ENSMUSG00000025225	19	19 38.8 cM|19 C3-D2	nuclear factor of kappa light polypeptide gene enhancer in B cells 2, p49/p100	mmu04010(MAPK signaling pathway)//mmu04064(NF-kappa B signaling pathway)//mmu04380(Osteoclast differentiation)//mmu05134(Legionellosis)//mmu05166(HTLV-I infection)//mmu05169(Epstein-Barr virus infection)//mmu05200(Pathways in cancer)//mmu05203(Viral carcinogenesis)	GO:0033256(I-kappaB/NF-kappaB complex)//GO:0033257(Bcl3/NF-kappaB2 complex)//GO:0005829(cytosol)//GO:0005654(nucleoplasm)//GO:0005634(nucleus)//GO:0005737(cytoplasm)	GO:0000978(RNA polymerase II core promoter proximal region sequence-specific DNA binding)//GO:0003700(transcription factor activity, sequence-specific DNA binding)//GO:0000981(RNA polymerase II transcription factor activity, sequence-specific DNA binding)//GO:0003682(chromatin binding)//GO:0000977(RNA polymerase II regulatory region sequence-specific DNA binding)//GO:0001077(transcriptional activ…	GO:0007249(I-kappaB kinase/NF-kappaB signaling)//GO:0048536(spleen development)//GO:0034097(response to cytokine)//GO:0045087(innate immune response)//GO:0030198(extracellular matrix organization)//GO:0002268(follicular dendritic cell differentiation)//GO:0006351(transcription, DNA-templated)//GO:0048511(rhythmic process)//GO:0006954(inflammatory response)//GO:0045944(positive regulation of trans…
chr19	5802254	5802255	5802254	A	-	62	179	0.346369	11	88	0.125	2.77095	29	180	0.161111	8	108	0.0740741	2.175	.	-1	-1	.	.	.	.	0
chr12	78857250	78857251	78857250	C	-	7	12	0.583333	1	4	0.25	2.33333	1	5	0.2	1	4	0.25	0.8	chr12	78842989	78861638	ENSMUSG00000021114	Atp6v1d	-	protein_coding	1	73834	1110004P10Rik|Atp6m|VATD|Vma8	MGI:MGI:1921084|Ensembl:ENSMUSG00000021114	12	12 C3|12 35.51 cM	ATPase, H+ transporting, lysosomal V1 subunit D	mmu00190(Oxidative phosphorylation)//mmu01100(Metabolic pathways)//mmu04145(Phagosome)//mmu04721(Synaptic vesicle cycle)//mmu04966(Collecting duct acid secretion)//mmu05323(Rheumatoid arthritis)	GO:0005929(cilium)//GO:0016020(membrane)//GO:0005765(lysosomal membrane)//GO:0005813(centrosome)//GO:0070062(extracellular exosome)//GO:0033176(proton-transporting V-type ATPase complex)	GO:0042626(ATPase activity, coupled to transmembrane movement of substances)	GO:0015992(proton transport)//GO:0030030(cell projection organization)//GO:0042384(cilium assembly)//GO:0061512(protein localization to cilium)//GO:0006810(transport)//GO:0006811(ion transport)
chr6	85462061	85462062	85462061	C	+	4	9	0.444444	0	22	0	1.44444	0	0	0	4	17	0.235294	0	chr6	85451505	85468477	ENSMUSG00000030007	Cct7	+	protein_coding	1	12468	AA408524|AL022769|Ccth|Cctz	MGI:MGI:107184|Ensembl:ENSMUSG00000030007|Vega:OTTMUSG00000057881	6	6|6 D1	chaperonin containing Tcp1, subunit 7 (eta)		GO:0005832(chaperonin-containing T-complex)//GO:0070062(extracellular exosome)//GO:0005874(microtubule)//GO:0002199(zona pellucida receptor complex)//GO:0005739(mitochondrion)//GO:0044297(cell body)//GO:0005737(cytoplasm)	GO:0005524(ATP binding)//GO:0000166(nucleotide binding)//GO:0005515(protein binding)//GO:0042802(identical protein binding)//GO:0051082(unfolded protein binding)	GO:1904851(positive regulation of establishment of protein localization to telomere)//GO:1904871(positive regulation of protein localization to Cajal body)//GO:0032212(positive regulation of telomere maintenance via telomerase)//GO:0006457(protein folding)//GO:0050821(protein stabilization)//GO:0007339(binding of sperm to zona pellucida)//GO:1901998(toxin transport)//GO:1904874(positive regulatio…
chr11	96955212	96955213	96955212	g	+	4	4	1	0	0	0	2	0	0	0	0	0	0	0	.	-1	-1	.	.	.	.	0
chr18	36638250	36638251	36638250	G	+	6	6	1	0	0	0	2	3	3	1	0	0	0	2	chr18	36559987	36665917	ENSMUSG00000024483	Ankhd1	+	protein_coding	1	108857	1110004O12Rik|4933432B13Rik|9130019P20Rik|A530027J04Rik|A630021B20Rik|AA571404|Mask|mFLJ00246|mKIAA1085	MGI:MGI:1921733|Ensembl:ENSMUSG00000024483|Vega:OTTMUSG00000034846	18	18|18 B2-B3	ankyrin repeat and KH domain containing 1		GO:0005654(nucleoplasm)//GO:0005737(cytoplasm)	GO:0044822(poly(A) RNA binding)	GO:0045087(innate immune response)
chrX	30250731	30250732	30250731	a	-	296	3608	0.0820399	1425	12958	0.109971	0.746016	397	4842	0.0819909	1604	15018	0.106805	0.767668	.	-1	-1	.	.	.	.	0
chr10	79543742	79543743	79543742	T	-	21	21	1	0	0	0	2	0	0	0	0	0	0	0	chr10	79540245	79555199	ENSMUSG00000042570	Mier2	-	protein_coding	1	70427	2700087H15Rik|mKIAA1193	MGI:MGI:1917677|Ensembl:ENSMUSG00000042570|Vega:OTTMUSG00000035139	10	10|10 C1	MIER family member 2		GO:0005634(nucleus)//GO:0005575(cellular_component)	GO:0003674(molecular_function)//GO:0003677(DNA binding)	GO:0006351(transcription, DNA-templated)//GO:0006355(regulation of transcription, DNA-templated)//GO:0008150(biological_process)
chr6	39605212	39605213	39605212	a	+	9	9	1	0	0	0	2	22	22	1	6	6	1	1	.	-1	-1	.	.	.	.	0
chr1	87798665	87798666	87798665	A	+	30	30	1	1	1	1	1	53	53	1	1	1	1	1	.	-1	-1	.	.	.	.	0
chr9	65196625	65196626	65196625	a	-	10	10692	0.000935279	4	6243	0.000640718	1.45974	9	10054	0.000895166	4	5306	0.000753864	1.18744	.	-1	-1	.	.	.	.	0
chrM	1684	1685	1684	T	+	21	244	0.0860656	0	58	0	1.08607	27	367	0.0735695	5	109	0.0458716	1.60381	.	-1	-1	.	.	.	.	0
chr2	166611648	166611649	166611648	G	-	126	126	1	1	1	1	1	43	43	1	1	1	1	1	chr2	166566342	166713832	ENSMUSG00000039621	Prex1	-	protein_coding	1	277360	G630042G04|P-REX1|Setd6	MGI:MGI:3040696|Ensembl:ENSMUSG00000039621|Vega:OTTMUSG00000001160	2	2|2 H3	phosphatidylinositol-3,4,5-trisphosphate-dependent Rac exchange factor 1	mmu04062(Chemokine signaling pathway)	GO:0005886(plasma membrane)//GO:0016020(membrane)//GO:0048471(perinuclear region of cytoplasm)//GO:0043198(dendritic shaft)//GO:0043231(intracellular membrane-bounded organelle)//GO:0030426(growth cone)//GO:0005829(cytosol)//GO:0005737(cytoplasm)	GO:0005089(Rho guanyl-nucleotide exchange factor activity)//GO:0005543(phospholipid binding)//GO:0005085(guanyl-nucleotide exchange factor activity)	GO:0072593(reactive oxygen species metabolic process)//GO:0050773(regulation of dendrite development)//GO:0030833(regulation of actin filament polymerization)//GO:0030217(T cell differentiation)//GO:1900026(positive regulation of substrate adhesion-dependent cell spreading)//GO:0035023(regulation of Rho protein signal transduction)//GO:0035556(intracellular signal transduction)//GO:0043547(positi…
chr7	46618698	46618699	46618698	C	-	50	50	1	0	1	0	2	3	3	1	0	0	0	2	chr7	46443168	46639807	ENSMUSG00000030839	Sergef	-	protein_coding	1	27414	DelGEF|Gef|Gnef|Gnefr	MGI:MGI:1351630|Ensembl:ENSMUSG00000030839|Vega:OTTMUSG00000025417	7	7|7 B4	secretion regulating guanine nucleotide exchange factor		GO:0005634(nucleus)//GO:0005737(cytoplasm)	GO:0005087(Ran guanyl-nucleotide exchange factor activity)//GO:0005085(guanyl-nucleotide exchange factor activity)	GO:0050709(negative regulation of protein secretion)
chr18	36801901	36801902	36801901	G	+	10	539	0.0185529	11	582	0.0189003	0.981616	0	382	0	8	321	0.0249221	0	.	-1	-1	.	.	.	.	0
chr3	103930942	103930943	103930942	G	+	20	20	1	0	0	0	2	6	6	1	0	1	0	2	chr3	103914120	103966636	ENSMUSG00000044098	Rsbn1	+	protein_coding	1	229675	C230004D03Rik|E330004N01|Rosbin|Rsbn|Rsbp|mKIAA3002	MGI:MGI:2444993|Ensembl:ENSMUSG00000044098|Vega:OTTMUSG00000024243	3	3|3 F2.2	rosbin, round spermatid basic protein 1		GO:0005634(nucleus)	GO:0005515(protein binding)	GO:0008150(biological_process)
chr10	82955123	82955124	82955123	c	+	5	68	0.0735294	16	100	0.16	0.459559	12	97	0.123711	28	152	0.184211	0.671576	.	-1	-1	.	.	.	.	0
chr11	48853674	48853675	48853674	c	+	10	13	0.769231	31	64	0.484375	1.58809	10	17	0.588235	15	41	0.365854	1.60784	.	-1	-1	.	.	.	.	0
chr13	23555569	23555570	23555569	G	+	3	4	0.75	13	93	0.139785	5.36538	0	0	0	5	11	0.454545	0	chr13	23555032	23558852	ENSMUSG00000052565	Hist1h1d	+	protein_coding	1	14957	H1.3|H1D|H1f3|H1s-4	MGI:MGI:107502|Ensembl:ENSMUSG00000052565|Vega:OTTMUSG00000000553	13	13|13 A2-A3	histone cluster 1, H1d		GO:0005719(nuclear euchromatin)//GO:0005634(nucleus)//GO:0000786(nucleosome)//GO:0005694(chromosome)//GO:0000790(nuclear chromatin)	GO:0044822(poly(A) RNA binding)//GO:0031490(chromatin DNA binding)//GO:0005515(protein binding)//GO:0003677(DNA binding)	GO:0016584(nucleosome positioning)//GO:0098532(histone H3-K27 trimethylation)//GO:0080182(histone H3-K4 trimethylation)//GO:0006334(nucleosome assembly)//GO:0000122(negative regulation of transcription from RNA polymerase II promoter)//GO:0006357(regulation of transcription from RNA polymerase II promoter)
chr1	34256622	34256623	34256622	C	+	55	57	0.964912	1	1	1	0.964912	52	52	1	0	1	0	2	chr1	33908225	34308652	ENSMUSG00000026131	Dst	+	protein_coding	1	13518	2310001O04Rik|A830042E19Rik|AW554249|BP230|BPAG1-n|Bpag|Bpag1|Macf2|ah|athetoid|dt|mKIAA0728|nmf203|nmf339	MGI:MGI:104627|Ensembl:ENSMUSG00000026131|Vega:OTTMUSG00000044431	1	1 B|1 12.91 cM	dystonin		GO:0005886(plasma membrane)//GO:0005874(microtubule)//GO:0015629(actin cytoskeleton)//GO:0042995(cell projection)//GO:0016021(integral component of membrane)//GO:0030056(hemidesmosome)//GO:0014069(postsynaptic density)//GO:0005882(intermediate filament)//GO:0030054(cell junction)//GO:0015630(microtubule cytoskeleton)//GO:0005783(endoplasmic reticulum)//GO:0060053(neurofilament cytoskeleton)//GO:0…	GO:0003779(actin binding)//GO:0008092(cytoskeletal protein binding)//GO:0008017(microtubule binding)//GO:0046872(metal ion binding)//GO:0005515(protein binding)//GO:0005509(calcium ion binding)	GO:0007409(axonogenesis)//GO:0007010(cytoskeleton organization)//GO:0007155(cell adhesion)//GO:0031110(regulation of microtubule polymerization or depolymerization)//GO:0031122(cytoplasmic microtubule organization)//GO:0008090(retrograde axonal transport)
chr5	123917237	123917238	123917237	A	+	0	22	0	1	15	0.0666667	0	1	22	0.0454545	1	9	0.111111	0.409091	chr5	123907175	123928832	ENSMUSG00000023106	Denr	+	protein_coding	1	68184	1500003K04Rik	MGI:MGI:1915434|Ensembl:ENSMUSG00000023106|Vega:OTTMUSG00000035338	5	5|5 F	density-regulated protein		GO:0005575(cellular_component)	GO:0003674(molecular_function)//GO:0003743(translation initiation factor activity)	GO:0006412(translation)//GO:0002192(IRES-dependent translational initiation)//GO:0032790(ribosome disassembly)//GO:0006413(translational initiation)//GO:0001731(formation of translation preinitiation complex)
chr1	170198660	170198661	170198660	T	-	11	21	0.52381	2	3	0.666667	0.785714	0	2	0	0	1	0	0	chr1	170193420	170215397	ENSMUSG00000026667	Uhmk1	-	protein_coding	1	16589	4732477C12Rik|4930500M09Rik|AA673513|AI449218|AU021979|C820018A03Rik|KIS|Kist|OTTMUSG00000021542|P-CIP2	MGI:MGI:1341908|Ensembl:ENSMUSG00000026667|Vega:OTTMUSG00000021543	1	1|1 H2	U2AF homology motif (UHM) kinase 1		GO:0035145(exon-exon junction complex)//GO:0032839(dendrite cytoplasm)//GO:0030424(axon)//GO:0005737(cytoplasm)//GO:0005634(nucleus)//GO:0071598(neuronal ribonucleoprotein granule)	GO:0003676(nucleic acid binding)//GO:0004674(protein serine/threonine kinase activity)//GO:0004672(protein kinase activity)//GO:0003723(RNA binding)//GO:0019899(enzyme binding)//GO:0003729(mRNA binding)//GO:0000166(nucleotide binding)//GO:0016301(kinase activity)//GO:0043021(ribonucleoprotein complex binding)//GO:0005515(protein binding)//GO:0005524(ATP binding)//GO:0016740(transferase activity)	GO:0031175(neuron projection development)//GO:0000184(nuclear-transcribed mRNA catabolic process, nonsense-mediated decay)//GO:0016310(phosphorylation)//GO:0007050(cell cycle arrest)//GO:0006468(protein phosphorylation)//GO:0046777(protein autophosphorylation)//GO:0045948(positive regulation of translational initiation)//GO:0018105(peptidyl-serine phosphorylation)//GO:0046825(regulation of protei…
chr11	100111407	100111408	100111407	C	-	5	6	0.833333	6	6	1	0.833333	13	13	1	9	9	1	1	.	-1	-1	.	.	.	.	0
chr9	78480357	78480358	78480357	G	-	10	90	0.111111	27	107	0.252336	0.440329	5	44	0.113636	27	70	0.385714	0.294613	chr9	78478449	78489151	ENSMUSG00000037742	Eef1a1	-	protein_coding	1	13627	-	MGI:MGI:1096881|Ensembl:ENSMUSG00000037742|Vega:OTTMUSG00000019692	9	9|9 E1	eukaryotic translation elongation factor 1 alpha 1	mmu03013(RNA transport)//mmu05134(Legionellosis)	GO:0005886(plasma membrane)//GO:0043209(myelin sheath)//GO:0016020(membrane)//GO:0005829(cytosol)//GO:0070062(extracellular exosome)//GO:0030864(cortical actin cytoskeleton)//GO:0005730(nucleolus)//GO:0005634(nucleus)//GO:0032587(ruffle membrane)//GO:0005615(extracellular space)//GO:0005737(cytoplasm)	GO:0019901(protein kinase binding)//GO:0003924(GTPase activity)//GO:0000049(tRNA binding)//GO:0003729(mRNA binding)//GO:0000166(nucleotide binding)//GO:0005525(GTP binding)//GO:0003746(translation elongation factor activity)//GO:0008144(drug binding)//GO:0005515(protein binding)//GO:0044822(poly(A) RNA binding)	GO:0006414(translational elongation)//GO:0051260(protein homooligomerization)//GO:0010976(positive regulation of neuron projection development)//GO:0010942(positive regulation of cell death)//GO:0006412(translation)//GO:1903427(negative regulation of reactive oxygen species biosynthetic process)//GO:0071364(cellular response to epidermal growth factor stimulus)
chr17	39847877	39847878	39847877	c	+	235	32649	0.00719777	449	110637	0.00405832	1.77359	367	43968	0.00834698	540	121666	0.00443838	1.88064	.	-1	-1	.	.	.	.	0
chr1	24613727	24613728	24613727	G	-	1	292	0.00342466	6	392	0.0153061	0.223744	1	174	0.00574713	15	288	0.0520833	0.110345	.	-1	-1	.	.	.	.	0
chr7	47139292	47139293	47139292	a	+	0	0	0	0	0	0	0	1	1	1	0	0	0	2	.	-1	-1	.	.	.	.	0
chrX	152923703	152923704	152923703	t	-	22	274	0.080292	12	721	0.0166436	4.82421	29	266	0.109023	3	481	0.00623701	17.4799	.	-1	-1	.	.	.	.	0
chr5	22483740	22483741	22483740	g	-	15	15	1	0	0	0	2	2	2	1	0	0	0	2	.	-1	-1	.	.	.	.	0
chr8	83673710	83673711	83673710	A	-	10	10	1	0	0	0	2	0	0	0	0	0	0	0	chr8	83669762	83699179	ENSMUSG00000057672	Pkn1	-	protein_coding	1	320795	DBK|F730027O18Rik|PAK1|PRK1|Pkn|Prkcl1|Stk3	MGI:MGI:108022|Ensembl:ENSMUSG00000057672|Vega:OTTMUSG00000025931	8	8 C2|8 40.22 cM	protein kinase N1	mmu04151(PI3K-Akt signaling pathway)//mmu05132(Salmonella infection)	GO:0005768(endosome)//GO:0005886(plasma membrane)//GO:0016020(membrane)//GO:0043234(protein complex)//GO:0030496(midbody)//GO:0005737(cytoplasm)//GO:0005634(nucleus)//GO:0032154(cleavage furrow)//GO:0016023(cytoplasmic, membrane-bounded vesicle)	GO:0035402(histone kinase activity (H3-T11 specific))//GO:0017049(GTP-Rho binding)//GO:0004674(protein serine/threonine kinase activity)//GO:0005080(protein kinase C binding)//GO:0004672(protein kinase activity)//GO:0003682(chromatin binding)//GO:0042393(histone binding)//GO:0050681(androgen receptor binding)//GO:0000166(nucleotide binding)//GO:0016301(kinase activity)//GO:0048365(Rac GTPase bind…	GO:0016310(phosphorylation)//GO:0006972(hyperosmotic response)//GO:0030889(negative regulation of B cell proliferation)//GO:0002634(regulation of germinal center formation)//GO:0010631(epithelial cell migration)//GO:0002637(regulation of immunoglobulin production)//GO:0006351(transcription, DNA-templated)//GO:0001783(B cell apoptotic process)//GO:2000145(regulation of cell motility)//GO:0048536(s…
chr8	123564360	123564361	123564360	t	-	13	1983	0.00655572	40	4764	0.00839631	0.780787	15	2350	0.00638298	25	4340	0.00576037	1.10809	.	-1	-1	.	.	.	.	0
chr3	37481560	37481561	37481560	g	+	16	1104	0.0144928	20	1974	0.0101317	1.43043	18	1353	0.0133038	46	2299	0.0200087	0.664899	chr3	37419896	37579096	ENSMUSG00000027722	Spata5	+	protein_coding	1	57815	2510048F20Rik|C78064|Spaf	MGI:MGI:1927170|Ensembl:ENSMUSG00000027722|Vega:OTTMUSG00000007434	3	3|3 B	spermatogenesis associated 5	mmu03008(Ribosome biogenesis in eukaryotes)	GO:0005739(mitochondrion)//GO:0005737(cytoplasm)	GO:0005524(ATP binding)//GO:0000166(nucleotide binding)	GO:0007420(brain development)//GO:0007275(multicellular organism development)//GO:0007283(spermatogenesis)//GO:0030154(cell differentiation)
chr2	144266076	144266077	144266076	T	-	12	196	0.0612245	4	413	0.00968523	6.32143	4	195	0.0205128	3	384	0.0078125	2.62564	chr2	144250123	144270906	ENSMUSG00000027423	Snx5	-	protein_coding	1	69178	0910001N05Rik|1810032P22Rik|AU019504|D2Ertd52e	MGI:MGI:1916428|Ensembl:ENSMUSG00000027423|Vega:OTTMUSG00000003373	2	2 70.98 cM|2 H1	sorting nexin 5	mmu04144(Endocytosis)	GO:0005768(endosome)//GO:0005886(plasma membrane)//GO:0030904(retromer complex)//GO:0016020(membrane)//GO:0042995(cell projection)//GO:0031313(extrinsic component of endosome membrane)//GO:0019898(extrinsic component of membrane)//GO:0031901(early endosome membrane)//GO:0097422(tubular endosome)//GO:0031410(cytoplasmic vesicle)//GO:0070685(macropinocytic cup)//GO:0031234(extrinsic component of cy…	GO:0008289(lipid binding)//GO:0035091(phosphatidylinositol binding)//GO:0034452(dynactin binding)	GO:0006897(endocytosis)//GO:0042147(retrograde transport, endosome to Golgi)//GO:0006907(pinocytosis)//GO:0016050(vesicle organization)//GO:0006886(intracellular protein transport)//GO:0006810(transport)//GO:0015031(protein transport)
chr19	3868480	3868481	3868480	T	+	206	206	1	1	1	1	1	109	109	1	2	2	1	1	chr19	3851773	3894369	ENSMUSG00000024843	Chka	+	protein_coding	1	12660	CK|CK/EK-alpha|Chetk-alpha|Chk|ChoK|EK|EtnK-alpha	MGI:MGI:107760|Ensembl:ENSMUSG00000024843|Vega:OTTMUSG00000029650	19	19 A|19 3.57 cM	choline kinase alpha	mmu00564(Glycerophospholipid metabolism)//mmu01100(Metabolic pathways)//mmu05231(Choline metabolism in cancer)	GO:0005737(cytoplasm)	GO:0033265(choline binding)//GO:0042803(protein homodimerization activity)//GO:0004103(choline kinase activity)//GO:0004104(cholinesterase activity)//GO:0000166(nucleotide binding)//GO:0016301(kinase activity)//GO:0004305(ethanolamine kinase activity)//GO:0008144(drug binding)//GO:0005524(ATP binding)//GO:0016740(transferase activity)	GO:0008654(phospholipid biosynthetic process)//GO:0016310(phosphorylation)//GO:0006656(phosphatidylcholine biosynthetic process)//GO:0006646(phosphatidylethanolamine biosynthetic process)//GO:0006629(lipid metabolic process)//GO:0006580(ethanolamine metabolic process)//GO:0019695(choline metabolic process)
chr5	52151847	52151848	52151847	A	-	87	181	0.480663	14	103	0.135922	3.53631	26	59	0.440678	9	51	0.176471	2.49718	chr5	52150209	52190519	ENSMUSG00000029169	Dhx15	-	protein_coding	1	13204	DBP1|DEAH9|Ddx15|HRH2|mDEAH9	MGI:MGI:1099786|Ensembl:ENSMUSG00000029169|Vega:OTTMUSG00000054564	5	5|5 C1	DEAH (Asp-Glu-Ala-His) box polypeptide 15	mmu03040(Spliceosome)	GO:0071008(U2-type post-mRNA release spliceosomal complex)//GO:0005689(U12-type spliceosomal complex)//GO:0005634(nucleus)//GO:0005737(cytoplasm)//GO:0005681(spliceosomal complex)	GO:0003676(nucleic acid binding)//GO:0008026(ATP-dependent helicase activity)//GO:0005524(ATP binding)//GO:0004386(helicase activity)//GO:0000166(nucleotide binding)//GO:0003725(double-stranded RNA binding)//GO:0044822(poly(A) RNA binding)//GO:0005515(protein binding)//GO:0004004(ATP-dependent RNA helicase activity)//GO:0016787(hydrolase activity)	GO:0006397(mRNA processing)//GO:0000398(mRNA splicing, via spliceosome)//GO:0008380(RNA splicing)
chr6	38533981	38533982	38533981	g	+	33	388	0.0850515	92	899	0.102336	0.831102	36	472	0.0762712	65	692	0.0939306	0.811995	chr6	38533502	38539449	ENSMUSG00000019689	1110001J03Rik	+	protein_coding	1	66117	Fmc1	MGI:MGI:1913367|Ensembl:ENSMUSG00000019689|Vega:OTTMUSG00000024224	6	6|6 B1	RIKEN cDNA 1110001J03 gene		GO:0005739(mitochondrion)	GO:0003674(molecular_function)	GO:0050995(negative regulation of lipid catabolic process)//GO:0061469(regulation of type B pancreatic cell proliferation)
chr10	58494987	58494988	58494987	c	+	53	385	0.137662	66	737	0.0895522	1.53723	73	693	0.105339	88	1006	0.0874751	1.20422	.	-1	-1	.	.	.	.	0
chr19	23705112	23705113	23705112	a	+	4	4	1	0	0	0	2	1	1	1	0	0	0	2	chr19	23687400	23721129	ENSMUSG00000074925	Ptar1	+	protein_coding	1	72351	1700084D09Rik|2010013L17Rik|4930428J16Rik|AI449677	MGI:MGI:1921875|Ensembl:ENSMUSG00000074925	19	19|19 B	protein prenyltransferase alpha subunit repeat containing 1		GO:1990234(transferase complex)//GO:0005737(cytoplasm)	GO:0008318(protein prenyltransferase activity)	GO:0018342(protein prenylation)
chr8	123579487	123579488	123579487	g	-	30	1869	0.0160514	236	3590	0.0657382	0.244171	45	2099	0.0214388	209	3376	0.0619076	0.346303	.	-1	-1	.	.	.	.	0
chr1	24419657	24419658	24419657	t	+	3	3	1	0	0	0	2	0	0	0	0	0	0	0	.	-1	-1	.	.	.	.	0
chr17	39843748	39843749	39843748	G	+	20	315	0.0634921	58	660	0.0878788	0.722496	14	214	0.0654206	27	345	0.0782609	0.835929	.	-1	-1	.	.	.	.	0
chr11	101645828	101645829	101645828	t	-	28	3748	0.00747065	52	1671	0.0311191	0.240066	41	4251	0.00964479	47	2032	0.0231299	0.416983	.	-1	-1	.	.	.	.	0
chr2	156945562	156945563	156945562	A	-	0	0	0	0	0	0	0	2	2	1	0	0	0	2	chr2	156927345	156992056	ENSMUSG00000027634	Ndrg3	-	protein_coding	1	29812	4833415O14Rik|AI747193|Ndr3	MGI:MGI:1352499|Ensembl:ENSMUSG00000027634|Vega:OTTMUSG00000016170	2	2|2 H1	N-myc downstream regulated gene 3		GO:0070062(extracellular exosome)//GO:0005737(cytoplasm)	GO:0003674(molecular_function)	GO:0007165(signal transduction)
chr10	36980361	36980362	36980361	A	+	6	6	1	0	0	0	2	2	2	1	0	0	0	2	chr10	36974544	37001889	ENSMUSG00000019777	Hdac2	+	protein_coding	1	15182	D10Wsu179e|YAF1|Yy1bp|mRPD3	MGI:MGI:1097691|Ensembl:ENSMUSG00000019777|Vega:OTTMUSG00000020840	10	10 19.44 cM|10 B1	histone deacetylase 2	mmu04110(Cell cycle)//mmu04213(Longevity regulating pathway - multiple species)//mmu04330(Notch signaling pathway)//mmu04919(Thyroid hormone signaling pathway)//mmu05016(Huntington's disease)//mmu05034(Alcoholism)//mmu05169(Epstein-Barr virus infection)//mmu05200(Pathways in cancer)//mmu05202(Transcriptional misregulation in cancer)//mmu05203(Viral carcinogenesis)//mmu05220(Chronic myeloid leukem…	GO:0090571(RNA polymerase II transcription repressor complex)//GO:0000792(heterochromatin)//GO:0000790(nuclear chromatin)//GO:0016581(NuRD complex)//GO:0000118(histone deacetylase complex)//GO:0043234(protein complex)//GO:0017053(transcriptional repressor complex)//GO:0005667(transcription factor complex)//GO:0005737(cytoplasm)//GO:0000785(chromatin)//GO:0035098(ESC/E(Z) complex)//GO:0016580(Sin3…	GO:0032041(NAD-dependent histone deacetylase activity (H3-K14 specific))//GO:0031490(chromatin DNA binding)//GO:0003700(transcription factor activity, sequence-specific DNA binding)//GO:0000978(RNA polymerase II core promoter proximal region sequence-specific DNA binding)//GO:0008134(transcription factor binding)//GO:0016787(hydrolase activity)//GO:0000979(RNA polymerase II core promoter sequence…	GO:0070734(histone H3-K27 methylation)//GO:0032922(circadian regulation of gene expression)//GO:0000122(negative regulation of transcription from RNA polymerase II promoter)//GO:0016568(chromatin modification)//GO:0070301(cellular response to hydrogen peroxide)//GO:2000757(negative regulation of peptidyl-lysine acetylation)//GO:0048511(rhythmic process)//GO:0048714(positive regulation of oligoden…
chr16	57391473	57391474	57391473	g	-	804	18028	0.0445973	3457	35058	0.098608	0.452268	1269	24806	0.051157	5783	52857	0.109408	0.467578	chr16	57302199	57606825	ENSMUSG00000022748	Cmss1	-	protein_coding	1	66497	1110001A06Rik|2610528E23Rik|4930572F24Rik|AV099812|AV122629	MGI:MGI:1913747|Ensembl:ENSMUSG00000022748	16	16|16 C1.1	cms small ribosomal subunit 1		GO:0005575(cellular_component)	GO:0044822(poly(A) RNA binding)	GO:0008150(biological_process)
chr17	12920864	12920865	12920864	G	+	2	32	0.0625	2	23	0.0869565	0.71875	1	22	0.0454545	4	11	0.363636	0.125	chr17	12915701	12925067	ENSMUSG00000068039	Tcp1	+	protein_coding	1	21454	AI528772|CCT|Cct1|Ccta|TRic|Tcp-1|Tp63|c-cpn|p63	MGI:MGI:98535|Ensembl:ENSMUSG00000068039|Vega:OTTMUSG00000028087	17	17 8.72 cM|17 A3-B	t-complex protein 1		GO:0005832(chaperonin-containing T-complex)//GO:0043209(myelin sheath)//GO:0000792(heterochromatin)//GO:0005874(microtubule)//GO:0005815(microtubule organizing center)//GO:0001669(acrosomal vesicle)//GO:0005794(Golgi apparatus)//GO:0002199(zona pellucida receptor complex)//GO:0005813(centrosome)//GO:0070062(extracellular exosome)//GO:0005720(nuclear heterochromatin)//GO:0044297(cell body)//GO:000…	GO:0031625(ubiquitin protein ligase binding)//GO:0051082(unfolded protein binding)//GO:0005524(ATP binding)//GO:0000166(nucleotide binding)//GO:0044822(poly(A) RNA binding)//GO:0005515(protein binding)	GO:1904851(positive regulation of establishment of protein localization to telomere)//GO:1904871(positive regulation of protein localization to Cajal body)//GO:0032212(positive regulation of telomere maintenance via telomerase)//GO:0051973(positive regulation of telomerase activity)//GO:2000109(regulation of macrophage apoptotic process)//GO:0006457(protein folding)//GO:1904874(positive regulatio…
chr1	144001394	144001395	144001394	A	-	66	67	0.985075	1	2	0.5	1.97015	13	14	0.928571	2	2	1	0.928571	chr1	143999338	144004161	ENSMUSG00000026360	Rgs2	-	protein_coding	1	19735	GOS8	MGI:MGI:1098271|Ensembl:ENSMUSG00000026360|Vega:OTTMUSG00000020882	1	1 F|1 62.56 cM	regulator of G-protein signaling 2	mmu04022(cGMP-PKG signaling pathway)//mmu04740(Olfactory transduction)//mmu04921(Oxytocin signaling pathway)	GO:0005886(plasma membrane)//GO:0009898(cytoplasmic side of plasma membrane)//GO:0043005(neuron projection)//GO:0016020(membrane)//GO:0005829(cytosol)//GO:0005634(nucleus)//GO:0005737(cytoplasm)	GO:0001965(G-protein alpha-subunit binding)//GO:0005515(protein binding)//GO:0005096(GTPase activator activity)//GO:0048487(beta-tubulin binding)	GO:0008277(regulation of G-protein coupled receptor protein signaling pathway)//GO:0009968(negative regulation of signal transduction)//GO:0055119(relaxation of cardiac muscle)//GO:0071877(regulation of adrenergic receptor signaling pathway)//GO:0010519(negative regulation of phospholipase activity)//GO:0060087(relaxation of vascular smooth muscle)//GO:0043407(negative regulation of MAP kinase ac…
chr4	25272077	25272078	25272077	c	-	12	12	1	0	0	0	2	0	0	0	0	1	0	0	chr4	25248600	25281821	ENSMUSG00000040359	Ufl1	-	protein_coding	1	67490	1810074P20Rik|AI429228|Kiaa0776|Maxer|Rcad|mKIAA0776	MGI:MGI:1914740|Ensembl:ENSMUSG00000040359|Vega:OTTMUSG00000004799	4	4|4 A3	UFM1 specific ligase 1		GO:0043005(neuron projection)//GO:0016020(membrane)//GO:0043234(protein complex)//GO:0005789(endoplasmic reticulum membrane)//GO:0005783(endoplasmic reticulum)//GO:0005634(nucleus)//GO:0005737(cytoplasm)	GO:0070740(tubulin-glutamic acid ligase activity)//GO:0070735(protein-glycine ligase activity)//GO:0070739(protein-glutamic acid ligase activity)//GO:0071568(UFM1 transferase activity)//GO:0008766(UDP-N-acetylmuramoylalanyl-D-glutamyl-2,6-diaminopimelate-D-alanyl-D-alanine ligase activity)//GO:0070737(protein-glycine ligase activity, elongating)//GO:0018169(ribosomal S6-glutamic acid ligase activ…	GO:0060252(positive regulation of glial cell proliferation)//GO:0008284(positive regulation of cell proliferation)//GO:0032088(negative regulation of NF-kappaB transcription factor activity)//GO:0032880(regulation of protein localization)//GO:0031397(negative regulation of protein ubiquitination)//GO:0032434(regulation of proteasomal ubiquitin-dependent protein catabolic process)//GO:0001649(oste…
chrM	390	391	390	T	+	187	723	0.258645	149	323	0.4613	0.560686	255	962	0.265073	359	1022	0.351272	0.754608	.	-1	-1	.	.	.	.	0
chr14	50466120	50466121	50466120	t	+	1758	2099	0.837542	3289	4353	0.755571	1.10849	1790	2216	0.807762	3876	5172	0.74942	1.07785	.	-1	-1	.	.	.	.	0
chr13	86820835	86820836	86820835	c	+	0	0	0	0	0	0	0	4	4	1	14	15	0.933333	1.07143	.	-1	-1	.	.	.	.	0
chr17	39843817	39843818	39843817	T	+	10	654	0.0152905	78	1098	0.0710383	0.215243	10	289	0.0346021	36	481	0.0748441	0.462322	.	-1	-1	.	.	.	.	0
chr19	22852071	22852072	22852071	a	+	48	874	0.0549199	1	1590	0.000628931	87.3227	94	1666	0.0564226	2	2610	0.000766284	73.6315	chr19	22139119	22989884	ENSMUSG00000052387	Trpm3	+	protein_coding	1	226025	6330504P12Rik|9330180E14|AU018608|B930001P07Rik|LTRPC3|MLSN2	MGI:MGI:2443101|Ensembl:ENSMUSG00000052387	19	19|19 B	transient receptor potential cation channel, subfamily M, member 3			GO:0005261(cation channel activity)	GO:0006812(cation transport)
chr8	123623641	123623642	123623641	a	-	324	871	0.371986	263	3907	0.0673151	5.52605	414	1141	0.36284	218	3983	0.0547326	6.62931	.	-1	-1	.	.	.	.	0
chr4	19579616	19579617	19579616	G	+	3	3	1	0	0	0	2	2	2	1	0	0	0	2	chr4	19575162	19606932	ENSMUSG00000028229	Rmdn1	+	protein_coding	1	66302	Fam82b|RMD-1	MGI:MGI:1913552|Ensembl:ENSMUSG00000028229|Vega:OTTMUSG00000004720	4	4|4 A3	regulator of microtubule dynamics 1		GO:0005739(mitochondrion)//GO:0005856(cytoskeleton)//GO:0005737(cytoplasm)//GO:0005874(microtubule)	GO:0003674(molecular_function)	GO:0008150(biological_process)
chr1	74262543	74262544	74262543	A	+	6	20	0.3	1	15	0.0666667	4.5	1	4	0.25	3	7	0.428571	0.583333	chr1	74236497	74268209	ENSMUSG00000006304	Arpc2	+	protein_coding	1	76709	2210023N03Rik|34kDa|p34-Arc	MGI:MGI:1923959|Ensembl:ENSMUSG00000006304|Vega:OTTMUSG00000016449	1	1 38.49 cM|1 C3	actin related protein 2/3 complex, subunit 2	mmu04144(Endocytosis)//mmu04666(Fc gamma R-mediated phagocytosis)//mmu04810(Regulation of actin cytoskeleton)//mmu05100(Bacterial invasion of epithelial cells)//mmu05132(Salmonella infection)	GO:0005768(endosome)//GO:0005886(plasma membrane)//GO:0070062(extracellular exosome)//GO:0043005(neuron projection)//GO:0042995(cell projection)//GO:0015629(actin cytoskeleton)//GO:0005794(Golgi apparatus)//GO:0031252(cell leading edge)//GO:0045202(synapse)//GO:0005885(Arp2/3 protein complex)//GO:0030054(cell junction)//GO:0005925(focal adhesion)//GO:0036195(muscle cell projection membrane)//GO:0…	GO:0005515(protein binding)//GO:0003779(actin binding)//GO:0051015(actin filament binding)//GO:0005200(structural constituent of cytoskeleton)	GO:0014911(positive regulation of smooth muscle cell migration)//GO:0030833(regulation of actin filament polymerization)//GO:0010592(positive regulation of lamellipodium assembly)//GO:0034314(Arp2/3 complex-mediated actin nucleation)//GO:1900026(positive regulation of substrate adhesion-dependent cell spreading)//GO:0030838(positive regulation of actin filament polymerization)
chr2	26912566	26912567	26912566	A	+	19	732	0.0259563	13	901	0.0144284	1.79897	18	703	0.0256046	13	847	0.0153483	1.66824	chr2	26910764	26913318	ENSMUSG00000062647	Rpl7a	+	protein_coding	1	27176	Surf3	MGI:MGI:1353472|Ensembl:ENSMUSG00000062647|Vega:OTTMUSG00000011740	2	2 A3|2 19.1 cM	ribosomal protein L7A	mmu03010(Ribosome)	GO:0030529(intracellular ribonucleoprotein complex)//GO:0070062(extracellular exosome)//GO:0042788(polysomal ribosome)//GO:0016020(membrane)//GO:0005737(cytoplasm)//GO:0005730(nucleolus)//GO:0005634(nucleus)//GO:0005840(ribosome)//GO:0005925(focal adhesion)//GO:0022625(cytosolic large ribosomal subunit)	GO:0044822(poly(A) RNA binding)//GO:0003723(RNA binding)//GO:0005515(protein binding)	GO:0006412(translation)//GO:0000470(maturation of LSU-rRNA)//GO:0042254(ribosome biogenesis)
chr3	88694029	88694030	88694029	C	+	18	33	0.545455	4	24	0.166667	3.27273	24	35	0.685714	0	23	0	1.68571	chr3	88685794	88712933	ENSMUSG00000028060	2810403A07Rik	+	protein_coding	1	74200	A430106P18Rik|AI256352|AI451678|Blom7|Kiaa0907	MGI:MGI:1921450|Ensembl:ENSMUSG00000028060|Vega:OTTMUSG00000052464	3	3|3 F1	RIKEN cDNA 2810403A07 gene		GO:0005634(nucleus)	GO:0003723(RNA binding)//GO:0005515(protein binding)	GO:0008150(biological_process)
chr5	134175915	134175916	134175915	C	-	15	15	1	0	0	0	2	1	1	1	0	0	0	2	chr5	134148054	134176774	ENSMUSG00000061979	Wbscr16	-	protein_coding	1	94254	5730496C04Rik|AU019812	MGI:MGI:2137600|Ensembl:ENSMUSG00000061979|Vega:OTTMUSG00000024559	5	5|5 G2	Williams-Beuren syndrome chromosome region 16 homolog (human)		GO:0005739(mitochondrion)	GO:0005087(Ran guanyl-nucleotide exchange factor activity)//GO:0044822(poly(A) RNA binding)
chr13	94816934	94816935	94816934	A	+	4	4	1	0	1	0	2	3	3	1	0	0	0	2	chr13	94788943	94842899	ENSMUSG00000042043	Tbca	+	protein_coding	1	21371	Tbca13	MGI:MGI:107549|Ensembl:ENSMUSG00000042043	13	13|13 D1	tubulin cofactor A		GO:0070062(extracellular exosome)//GO:0005874(microtubule)//GO:0015630(microtubule cytoskeleton)//GO:0005730(nucleolus)//GO:0005856(cytoskeleton)//GO:0005737(cytoplasm)	GO:0044822(poly(A) RNA binding)//GO:0048487(beta-tubulin binding)	GO:0007021(tubulin complex assembly)//GO:0007023(post-chaperonin tubulin folding pathway)
chr8	123611781	123611782	123611781	t	-	152	1535	0.0990228	160	4505	0.0355161	2.78811	170	1782	0.0953984	116	3867	0.0299974	3.18022	.	-1	-1	.	.	.	.	0
chr8	123603326	123603327	123603326	t	-	3	1951	0.00153767	14	4948	0.00282943	0.543458	14	2366	0.00591716	16	4309	0.00371316	1.59357	.	-1	-1	.	.	.	.	0
chr8	123552457	123552458	123552457	c	-	17	341	0.0498534	28	728	0.0384615	1.29619	27	380	0.0710526	17	614	0.0276873	2.56625	.	-1	-1	.	.	.	.	0
chrM	2606	2607	2606	G	+	48	3668	0.0130862	57	2539	0.0224498	0.582908	29	4296	0.00675047	96	3384	0.0283688	0.237954	.	-1	-1	.	.	.	.	0
chr4	151937435	151937436	151937435	a	+	54	54	1	0	0	0	2	3	3	1	0	0	0	2	chr4	151933691	151982137	ENSMUSG00000039768	Dnajc11	+	protein_coding	1	230935	E030019A03Rik	MGI:MGI:2443386|Ensembl:ENSMUSG00000039768|Vega:OTTMUSG00000010358	4	4|4 E2	DnaJ heat shock protein family (Hsp40) member C11		GO:0005743(mitochondrial inner membrane)//GO:0005739(mitochondrion)//GO:0070062(extracellular exosome)		GO:0008150(biological_process)
chr19	10538775	10538776	10538775	T	+	21	21	1	0	0	0	2	1	1	1	0	1	0	2	chr19	10525244	10547735	ENSMUSG00000034820	Cpsf7	+	protein_coding	1	269061	5730453I16Rik|AL022757|C330017N18Rik	MGI:MGI:1917826|Ensembl:ENSMUSG00000034820	19	19|19 A	cleavage and polyadenylation specific factor 7	mmu03015(mRNA surveillance pathway)	GO:0016020(membrane)//GO:0005634(nucleus)//GO:0005849(mRNA cleavage factor complex)	GO:0044822(poly(A) RNA binding)//GO:0000166(nucleotide binding)//GO:0003676(nucleic acid binding)//GO:0003723(RNA binding)	GO:0006397(mRNA processing)//GO:0051262(protein tetramerization)
chr4	22780326	22780327	22780326	T	+	11	11	1	5	5	1	1	7	7	1	4	4	1	1	.	-1	-1	.	.	.	.	0
chrM	6159	6160	6159	A	+	3	112	0.0267857	2	68	0.0294118	0.910714	1	82	0.0121951	5	58	0.0862069	0.141463	chrM	5328	6872	ENSMUSG00000064351	mt-Co1	+	protein_coding	1
chrM	7502	7503	7502	G	+	2	60	0.0333333	13	149	0.0872483	0.382051	0	79	0	23	95	0.242105	0	chrM	7013	7696	ENSMUSG00000064354	mt-Co2	+	protein_coding	1
chr2	181237499	181237500	181237499	A	-	160	163	0.981595	2	2	1	0.981595	156	156	1	2	3	0.666667	1.5	chr2	181227615	181242027	ENSMUSG00000027580	Helz2	-	protein_coding	1	229003	PDIP1|Pric285|mKIAA1769|mPDIP1	MGI:MGI:2385169|Ensembl:ENSMUSG00000027580|Vega:OTTMUSG00000016565	2	2|2 H4	helicase with zinc finger 2, transcriptional coactivator		GO:0016020(membrane)//GO:0005634(nucleus)	GO:0005524(ATP binding)//GO:0030374(ligand-dependent nuclear receptor transcription coactivator activity)//GO:0004386(helicase activity)//GO:0000166(nucleotide binding)//GO:0044822(poly(A) RNA binding)//GO:0046872(metal ion binding)//GO:0003677(DNA binding)//GO:0016787(hydrolase activity)	GO:0006351(transcription, DNA-templated)//GO:0006355(regulation of transcription, DNA-templated)//GO:0045944(positive regulation of transcription from RNA polymerase II promoter)
chr11	26593592	26593593	26593592	C	-	9	9	1	0	0	0	2	8	8	1	0	1	0	2	chr11	26471322	26593999	ENSMUSG00000064090	Vrk2	-	protein_coding	1	69922	2810003O05Rik|AI447698	MGI:MGI:1917172|Ensembl:ENSMUSG00000064090|Vega:OTTMUSG00000008090	11	11|11 A3.3	vaccinia related kinase 2		GO:0016021(integral component of membrane)//GO:0016020(membrane)//GO:0043234(protein complex)//GO:0005789(endoplasmic reticulum membrane)//GO:0005739(mitochondrion)//GO:0005783(endoplasmic reticulum)//GO:0031966(mitochondrial membrane)//GO:0005634(nucleus)//GO:0005737(cytoplasm)	GO:0004674(protein serine/threonine kinase activity)//GO:0019901(protein kinase binding)//GO:0004672(protein kinase activity)//GO:0000166(nucleotide binding)//GO:0016301(kinase activity)//GO:0005524(ATP binding)//GO:0016740(transferase activity)//GO:0019904(protein domain specific binding)	GO:0008360(regulation of cell shape)//GO:0016310(phosphorylation)//GO:0006468(protein phosphorylation)//GO:0046777(protein autophosphorylation)//GO:0034599(cellular response to oxidative stress)//GO:0043408(regulation of MAPK cascade)//GO:2000659(regulation of interleukin-1-mediated signaling pathway)//GO:0018105(peptidyl-serine phosphorylation)
chr12	79748330	79748331	79748330	A	+	0	0	0	0	0	0	0	18	18	1	0	0	0	2	.	-1	-1	.	.	.	.	0
chr19	22851973	22851974	22851973	a	+	33	921	0.0358306	384	4113	0.0933625	0.38378	57	1205	0.0473029	527	6057	0.0870068	0.543669	chr19	22139119	22989884	ENSMUSG00000052387	Trpm3	+	protein_coding	1	226025	6330504P12Rik|9330180E14|AU018608|B930001P07Rik|LTRPC3|MLSN2	MGI:MGI:2443101|Ensembl:ENSMUSG00000052387	19	19|19 B	transient receptor potential cation channel, subfamily M, member 3			GO:0005261(cation channel activity)	GO:0006812(cation transport)
chr10	83490523	83490524	83490523	G	-	36	44	0.818182	0	1	0	1.81818	4	10	0.4	0	0	0	1.4	chr10	83487450	83534140	ENSMUSG00000020256	Aldh1l2	-	protein_coding	1	216188	D330038I09Rik|mtFDH	MGI:MGI:2444680|Ensembl:ENSMUSG00000020256|Vega:OTTMUSG00000024804	10	10|10 C1	aldehyde dehydrogenase 1 family, member L2	mmu00670(One carbon pool by folate)	GO:0005739(mitochondrion)//GO:0005737(cytoplasm)//GO:0070062(extracellular exosome)	GO:0004029(aldehyde dehydrogenase (NAD) activity)//GO:0016491(oxidoreductase activity)//GO:0016620(oxidoreductase activity, acting on the aldehyde or oxo group of donors, NAD or NADP as acceptor)//GO:0016742(hydroxymethyl-, formyl- and related transferase activity)//GO:0019145(aminobutyraldehyde dehydrogenase activity)//GO:0003824(catalytic activity)//GO:0016155(formyltetrahydrofolate dehydrogena…	GO:0006730(one-carbon metabolic process)//GO:0009058(biosynthetic process)//GO:0008152(metabolic process)//GO:0055114(oxidation-reduction process)//GO:0009258(10-formyltetrahydrofolate catabolic process)
chr2	78763286	78763287	78763286	c	-	0	0	0	0	0	0	0	4	4	1	0	0	0	2	.	-1	-1	.	.	.	.	0
chr4	55811549	55811550	55811549	A	-	1	1	1	0	0	0	2	1	1	1	0	0	0	2	.	-1	-1	.	.	.	.	0
chr4	105279246	105279247	105279246	A	+	1	1	1	0	0	0	2	1	1	1	0	0	0	2	.	-1	-1	.	.	.	.	0
chr2	122377992	122377993	122377992	c	+	19	273	0.0695971	166	878	0.189066	0.36811	10	233	0.0429185	72	486	0.148148	0.2897	.	-1	-1	.	.	.	.	0
chr5	146261084	146261085	146261084	g	+	2	148	0.0135135	18	730	0.0246575	0.548048	1	188	0.00531915	21	788	0.0266497	0.199595	chr5	146231230	146302874	ENSMUSG00000029635	Cdk8	+	protein_coding	1	264064	-	MGI:MGI:1196224|Ensembl:ENSMUSG00000029635|Vega:OTTMUSG00000025856	5	5|5 G3	cyclin-dependent kinase 8		GO:0016592(mediator complex)//GO:0005634(nucleus)//GO:0000151(ubiquitin ligase complex)	GO:0004674(protein serine/threonine kinase activity)//GO:0004672(protein kinase activity)//GO:0004693(cyclin-dependent protein serine/threonine kinase activity)//GO:0008353(RNA polymerase II carboxy-terminal domain kinase activity)//GO:0061630(ubiquitin protein ligase activity)//GO:0000166(nucleotide binding)//GO:0016301(kinase activity)//GO:0005524(ATP binding)//GO:0016740(transferase activity)	GO:0016310(phosphorylation)//GO:0006468(protein phosphorylation)//GO:0006351(transcription, DNA-templated)//GO:0016567(protein ubiquitination)//GO:0090209(negative regulation of triglyceride metabolic process)//GO:0006355(regulation of transcription, DNA-templated)
chr11	83271684	83271685	83271684	c	+	7	8	0.875	41	94	0.43617	2.0061	1	2	0.5	37	64	0.578125	0.864865	.	-1	-1	.	.	.	.	0
chr15	47540049	47540050	47540049	t	+	69	13029	0.00529588	53	23164	0.00228803	2.3146	73	13893	0.00525444	87	24950	0.00348697	1.50688	.	-1	-1	.	.	.	.	0
chr4	108204782	108204783	108204782	C	-	21	21	1	4	4	1	1	25	26	0.961538	13	13	1	0.961538	chr4	108181934	108217922	ENSMUSG00000034645	Zyg11a	-	protein_coding	1	230590	BC022150	MGI:MGI:2446208|Ensembl:ENSMUSG00000034645|Vega:OTTMUSG00000008237	4	4|4 C7	zyg-11 family member A, cell cycle regulator		GO:0031462(Cul2-RING ubiquitin ligase complex)	GO:0004842(ubiquitin-protein transferase activity)	GO:0051438(regulation of ubiquitin-protein transferase activity)
chr12	71703916	71703917	71703916	C	-	28	28	1	0	0	0	2	3	3	1	0	0	0	2	.	-1	-1	.	.	.	.	0
chr17	39847129	39847130	39847129	t	+	68	823	0.0826245	273	2837	0.0962284	0.858629	121	1258	0.0961844	270	2950	0.0915254	1.0509	.	-1	-1	.	.	.	.	0
chr17	39846766	39846767	39846766	c	-	11	18	0.611111	7	14	0.5	1.22222	15	18	0.833333	11	18	0.611111	1.36364	.	-1	-1	.	.	.	.	0
chr17	39846766	39846767	39846766	g	+	293	7402	0.0395839	422	9924	0.0425232	0.930878	542	11798	0.04594	572	12885	0.0443927	1.03485	.	-1	-1	.	.	.	.	0
chr2	157323274	157323275	157323274	A	+	6	6	1	0	1	0	2	2	2	1	0	0	0	2	chr2	157279017	157326319	ENSMUSG00000027642	Rpn2	+	protein_coding	1	20014	1300012C06Rik|AV261018|Rpn-2	MGI:MGI:98085|Ensembl:ENSMUSG00000027642|Vega:OTTMUSG00000016167	2	2 H1|2 78.2 cM	ribophorin II	mmu00510(N-Glycan biosynthesis)//mmu01100(Metabolic pathways)//mmu04141(Protein processing in endoplasmic reticulum)	GO:0016021(integral component of membrane)//GO:0005791(rough endoplasmic reticulum)//GO:0016020(membrane)//GO:0000421(autophagosome membrane)//GO:0005783(endoplasmic reticulum)//GO:0005634(nucleus)//GO:0008250(oligosaccharyltransferase complex)	GO:0043022(ribosome binding)//GO:0016740(transferase activity)//GO:0004579(dolichyl-diphosphooligosaccharide-protein glycotransferase activity)//GO:0016757(transferase activity, transferring glycosyl groups)	GO:0006487(protein N-linked glycosylation)
chr3	14603666	14603667	14603666	T	+	182	182	1	0	0	0	2	36	36	1	1	2	0.5	2	chr3	14578671	14606308	ENSMUSG00000027552	E2f5	+	protein_coding	1	13559	AU024671|E2F-5	MGI:MGI:105091|Ensembl:ENSMUSG00000027552|Vega:OTTMUSG00000051204	3	3|3 A1	E2F transcription factor 5	mmu04110(Cell cycle)//mmu04350(TGF-beta signaling pathway)	GO:0005635(nuclear envelope)//GO:0005667(transcription factor complex)//GO:0005730(nucleolus)//GO:0005634(nucleus)//GO:0016528(sarcoplasm)//GO:0005737(cytoplasm)	GO:0043565(sequence-specific DNA binding)//GO:0008134(transcription factor binding)//GO:0005515(protein binding)//GO:0003677(DNA binding)//GO:0003700(transcription factor activity, sequence-specific DNA binding)	GO:0030030(cell projection organization)//GO:0009887(organ morphogenesis)//GO:0006351(transcription, DNA-templated)//GO:0000082(G1/S transition of mitotic cell cycle)//GO:0006355(regulation of transcription, DNA-templated)//GO:0051726(regulation of cell cycle)
chr12	108882692	108882693	108882692	G	-	11	11	1	0	0	0	2	0	0	0	0	0	0	0	chr12	108860030	108894174	ENSMUSG00000021266	Wars	-	protein_coding	1	22375	TrpRS|WRS	MGI:MGI:104630|Ensembl:ENSMUSG00000021266|Vega:OTTMUSG00000034952	12	12|12 F2	tryptophanyl-tRNA synthetase	mmu00970(Aminoacyl-tRNA biosynthesis)	GO:0005634(nucleus)//GO:0005737(cytoplasm)//GO:0070062(extracellular exosome)	GO:0005524(ATP binding)//GO:0000166(nucleotide binding)//GO:0004830(tryptophan-tRNA ligase activity)//GO:0016874(ligase activity)//GO:0004812(aminoacyl-tRNA ligase activity)	GO:0006412(translation)//GO:0006436(tryptophanyl-tRNA aminoacylation)//GO:0006418(tRNA aminoacylation for protein translation)//GO:0001525(angiogenesis)//GO:0045765(regulation of angiogenesis)
chr3	106499925	106499926	106499925	A	+	19	19	1	1	1	1	1	0	0	0	0	0	0	0	chr3	106482405	106503030	ENSMUSG00000027901	Dennd2d	+	protein_coding	1	72121	2010308M01Rik|AI451421	MGI:MGI:2181193|Ensembl:ENSMUSG00000027901|Vega:OTTMUSG00000023170	3	3|3 F2.3	DENN/MADD domain containing 2D		GO:0005575(cellular_component)//GO:0005737(cytoplasm)	GO:0017112(Rab guanyl-nucleotide exchange factor activity)//GO:0005085(guanyl-nucleotide exchange factor activity)
chr4	140994047	140994048	140994047	C	+	348	348	1	1	4	0.25	4	65	66	0.984848	1	2	0.5	1.9697	chr4	140986873	141007330	ENSMUSG00000036622	Atp13a2	+	protein_coding	1	74772	1110012E06Rik|AA589443	MGI:MGI:1922022|Ensembl:ENSMUSG00000036622|Vega:OTTMUSG00000010089	4	4|4 D3	ATPase type 13A2		GO:0005764(lysosome)//GO:0005887(integral component of plasma membrane)//GO:0030133(transport vesicle)//GO:0005776(autophagosome)//GO:0005770(late endosome)//GO:0005765(lysosomal membrane)//GO:0043005(neuron projection)//GO:0043231(intracellular membrane-bounded organelle)//GO:0012506(vesicle membrane)//GO:0016021(integral component of membrane)//GO:0016020(membrane)//GO:1905103(integral componen…	GO:0019829(cation-transporting ATPase activity)//GO:0005524(ATP binding)//GO:0103116(alpha-D-galactofuranose transporter activity)//GO:0000166(nucleotide binding)//GO:0016887(ATPase activity)//GO:0070300(phosphatidic acid binding)//GO:0046872(metal ion binding)//GO:0080025(phosphatidylinositol-3,5-bisphosphate binding)//GO:0016787(hydrolase activity)	GO:0052548(regulation of endopeptidase activity)//GO:1990938(peptidyl-aspartic acid autophosphorylation)//GO:0050714(positive regulation of protein secretion)//GO:0034599(cellular response to oxidative stress)//GO:1905122(polyamine import)//GO:0071287(cellular response to manganese ion)//GO:0006874(cellular calcium ion homeostasis)//GO:0016241(regulation of macroautophagy)//GO:0016243(regulation …
chr1	39519620	39519621	39519620	g	+	1	956	0.00104603	9	2615	0.00344168	0.303928	0	1603	0	11	3021	0.00364118	0	.	-1	-1	.	.	.	.	0
chr5	65622147	65622148	65622147	A	-	9	9	1	0	4	0	2	0	0	0	0	0	0	0	chr5	65615260	65697856	ENSMUSG00000029202	Pds5a	-	protein_coding	1	71521	9030416H16Rik|E230024D05Rik|mKIAA0648	MGI:MGI:1918771|Ensembl:ENSMUSG00000029202|Vega:OTTMUSG00000055174	5	5|5 C3.3	PDS5 cohesin associated factor A		GO:0005654(nucleoplasm)//GO:0005886(plasma membrane)//GO:0000785(chromatin)		GO:0007064(mitotic sister chromatid cohesion)//GO:0008156(negative regulation of DNA replication)
chr18	42559033	42559034	42559033	G	+	19	19	1	0	0	0	2	1	1	1	0	0	0	2	chr18	42511510	42575551	ENSMUSG00000024498	Tcerg1	+	protein_coding	1	56070	2410022J09Rik|2900090C16Rik|AI428505|CA150b|FBP23|FBP28|Taf2s|ca150|p144	MGI:MGI:1926421|Ensembl:ENSMUSG00000024498|Vega:OTTMUSG00000037173	18	18|18 B3	transcription elongation regulator 1 (CA150)	mmu03040(Spliceosome)	GO:0005730(nucleolus)//GO:0005634(nucleus)//GO:0015629(actin cytoskeleton)//GO:0016363(nuclear matrix)	GO:0003700(transcription factor activity, sequence-specific DNA binding)//GO:0044822(poly(A) RNA binding)//GO:0070064(proline-rich region binding)//GO:0001106(RNA polymerase II transcription corepressor activity)//GO:0001103(RNA polymerase II repressing transcription factor binding)	GO:0006351(transcription, DNA-templated)//GO:0006355(regulation of transcription, DNA-templated)//GO:0000122(negative regulation of transcription from RNA polymerase II promoter)
chrM	7357	7358	7357	C	+	11	247	0.0445344	6	300	0.02	2.22672	4	182	0.021978	2	217	0.00921659	2.38462	chrM	7013	7696	ENSMUSG00000064354	mt-Co2	+	protein_coding	1
chr14	104715909	104715910	104715909	a	-	888	6433	0.138038	804	9342	0.0860629	1.60392	616	6556	0.0939597	801	9662	0.0829021	1.13338	.	-1	-1	.	.	.	.	0
chr2	119547896	119547897	119547896	G	+	175	181	0.966851	4	7	0.571429	1.69199	49	52	0.942308	0	2	0	1.94231	chr2	119547697	119587027	ENSMUSG00000014077	Chp1	+	protein_coding	1	56398	1500003O03Rik|AA960066|AI046351|Cahp|Chp|Sid470p|p24|vac	MGI:MGI:1927185|Ensembl:ENSMUSG00000014077|Vega:OTTMUSG00000015945	2	2|2 E5	calcineurin-like EF hand protein 1		GO:0005886(plasma membrane)//GO:0070062(extracellular exosome)//GO:0030133(transport vesicle)//GO:0016020(membrane)//GO:0005925(focal adhesion)//GO:0005829(cytosol)//GO:0000139(Golgi membrane)//GO:0005783(endoplasmic reticulum)//GO:0005634(nucleus)//GO:0005856(cytoskeleton)//GO:0005737(cytoplasm)//GO:0015630(microtubule cytoskeleton)	GO:0019900(kinase binding)//GO:0004860(protein kinase inhibitor activity)//GO:0048306(calcium-dependent protein binding)//GO:0005215(transporter activity)//GO:0008017(microtubule binding)//GO:0046872(metal ion binding)//GO:0005509(calcium ion binding)	GO:0051222(positive regulation of protein transport)//GO:0061024(membrane organization)//GO:0001578(microtubule bundle formation)//GO:0017156(calcium ion regulated exocytosis)//GO:0022406(membrane docking)//GO:0070885(negative regulation of calcineurin-NFAT signaling cascade)//GO:0032417(positive regulation of sodium:proton antiporter activity)//GO:0006810(transport)//GO:0006611(protein export fr…
chr8	107551311	107551312	107551311	A	+	5	5	1	7	8	0.875	1.14286	12	12	1	11	11	1	1	chr8	107436398	107558594	ENSMUSG00000031930	Wwp2	+	protein_coding	1	66894	1300010O06Rik|AA690238|AIP2|AW554328	MGI:MGI:1914144|Ensembl:ENSMUSG00000031930	8	8|8 D3	WW domain containing E3 ubiquitin protein ligase 2	mmu04120(Ubiquitin mediated proteolysis)	GO:0016020(membrane)//GO:0005634(nucleus)//GO:0005737(cytoplasm)//GO:0070062(extracellular exosome)	GO:0070740(tubulin-glutamic acid ligase activity)//GO:0070735(protein-glycine ligase activity)//GO:0070739(protein-glutamic acid ligase activity)//GO:0043773(coenzyme F420-0 gamma-glutamyl ligase activity)//GO:0008766(UDP-N-acetylmuramoylalanyl-D-glutamyl-2,6-diaminopimelate-D-alanyl-D-alanine ligase activity)//GO:0001190(transcriptional activator activity, RNA polymerase II transcription factor …	GO:0010629(negative regulation of gene expression)//GO:0032410(negative regulation of transporter activity)//GO:0045944(positive regulation of transcription from RNA polymerase II promoter)//GO:0034765(regulation of ion transmembrane transport)//GO:0016567(protein ubiquitination)//GO:0051865(protein autoubiquitination)//GO:0070534(protein K63-linked ubiquitination)//GO:0045892(negative regulation…
chr10	69115488	69115489	69115488	a	+	1344	6132	0.219178	4491	9616	0.467034	0.469298	2887	10341	0.27918	4884	10957	0.445742	0.626326	.	-1	-1	.	.	.	.	0
chr1	54128907	54128908	54128907	T	+	1	1	1	12	12	1	1	0	0	0	11	11	1	0	.	-1	-1	.	.	.	.	0
chr4	125754772	125754773	125754772	G	+	0	0	0	0	0	0	0	6	6	1	12	12	1	1	.	-1	-1	.	.	.	.	0
chr7	4002923	4002924	4002923	g	+	3	3	1	9	10	0.9	1.11111	1	2	0.5	11	11	1	0.5	.	-1	-1	.	.	.	.	0
chr15	52175135	52175136	52175135	c	+	68	421	0.16152	84	954	0.0880503	1.83441	116	897	0.12932	111	1746	0.0635739	2.03417	.	-1	-1	.	.	.	.	0
chr4	41151562	41151563	41151562	G	+	13	13	1	0	0	0	2	0	0	0	0	0	0	0	chr4	41135743	41193380	ENSMUSG00000036241	Ube2r2	+	protein_coding	1	67615	1200003M11Rik|Cdc34b|Ubc3b	MGI:MGI:1914865|Ensembl:ENSMUSG00000036241|Vega:OTTMUSG00000006640	4	4|4 B1	ubiquitin-conjugating enzyme E2R 2	mmu04120(Ubiquitin mediated proteolysis)//mmu05168(Herpes simplex infection)	GO:0005737(cytoplasm)	GO:0031625(ubiquitin protein ligase binding)//GO:0005524(ATP binding)//GO:0004842(ubiquitin-protein transferase activity)//GO:0061630(ubiquitin protein ligase activity)//GO:0000166(nucleotide binding)//GO:0061631(ubiquitin conjugating enzyme activity)//GO:0016740(transferase activity)	GO:0043161(proteasome-mediated ubiquitin-dependent protein catabolic process)//GO:0070936(protein K48-linked ubiquitination)//GO:0006513(protein monoubiquitination)
chr12	54710423	54710424	54710423	c	+	4	751	0.00532623	12	1653	0.00725953	0.733688	2	753	0.00265604	6	1646	0.0036452	0.728641	.	-1	-1	.	.	.	.	0
chr5	23752272	23752273	23752272	C	-	1	1	1	0	0	0	2	0	0	0	0	0	0	0	chr5	23740648	23783711	ENSMUSG00000057541	Pus7	-	protein_coding	1	78697	C330017I15Rik	MGI:MGI:1925947|Ensembl:ENSMUSG00000057541|Vega:OTTMUSG00000028491	5	5|5 A3	pseudouridylate synthase 7		GO:0005634(nucleus)	GO:0044822(poly(A) RNA binding)//GO:0009982(pseudouridine synthase activity)//GO:0019899(enzyme binding)	GO:0001522(pseudouridine synthesis)
chr17	75463218	75463219	75463218	G	+	13	13	1	0	0	0	2	2	2	1	0	0	0	2	chr17	75435905	75529043	ENSMUSG00000071042	Rasgrp3	+	protein_coding	1	240168	BC066069|Gm327	MGI:MGI:3028579|Ensembl:ENSMUSG00000071042	17	17|17 E2	RAS, guanyl releasing protein 3	mmu04010(MAPK signaling pathway)//mmu04014(Ras signaling pathway)//mmu04015(Rap1 signaling pathway)//mmu04662(B cell receptor signaling pathway)//mmu05200(Pathways in cancer)	GO:0048471(perinuclear region of cytoplasm)//GO:0005737(cytoplasm)//GO:0032045(guanyl-nucleotide exchange factor complex)	GO:0019900(kinase binding)//GO:0017016(Ras GTPase binding)//GO:0005088(Ras guanyl-nucleotide exchange factor activity)//GO:0005096(GTPase activator activity)	GO:0007265(Ras protein signal transduction)//GO:0043087(regulation of GTPase activity)
chr11	49445505	49445506	49445505	a	-	0	0	0	9	9	1	0	1	1	1	6	6	1	1	.	-1	-1	.	.	.	.	0
chr4	51141526	51141527	51141526	A	+	2	2	1	0	0	0	2	0	0	0	0	0	0	0	.	-1	-1	.	.	.	.	0
chr3	79997888	79997889	79997888	g	-	5	5	1	4	5	0.8	1.25	11	12	0.916667	10	10	1	0.916667	.	-1	-1	.	.	.	.	0
chr3	89940531	89940532	89940531	C	-	4	4	1	0	1	0	2	1	1	1	0	1	0	2	chr3	89939481	89963508	ENSMUSG00000060671	Atp8b2	-	protein_coding	1	54667	Id	MGI:MGI:1859660|Ensembl:ENSMUSG00000060671|Vega:OTTMUSG00000035241	3	3|3 F2	ATPase, class I, type 8B, member 2		GO:0005783(endoplasmic reticulum)//GO:0016020(membrane)//GO:0005886(plasma membrane)//GO:0005794(Golgi apparatus)//GO:0016021(integral component of membrane)	GO:0004012(phospholipid-translocating ATPase activity)//GO:0005524(ATP binding)//GO:0000287(magnesium ion binding)//GO:0000166(nucleotide binding)//GO:0046872(metal ion binding)//GO:0005515(protein binding)//GO:0016787(hydrolase activity)	GO:0006869(lipid transport)//GO:0006810(transport)//GO:0007030(Golgi organization)//GO:0015914(phospholipid transport)
chr11	83271632	83271633	83271632	c	+	4	82	0.0487805	7	235	0.0297872	1.63763	6	85	0.0705882	5	179	0.027933	2.52706	.	-1	-1	.	.	.	.	0
chr2	61492890	61492891	61492890	C	+	7	57	0.122807	16	89	0.179775	0.683114	3	53	0.0566038	26	117	0.222222	0.254717	.	-1	-1	.	.	.	.	0
chr11	109012003	109012004	109012003	g	-	39	2426	0.0160758	328	11280	0.029078	0.552852	62	3512	0.0176538	508	12466	0.0407508	0.433212	.	-1	-1	.	.	.	.	0
chr6	74424000	74424001	74424000	A	-	41	41	1	0	0	0	2	14	14	1	0	0	0	2	.	-1	-1	.	.	.	.	0
chr7	92335010	92335011	92335010	a	-	4	4	1	1	3	0.333333	3	6	7	0.857143	6	6	1	0.857143	.	-1	-1	.	.	.	.	0
chr18	14065587	14065588	14065587	g	-	51	63	0.809524	3	23	0.130435	6.20635	45	63	0.714286	5	34	0.147059	4.85714	.	-1	-1	.	.	.	.	0
chr11	109011672	109011673	109011672	t	-	3	49866	6.01612e-05	10	42153	0.000237231	0.253598	8	98343	8.13479e-05	13	67431	0.00019279	0.421952	.	-1	-1	.	.	.	.	0
chr14	64998244	64998245	64998244	A	+	30	30	1	0	0	0	2	0	0	0	0	0	0	0	chr14	64950045	65039835	ENSMUSG00000021975	Ints9	+	protein_coding	1	210925	BC028953|D14Ertd231e	MGI:MGI:1098533|Ensembl:ENSMUSG00000021975	14	14 D1|14 33.81 cM	integrator complex subunit 9		GO:0005654(nucleoplasm)//GO:0005634(nucleus)//GO:0005737(cytoplasm)//GO:0032039(integrator complex)	GO:0003674(molecular_function)	GO:0016180(snRNA processing)
chr12	54135301	54135302	54135301	c	+	581	1040	0.558654	111	603	0.18408	3.03485	1162	1900	0.611579	144	894	0.161074	3.79689	.	-1	-1	.	.	.	.	0
chr14	104715850	104715851	104715850	c	-	911	6173	0.147578	2494	17485	0.142637	1.03464	1079	8444	0.127783	2766	21757	0.127131	1.00512	.	-1	-1	.	.	.	.	0
chr4	143135781	143135782	143135781	A	-	2	2	1	0	0	0	2	3	3	1	0	2	0	2	chr4	143107391	143212995	ENSMUSG00000057637	Prdm2	-	protein_coding	1	110593	4833427P12Rik|E330024L24Rik|Gm1033|Gm19732|KMT8|Riz|Riz1|Znfpr1c1	MGI:MGI:107628|Ensembl:ENSMUSG00000057637|Vega:OTTMUSG00000010119	4	4 E1|4 76.84 cM	PR domain containing 2, with ZNF domain		GO:0005634(nucleus)		GO:0032355(response to estradiol)//GO:0008340(determination of adult lifespan)
chrX	53787885	53787886	53787885	G	-	3	8	0.375	0	0	0	1.375	1	3	0.333333	0	3	0	1.33333	chrX	53777118	53797706	ENSMUSG00000054626	Xlr	-	protein_coding	1	22441	-	MGI:MGI:98976|Ensembl:ENSMUSG00000054626|Vega:OTTMUSG00000017392	X	X|X A5	X-linked lymphocyte-regulated		GO:0005634(nucleus)	GO:0003674(molecular_function)	GO:0007286(spermatid development)
chr16	52444609	52444610	52444609	T	-	19	19	1	0	0	0	2	3	3	1	0	0	0	2	chr16	52248996	52454074	ENSMUSG00000022636	Alcam	-	protein_coding	1	11658	AI853494|BEN|CD166|DM-GRASP|MuSC|SC1	MGI:MGI:1313266|Ensembl:ENSMUSG00000022636|Vega:OTTMUSG00000036124	16	16|16 B5	activated leukocyte cell adhesion molecule	mmu04514(Cell adhesion molecules (CAMs))	GO:0001772(immunological synapse)//GO:0005886(plasma membrane)//GO:0031226(intrinsic component of plasma membrane)//GO:0042101(T cell receptor complex)//GO:0016020(membrane)//GO:0030424(axon)//GO:0009897(external side of plasma membrane)//GO:0070062(extracellular exosome)//GO:0016021(integral component of membrane)//GO:0042995(cell projection)//GO:0005925(focal adhesion)//GO:0043025(neuronal cell…	GO:0005515(protein binding)	GO:0007411(axon guidance)//GO:0002376(immune system process)//GO:0007157(heterophilic cell-cell adhesion via plasma membrane cell adhesion molecules)//GO:0007155(cell adhesion)//GO:0008045(motor neuron axon guidance)//GO:0002250(adaptive immune response)
chr15	54792418	54792419	54792418	A	+	11	11	1	23	23	1	1	14	14	1	37	37	1	1	.	-1	-1	.	.	.	.	0
chr18	46238138	46238139	46238138	T	-	18	18	1	0	1	0	2	3	3	1	0	1	0	2	.	-1	-1	.	.	.	.	0
chr17	81838554	81838555	81838554	t	-	120	13474	0.00890604	118	23341	0.00505548	1.76166	245	20039	0.0122262	179	35205	0.00508451	2.40459	.	-1	-1	.	.	.	.	0
chr17	50420113	50420114	50420113	a	-	1794	2877	0.623566	3722	5904	0.63042	0.989128	1872	2965	0.631366	4123	7011	0.588076	1.07361	.	-1	-1	.	.	.	.	0
chr8	123572729	123572730	123572729	a	-	75	1125	0.0666667	215	2825	0.0761062	0.875969	80	1260	0.0634921	201	2873	0.0699617	0.907526	.	-1	-1	.	.	.	.	0
chr3	37481742	37481743	37481742	c	+	76	7191	0.0105688	119	11771	0.0101096	1.04542	143	7720	0.0185233	173	12148	0.014241	1.3007	chr3	37419896	37579096	ENSMUSG00000027722	Spata5	+	protein_coding	1	57815	2510048F20Rik|C78064|Spaf	MGI:MGI:1927170|Ensembl:ENSMUSG00000027722|Vega:OTTMUSG00000007434	3	3|3 B	spermatogenesis associated 5	mmu03008(Ribosome biogenesis in eukaryotes)	GO:0005739(mitochondrion)//GO:0005737(cytoplasm)	GO:0005524(ATP binding)//GO:0000166(nucleotide binding)	GO:0007420(brain development)//GO:0007275(multicellular organism development)//GO:0007283(spermatogenesis)//GO:0030154(cell differentiation)
chr2	20900104	20900105	20900104	a	+	122	1719	0.0709715	603	3243	0.185939	0.381692	123	2175	0.0565517	548	3701	0.148068	0.381931	.	-1	-1	.	.	.	.	0
chr3	83124147	83124148	83124147	a	-	24	2692	0.0089153	34	3207	0.0106018	0.840923	62	4350	0.0142529	36	4044	0.00890208	1.60107	.	-1	-1	.	.	.	.	0
chr18	66728853	66728854	66728853	A	+	20	20	1	0	0	0	2	6	6	1	0	0	0	2	.	-1	-1	.	.	.	.	0
chrX	38291426	38291427	38291426	A	-	0	0	0	0	0	0	0	2	2	1	0	0	0	2	.	-1	-1	.	.	.	.	0
chr18	6202734	6202735	6202734	A	-	2	10	0.2	3	8	0.375	0.533333	0	12	0	0	2	0	0	chr18	6201002	6242174	ENSMUSG00000006740	Kif5b	-	protein_coding	1	16573	AL022807|Khc|Khcs|Kns1|Ukhc	MGI:MGI:1098268|Ensembl:ENSMUSG00000006740|Vega:OTTMUSG00000035843	18	18 A2-B1|18 4.46 cM	kinesin family member 5B	mmu04144(Endocytosis)//mmu04728(Dopaminergic synapse)	GO:0030139(endocytic vesicle)//GO:0005871(kinesin complex)//GO:0048471(perinuclear region of cytoplasm)//GO:0044295(axonal growth cone)//GO:0005874(microtubule)//GO:0043005(neuron projection)//GO:0016020(membrane)//GO:0035253(ciliary rootlet)//GO:0043227(membrane-bounded organelle)//GO:0031982(vesicle)//GO:0005815(microtubule organizing center)//GO:0005856(cytoskeleton)//GO:0005737(cytoplasm)	GO:0003777(microtubule motor activity)//GO:0005524(ATP binding)//GO:0008432(JUN kinase binding)//GO:0000166(nucleotide binding)//GO:0008017(microtubule binding)//GO:0008574(ATP-dependent microtubule motor activity, plus-end-directed)//GO:0005515(protein binding)	GO:0072383(plus-end-directed vesicle transport along microtubule)//GO:0007411(axon guidance)//GO:0007018(microtubule-based movement)//GO:0047496(vesicle transport along microtubule)//GO:0035617(stress granule disassembly)//GO:0008104(protein localization)//GO:0007017(microtubule-based process)//GO:0042391(regulation of membrane potential)//GO:0031340(positive regulation of vesicle fusion)//GO:004…
chr4	128180244	128180245	128180244	g	+	21	21	1	0	0	0	2	0	0	0	0	0	0	0	chr4	127987857	128567656	ENSMUSG00000028804	Csmd2	+	protein_coding	1	329942	Gm139	MGI:MGI:2386401|Ensembl:ENSMUSG00000028804|Vega:OTTMUSG00000009459	4	4|4 D2.2	CUB and Sushi multiple domains 2		GO:0005575(cellular_component)	GO:0003674(molecular_function)	GO:0008150(biological_process)
chr1	133603973	133603974	133603973	G	-	5	50	0.1	29	93	0.311828	0.32069	2	3	0.666667	9	24	0.375	1.77778	chr1	133603871	133610291	ENSMUSG00000090553	Snrpe	-	protein_coding	1	20643	AL022645|C76690|SME	MGI:MGI:98346|Ensembl:ENSMUSG00000090553|Vega:OTTMUSG00000035312	1	1|1 E4	small nuclear ribonucleoprotein E	mmu03040(Spliceosome)	GO:0030529(intracellular ribonucleoprotein complex)//GO:0046540(U4/U6 x U5 tri-snRNP complex)//GO:0005682(U5 snRNP)//GO:0071011(precatalytic spliceosome)//GO:0005685(U1 snRNP)//GO:0005687(U4 snRNP)//GO:0005686(U2 snRNP)//GO:0005737(cytoplasm)//GO:0005634(nucleus)//GO:0005681(spliceosomal complex)	GO:0003723(RNA binding)//GO:1990446(U1 snRNP binding)	GO:0006397(mRNA processing)//GO:0000398(mRNA splicing, via spliceosome)//GO:0000387(spliceosomal snRNP assembly)//GO:0008380(RNA splicing)
chr8	123550736	123550737	123550736	a	-	55	1976	0.027834	73	4849	0.0150547	1.84886	64	2334	0.0274207	76	4273	0.0177861	1.54169	.	-1	-1	.	.	.	.	0
chr11	35378945	35378946	35378945	A	-	1	1	1	16	20	0.8	1.25	1	1	1	9	9	1	1	.	-1	-1	.	.	.	.	0
chrX	99467638	99467639	99467638	T	-	5	6	0.833333	0	2	0	1.83333	0	0	0	0	0	0	0	chrX	99465734	99471273	ENSMUSG00000034403	Pja1	-	protein_coding	1	18744	praja-1	MGI:MGI:1101765|Ensembl:ENSMUSG00000034403|Vega:OTTMUSG00000018068	X	X C3|X 43.38 cM	praja ring finger 1, E3 ubiquitin protein ligase		GO:0005737(cytoplasm)	GO:0070740(tubulin-glutamic acid ligase activity)//GO:0008270(zinc ion binding)//GO:0070739(protein-glutamic acid ligase activity)//GO:0070735(protein-glycine ligase activity)//GO:0008766(UDP-N-acetylmuramoylalanyl-D-glutamyl-2,6-diaminopimelate-D-alanyl-D-alanine ligase activity)//GO:0070737(protein-glycine ligase activity, elongating)//GO:0018169(ribosomal S6-glutamic acid ligase activity)//GO:…	GO:0030163(protein catabolic process)//GO:0016567(protein ubiquitination)
chr4	53860743	53860744	53860743	c	+	199	1816	0.109581	106	3970	0.0267003	4.10414	226	1968	0.114837	85	4002	0.0212394	5.40681	chr4	53826045	53862019	ENSMUSG00000028420	Tmem38b	+	protein_coding	1	52076	1600017F22Rik|AA437809|AV051057|D4Ertd89e|TRIC-B|mg33b	MGI:MGI:1098718|Ensembl:ENSMUSG00000028420|Vega:OTTMUSG00000007005	4	4 B2|4 28.76 cM	transmembrane protein 38B		GO:0005783(endoplasmic reticulum)//GO:0016020(membrane)//GO:0016021(integral component of membrane)//GO:0005634(nucleus)	GO:0005267(potassium channel activity)//GO:0005261(cation channel activity)	GO:0006810(transport)//GO:0015672(monovalent inorganic cation transport)//GO:0006813(potassium ion transport)//GO:0071805(potassium ion transmembrane transport)//GO:0006811(ion transport)
chr1	191353534	191353535	191353534	A	-	50	50	1	0	0	0	2	8	8	1	0	0	0	2	chr1	191351981	191397041	ENSMUSG00000026626	Ppp2r5a	-	protein_coding	1	226849	PR61alpha	MGI:MGI:2388479|Ensembl:ENSMUSG00000026626|Vega:OTTMUSG00000051528	1	1|1 H6	protein phosphatase 2, regulatory subunit B', alpha	mmu03015(mRNA surveillance pathway)//mmu04071(Sphingolipid signaling pathway)//mmu04114(Oocyte meiosis)//mmu04151(PI3K-Akt signaling pathway)//mmu04152(AMPK signaling pathway)//mmu04261(Adrenergic signaling in cardiomyocytes)//mmu04728(Dopaminergic synapse)	GO:0030018(Z disc)//GO:0000159(protein phosphatase type 2A complex)//GO:0031430(M band)//GO:0016020(membrane)//GO:0005694(chromosome)//GO:0005634(nucleus)//GO:0000775(chromosome, centromeric region)//GO:0005737(cytoplasm)	GO:0008601(protein phosphatase type 2A regulator activity)//GO:0019900(kinase binding)//GO:0005515(protein binding)	GO:0090219(negative regulation of lipid kinase activity)//GO:0090005(negative regulation of establishment of protein localization to plasma membrane)//GO:0035307(positive regulation of protein dephosphorylation)//GO:0007165(signal transduction)
chr5	114852107	114852108	114852107	g	-	11	28	0.392857	12	64	0.1875	2.09524	15	44	0.340909	274	358	0.765363	0.445421	.	-1	-1	.	.	.	.	0
chr8	81007947	81007948	81007947	A	-	6	6	1	0	0	0	2	1	1	1	0	0	0	2	chr8	80980734	81014906	ENSMUSG00000038250	Usp38	-	protein_coding	1	74841	4631402N15Rik|4833420O05Rik|AA536967|AU044701|AW544820|mKIAA1891	MGI:MGI:1922091|Ensembl:ENSMUSG00000038250	8	8 38.68 cM|8 C3	ubiquitin specific peptidase 38			GO:0036459(thiol-dependent ubiquitinyl hydrolase activity)//GO:0008233(peptidase activity)//GO:0004843(thiol-dependent ubiquitin-specific protease activity)//GO:0016787(hydrolase activity)//GO:0008234(cysteine-type peptidase activity)	GO:0006508(proteolysis)//GO:0016579(protein deubiquitination)//GO:0006511(ubiquitin-dependent protein catabolic process)
chr13	64271198	64271199	64271198	A	+	12	12	1	0	0	0	2	7	7	1	0	0	0	2	.	-1	-1	.	.	.	.	0
chr12	54714365	54714366	54714365	g	+	2	66	0.030303	9	351	0.025641	1.18182	6	77	0.0779221	12	300	0.04	1.94805	.	-1	-1	.	.	.	.	0
chr2	36047768	36047769	36047768	A	-	59	59	1	0	0	0	2	4	4	1	0	0	0	2	chr2	36036326	36049406	ENSMUSG00000026895	Ndufa8	-	protein_coding	1	68375	0610033L03Rik|AW261656	MGI:MGI:1915625|Ensembl:ENSMUSG00000026895|Vega:OTTMUSG00000012097	2	2|2 B	NADH dehydrogenase (ubiquinone) 1 alpha subcomplex, 8	mmu00190(Oxidative phosphorylation)//mmu01100(Metabolic pathways)//mmu04932(Non-alcoholic fatty liver disease (NAFLD))//mmu05010(Alzheimer's disease)//mmu05012(Parkinson's disease)//mmu05016(Huntington's disease)	GO:0005743(mitochondrial inner membrane)//GO:0005747(mitochondrial respiratory chain complex I)//GO:0016020(membrane)//GO:0005739(mitochondrion)//GO:0005758(mitochondrial intermembrane space)//GO:0070469(respiratory chain)	GO:0008137(NADH dehydrogenase (ubiquinone) activity)//GO:0032403(protein complex binding)	GO:0055114(oxidation-reduction process)//GO:0006810(transport)//GO:0008150(biological_process)
chr7	141266770	141266771	141266770	T	+	21	21	1	0	0	0	2	3	3	1	0	0	0	2	.	-1	-1	.	.	.	.	0
chr11	101641886	101641887	101641886	c	+	4	100	0.04	60	308	0.194805	0.205333	1	105	0.00952381	59	231	0.255411	0.0372881	.	-1	-1	.	.	.	.	0
chr6	124960105	124960106	124960105	C	-	94	94	1	0	0	0	2	15	15	1	0	0	0	2	chr6	124958413	124965538	ENSMUSG00000030127	Cops7a	-	protein_coding	1	26894	D6Ertd35e	MGI:MGI:1349400|Ensembl:ENSMUSG00000030127|Vega:OTTMUSG00000023393	6	6 F2|6 59.17 cM	COP9 signalosome subunit 7A		GO:0005654(nucleoplasm)//GO:0005634(nucleus)//GO:0008180(COP9 signalosome)//GO:0005737(cytoplasm)	GO:0003674(molecular_function)	GO:0010388(cullin deneddylation)
chrM	1303	1304	1303	T	+	271	7012	0.038648	107	7082	0.0151087	2.55799	563	10019	0.0561932	167	9881	0.0169011	3.32482	.	-1	-1	.	.	.	.	0
chr16	57391489	57391490	57391489	t	-	57	26047	0.00218835	76	46990	0.00161737	1.35303	180	37104	0.00485123	94	67238	0.00139802	3.47007	chr16	57302199	57606825	ENSMUSG00000022748	Cmss1	-	protein_coding	1	66497	1110001A06Rik|2610528E23Rik|4930572F24Rik|AV099812|AV122629	MGI:MGI:1913747|Ensembl:ENSMUSG00000022748	16	16|16 C1.1	cms small ribosomal subunit 1		GO:0005575(cellular_component)	GO:0044822(poly(A) RNA binding)	GO:0008150(biological_process)
chr3	107695636	107695637	107695636	G	-	6	6	1	0	0	0	2	2	2	1	0	0	0	2	chr3	107663118	107696560	ENSMUSG00000027893	Ahcyl1	-	protein_coding	1	229709	1110034F20Rik|AA409031|AA414901|Ahcy-rs3|DCAL|Irbit	MGI:MGI:2385184|Ensembl:ENSMUSG00000027893|Vega:OTTMUSG00000029454	3	3 F2.3|3 46.83 cM	S-adenosylhomocysteine hydrolase-like 1	mmu00270(Cysteine and methionine metabolism)//mmu01100(Metabolic pathways)	GO:0005886(plasma membrane)//GO:0070062(extracellular exosome)//GO:0016020(membrane)//GO:0005829(cytosol)//GO:0043231(intracellular membrane-bounded organelle)//GO:0005737(cytoplasm)//GO:0005783(endoplasmic reticulum)//GO:0016324(apical plasma membrane)	GO:0003723(RNA binding)//GO:0005515(protein binding)//GO:0016787(hydrolase activity)//GO:0004013(adenosylhomocysteinase activity)	GO:0042045(epithelial fluid transport)//GO:0031440(regulation of mRNA 3'-end processing)//GO:0006730(one-carbon metabolic process)//GO:0044070(regulation of anion transport)//GO:0010765(positive regulation of sodium ion transport)//GO:0038166(angiotensin-activated signaling pathway)//GO:0051592(response to calcium ion)//GO:0006378(mRNA polyadenylation)//GO:0033353(S-adenosylmethionine cycle)//GO:…
chr2	34775783	34775784	34775783	T	+	10	192	0.0520833	1	71	0.0140845	3.69792	0	73	0	0	42	0	0	chr2	34771970	34776531	ENSMUSG00000026864	Hspa5	+	protein_coding	1	14828	AL022860|AU019543|Bip|D2Wsu141e|D2Wsu17e|Grp78|Hsce70|SEZ-7|Sez7|baffled|mBiP	MGI:MGI:95835|Ensembl:ENSMUSG00000026864|Vega:OTTMUSG00000012014	2	2 B|2 22.94 cM	heat shock protein 5	mmu03060(Protein export)//mmu04141(Protein processing in endoplasmic reticulum)//mmu04612(Antigen processing and presentation)//mmu04918(Thyroid hormone synthesis)//mmu05020(Prion diseases)	GO:0005886(plasma membrane)//GO:0043209(myelin sheath)//GO:0030496(midbody)//GO:0009986(cell surface)//GO:0005790(smooth endoplasmic reticulum)//GO:0005789(endoplasmic reticulum membrane)//GO:0030176(integral component of endoplasmic reticulum membrane)//GO:0005788(endoplasmic reticulum lumen)//GO:0005739(mitochondrion)//GO:0008180(COP9 signalosome)//GO:0005925(focal adhesion)//GO:0070062(extrace…	GO:0019904(protein domain specific binding)//GO:0051082(unfolded protein binding)//GO:0043022(ribosome binding)//GO:0005524(ATP binding)//GO:0019899(enzyme binding)//GO:0051787(misfolded protein binding)//GO:0000166(nucleotide binding)//GO:0016887(ATPase activity)//GO:0005515(protein binding)//GO:0001948(glycoprotein binding)//GO:0031625(ubiquitin protein ligase binding)	GO:0035437(maintenance of protein localization in endoplasmic reticulum)//GO:0021680(cerebellar Purkinje cell layer development)//GO:0006987(activation of signaling protein activity involved in unfolded protein response)//GO:0031398(positive regulation of protein ubiquitination)//GO:0042149(cellular response to glucose starvation)//GO:0030512(negative regulation of transforming growth factor beta…
chr1	171071837	171071838	171071837	c	-	53	870	0.0609195	59	3398	0.0173632	3.50855	53	857	0.0618436	33	2376	0.0138889	4.45274	.	-1	-1	.	.	.	.	0
chr10	128122431	128122432	128122431	A	+	172	172	1	2	2	1	1	30	30	1	3	3	1	1	chr10	128092783	128129303	ENSMUSG00000040054	Baz2a	+	protein_coding	1	116848	AA415431|C030005G16Rik|C78388|Tip5|Walp3|mKIAA0314	MGI:MGI:2151152|Ensembl:ENSMUSG00000040054	10	10|10 D3	bromodomain adjacent to zinc finger domain, 2A		GO:0033553(rDNA heterochromatin)//GO:0005677(chromatin silencing complex)//GO:0005730(nucleolus)//GO:0005654(nucleoplasm)//GO:0005634(nucleus)//GO:0005737(cytoplasm)	GO:0008270(zinc ion binding)//GO:0003723(RNA binding)//GO:0042393(histone binding)//GO:0070577(lysine-acetylated histone binding)//GO:0001164(RNA polymerase I CORE element sequence-specific DNA binding)//GO:0046872(metal ion binding)//GO:0005515(protein binding)//GO:0003677(DNA binding)	GO:0000183(chromatin silencing at rDNA)//GO:0006338(chromatin remodeling)//GO:0051567(histone H3-K9 methylation)//GO:0016479(negative regulation of transcription from RNA polymerase I promoter)//GO:0016568(chromatin modification)//GO:0006351(transcription, DNA-templated)//GO:0006306(DNA methylation)//GO:0070933(histone H4 deacetylation)//GO:0016575(histone deacetylation)//GO:0034770(histone H4-K2…
chr7	89337334	89337335	89337334	A	-	35	35	1	0	0	0	2	4	4	1	0	0	0	2	chr7	89139723	89404222	ENSMUSG00000039428	Tmem135	-	protein_coding	1	72759	2810439K08Rik|AW319712|PMP52	MGI:MGI:1920009|Ensembl:ENSMUSG00000039428|Vega:OTTMUSG00000030735	7	7|7 E1	transmembrane protein 135		GO:0016020(membrane)//GO:0005777(peroxisome)//GO:0016021(integral component of membrane)	GO:0003674(molecular_function)	GO:0007031(peroxisome organization)
chr3	19560317	19560318	19560317	a	+	7	54	0.12963	14	44	0.318182	0.407407	3	54	0.0555556	16	37	0.432432	0.128472	chr3	19508595	19610862	ENSMUSG00000027606	Dnajc5b	+	protein_coding	1	66326	1700008A05Rik	MGI:MGI:1913576|Ensembl:ENSMUSG00000027606|Vega:OTTMUSG00000027803	3	3|3 A3	DnaJ heat shock protein family (Hsp40) member C5 beta	mmu04141(Protein processing in endoplasmic reticulum)	GO:0016020(membrane)//GO:0005575(cellular_component)		GO:0008150(biological_process)
chr16	11144161	11144162	11144161	c	+	15	569	0.026362	16	1019	0.0157017	1.67893	25	922	0.027115	23	1258	0.018283	1.48307	.	-1	-1	.	.	.	.	0
chr11	96032813	96032814	96032813	a	+	0	0	0	15	16	0.9375	0	3	5	0.6	12	12	1	0.6	.	-1	-1	.	.	.	.	0
chr4	93549859	93549860	93549859	A	+	37	37	1	20	20	1	1	57	57	1	22	22	1	1	.	-1	-1	.	.	.	.	0
chr10	40258561	40258562	40258561	t	+	397	1435	0.276655	409	2225	0.18382	1.50503	302	1185	0.254852	325	1992	0.163153	1.56205	.	-1	-1	.	.	.	.	0
chrX	167207408	167207409	167207408	G	-	31	99	0.313131	1	42	0.0238095	13.1515	18	35	0.514286	0	18	0	1.51429	chrX	167207093	167209315	ENSMUSG00000049775	Tmsb4x	-	protein_coding	1	19241	Ptmb4|Tb4	MGI:MGI:99510|Ensembl:ENSMUSG00000049775|Vega:OTTMUSG00000019572	X	X F5|X 78.28 cM	thymosin, beta 4, X chromosome	mmu04810(Regulation of actin cytoskeleton)	GO:0005634(nucleus)//GO:0005856(cytoskeleton)//GO:0005737(cytoplasm)//GO:0005829(cytosol)	GO:0005515(protein binding)//GO:0003785(actin monomer binding)//GO:0003779(actin binding)	GO:0007015(actin filament organization)//GO:0030334(regulation of cell migration)//GO:0014911(positive regulation of smooth muscle cell migration)//GO:0051152(positive regulation of smooth muscle cell differentiation)//GO:0045893(positive regulation of transcription, DNA-templated)
chr2	117178843	117178844	117178843	C	+	18	23	0.782609	0	4	0	1.78261	1	3	0.333333	1	1	1	0.333333	chr2	117121374	117182279	ENSMUSG00000027351	Spred1	+	protein_coding	1	114715	5730461F13Rik|AL024345|AW047647	MGI:MGI:2150016|Ensembl:ENSMUSG00000027351|Vega:OTTMUSG00000015239	2	2|2 E5	sprouty protein with EVH-1 domain 1, related sequence		GO:0005654(nucleoplasm)//GO:0005886(plasma membrane)//GO:0005634(nucleus)//GO:0005737(cytoplasm)//GO:0016020(membrane)	GO:0019901(protein kinase binding)//GO:0030291(protein serine/threonine kinase inhibitor activity)//GO:0005173(stem cell factor receptor binding)//GO:0005515(protein binding)//GO:0019902(phosphatase binding)	GO:0000188(inactivation of MAPK activity)//GO:0043517(positive regulation of DNA damage response, signal transduction by p53 class mediator)//GO:0090311(regulation of protein deacetylation)//GO:0010923(negative regulation of phosphatase activity)//GO:0009966(regulation of signal transduction)//GO:0007275(multicellular organism development)//GO:0010801(negative regulation of peptidyl-threonine pho…
chr8	84845874	84845875	84845874	A	-	10	33	0.30303	1	16	0.0625	4.84848	5	18	0.277778	4	19	0.210526	1.31944	chr8	84841850	84846934	ENSMUSG00000003814	Calr	-	protein_coding	1	12317	CRT|Calregulin	MGI:MGI:88252|Ensembl:ENSMUSG00000003814|Vega:OTTMUSG00000022277	8	8 C3|8 41.21 cM	calreticulin	mmu04141(Protein processing in endoplasmic reticulum)//mmu04145(Phagosome)//mmu04612(Antigen processing and presentation)//mmu05142(Chagas disease (American trypanosomiasis))//mmu05166(HTLV-I infection)	GO:0016529(sarcoplasmic reticulum)//GO:0009897(external side of plasma membrane)//GO:0042824(MHC class I peptide loading complex)//GO:0009986(cell surface)//GO:0005790(smooth endoplasmic reticulum)//GO:0001669(acrosomal vesicle)//GO:0043234(protein complex)//GO:0005794(Golgi apparatus)//GO:0043231(intracellular membrane-bounded organelle)//GO:0005829(cytosol)//GO:0005844(polysome)//GO:0005788(end…	GO:0031625(ubiquitin protein ligase binding)//GO:0051082(unfolded protein binding)//GO:0050681(androgen receptor binding)//GO:0042277(peptide binding)//GO:0042562(hormone binding)//GO:0003729(mRNA binding)//GO:0005506(iron ion binding)//GO:0030246(carbohydrate binding)//GO:0005178(integrin binding)//GO:0044822(poly(A) RNA binding)//GO:0046872(metal ion binding)//GO:0005515(protein binding)//GO:00…	GO:0010628(positive regulation of gene expression)//GO:0090398(cellular senescence)//GO:2000510(positive regulation of dendritic cell chemotaxis)//GO:0006457(protein folding)//GO:0033144(negative regulation of intracellular steroid hormone receptor signaling pathway)//GO:1900026(positive regulation of substrate adhesion-dependent cell spreading)//GO:0000122(negative regulation of transcription fr…
chr17	26269589	26269590	26269589	C	+	20	23	0.869565	0	1	0	1.86957	2	3	0.666667	0	1	0	1.66667	chr17	26252910	26285504	ENSMUSG00000024188	Luc7l	+	protein_coding	1	66978	1810045C04Rik|2410018D03Rik	MGI:MGI:1914228|Ensembl:ENSMUSG00000024188|Vega:OTTMUSG00000021926	17	17 13.09 cM|17 B1	Luc7-like		GO:0005685(U1 snRNP)//GO:0005634(nucleus)//GO:0071004(U2-type prespliceosome)	GO:0050733(RS domain binding)//GO:0005515(protein binding)//GO:0042802(identical protein binding)//GO:0003729(mRNA binding)	GO:0006376(mRNA splice site selection)//GO:0045843(negative regulation of striated muscle tissue development)
chr11	64073643	64073644	64073643	T	-	88	88	1	1	1	1	1	25	25	1	0	1	0	2	chr11	63962627	64079468	ENSMUSG00000042148	Cox10	-	protein_coding	1	70383	2410004F01Rik|AU042636	MGI:MGI:1917633|Ensembl:ENSMUSG00000042148|Vega:OTTMUSG00000005891	11	11|11 B3	cytochrome c oxidase assembly protein 10	mmu00190(Oxidative phosphorylation)//mmu00860(Porphyrin and chlorophyll metabolism)//mmu01100(Metabolic pathways)	GO:0016020(membrane)//GO:0016021(integral component of membrane)//GO:0005739(mitochondrion)//GO:0070069(cytochrome complex)//GO:0031966(mitochondrial membrane)	GO:0004661(protein geranylgeranyltransferase activity)//GO:0004659(prenyltransferase activity)//GO:0052622(ATP dimethylallyltransferase activity)//GO:0043888((S)-2,3-di-O-geranylgeranylglyceryl phosphate synthase activity)//GO:0008412(4-hydroxybenzoate octaprenyltransferase activity)//GO:0008318(protein prenyltransferase activity)//GO:0004311(farnesyltranstransferase activity)//GO:0046428(1,4-dih…	GO:0048034(heme O biosynthetic process)//GO:0045333(cellular respiration)//GO:0018343(protein farnesylation)//GO:0007005(mitochondrion organization)//GO:0017004(cytochrome complex assembly)//GO:0006783(heme biosynthetic process)//GO:0000266(mitochondrial fission)//GO:0009060(aerobic respiration)//GO:0008535(respiratory chain complex IV assembly)//GO:0006784(heme a biosynthetic process)
chr5	122489291	122489292	122489291	T	-	15	181	0.0828729	5	72	0.0694444	1.19337	3	46	0.0652174	3	37	0.0810811	0.804348	chr5	122442702	122502225	ENSMUSG00000029467	Atp2a2	-	protein_coding	1	11938	9530097L16Rik|D5Wsu150e|SERCA2|SERCA2B|Serca2a|mKIAA4195	MGI:MGI:88110|Ensembl:ENSMUSG00000029467|Vega:OTTMUSG00000054516	5	5 62.38 cM|5 F	ATPase, Ca++ transporting, cardiac muscle, slow twitch 2	mmu04020(Calcium signaling pathway)//mmu04022(cGMP-PKG signaling pathway)//mmu04024(cAMP signaling pathway)//mmu04260(Cardiac muscle contraction)//mmu04261(Adrenergic signaling in cardiomyocytes)//mmu04919(Thyroid hormone signaling pathway)//mmu04972(Pancreatic secretion)//mmu05010(Alzheimer's disease)//mmu05410(Hypertrophic cardiomyopathy (HCM))//mmu05412(Arrhythmogenic right ventricular cardiom…	GO:0016529(sarcoplasmic reticulum)//GO:0016021(integral component of membrane)//GO:0005887(integral component of plasma membrane)//GO:0097470(ribbon synapse)//GO:0005623(cell)//GO:0043234(protein complex)//GO:0005789(endoplasmic reticulum membrane)//GO:0048471(perinuclear region of cytoplasm)//GO:0033017(sarcoplasmic reticulum membrane)//GO:0012506(vesicle membrane)//GO:0016020(membrane)//GO:0005…	GO:0044548(S100 protein binding)//GO:0005524(ATP binding)//GO:0019899(enzyme binding)//GO:0031775(lutropin-choriogonadotropic hormone receptor binding)//GO:0000166(nucleotide binding)//GO:0005388(calcium-transporting ATPase activity)//GO:0016787(hydrolase activity)//GO:0046872(metal ion binding)//GO:0005515(protein binding)//GO:0005509(calcium ion binding)//GO:0086039(calcium-transporting ATPase …	GO:0055119(relaxation of cardiac muscle)//GO:1903233(regulation of calcium ion-dependent exocytosis of neurotransmitter)//GO:0070296(sarcoplasmic reticulum calcium ion transport)//GO:1990036(calcium ion import into sarcoplasmic reticulum)//GO:0006984(ER-nucleus signaling pathway)//GO:0086036(regulation of cardiac muscle cell membrane potential)//GO:0014883(transition between fast and slow fiber)/…
chr2	157005607	157005608	157005607	A	-	24	421	0.0570071	1	102	0.00980392	5.81473	59	882	0.0668934	6	277	0.0216606	3.08825	chr2	156995265	157007154	ENSMUSG00000027635	Dsn1	-	protein_coding	1	66934	1700022L09Rik|AW552447	MGI:MGI:1914184|Ensembl:ENSMUSG00000027635|Vega:OTTMUSG00000016163	2	2|2 H1	DSN1 homolog, MIS12 kinetochore complex component		GO:0000776(kinetochore)//GO:0005694(chromosome)//GO:0000775(chromosome, centromeric region)//GO:0005634(nucleus)//GO:0000444(MIS12/MIND type complex)//GO:0005737(cytoplasm)	GO:0003674(molecular_function)	GO:0007049(cell cycle)//GO:0007067(mitotic nuclear division)//GO:0008150(biological_process)//GO:0007059(chromosome segregation)//GO:0051301(cell division)
chr17	12918105	12918106	12918105	A	+	18	28	0.642857	1	17	0.0588235	10.9286	5	7	0.714286	0	6	0	1.71429	chr17	12915701	12925067	ENSMUSG00000068039	Tcp1	+	protein_coding	1	21454	AI528772|CCT|Cct1|Ccta|TRic|Tcp-1|Tp63|c-cpn|p63	MGI:MGI:98535|Ensembl:ENSMUSG00000068039|Vega:OTTMUSG00000028087	17	17 8.72 cM|17 A3-B	t-complex protein 1		GO:0005832(chaperonin-containing T-complex)//GO:0043209(myelin sheath)//GO:0000792(heterochromatin)//GO:0005874(microtubule)//GO:0005815(microtubule organizing center)//GO:0001669(acrosomal vesicle)//GO:0005794(Golgi apparatus)//GO:0002199(zona pellucida receptor complex)//GO:0005813(centrosome)//GO:0070062(extracellular exosome)//GO:0005720(nuclear heterochromatin)//GO:0044297(cell body)//GO:000…	GO:0031625(ubiquitin protein ligase binding)//GO:0051082(unfolded protein binding)//GO:0005524(ATP binding)//GO:0000166(nucleotide binding)//GO:0044822(poly(A) RNA binding)//GO:0005515(protein binding)	GO:1904851(positive regulation of establishment of protein localization to telomere)//GO:1904871(positive regulation of protein localization to Cajal body)//GO:0032212(positive regulation of telomere maintenance via telomerase)//GO:0051973(positive regulation of telomerase activity)//GO:2000109(regulation of macrophage apoptotic process)//GO:0006457(protein folding)//GO:1904874(positive regulatio…
chr2	157314883	157314884	157314883	A	+	9	25	0.36	2	9	0.222222	1.62	0	4	0	0	5	0	0	chr2	157279017	157326319	ENSMUSG00000027642	Rpn2	+	protein_coding	1	20014	1300012C06Rik|AV261018|Rpn-2	MGI:MGI:98085|Ensembl:ENSMUSG00000027642|Vega:OTTMUSG00000016167	2	2 H1|2 78.2 cM	ribophorin II	mmu00510(N-Glycan biosynthesis)//mmu01100(Metabolic pathways)//mmu04141(Protein processing in endoplasmic reticulum)	GO:0016021(integral component of membrane)//GO:0005791(rough endoplasmic reticulum)//GO:0016020(membrane)//GO:0000421(autophagosome membrane)//GO:0005783(endoplasmic reticulum)//GO:0005634(nucleus)//GO:0008250(oligosaccharyltransferase complex)	GO:0043022(ribosome binding)//GO:0016740(transferase activity)//GO:0004579(dolichyl-diphosphooligosaccharide-protein glycotransferase activity)//GO:0016757(transferase activity, transferring glycosyl groups)	GO:0006487(protein N-linked glycosylation)
chr14	104479964	104479965	104479964	C	-	6	6	1	0	2	0	2	0	3	0	0	0	0	0	chr14	104477534	104522666	ENSMUSG00000022120	Rnf219	-	protein_coding	1	72486	2610206B13Rik|2810449K13Rik|AI451544	MGI:MGI:1919736|Ensembl:ENSMUSG00000022120	14	14|14 E2.2	ring finger protein 219		GO:0005575(cellular_component)	GO:0003674(molecular_function)//GO:0008270(zinc ion binding)//GO:0046872(metal ion binding)	GO:0048026(positive regulation of mRNA splicing, via spliceosome)
chr4	9638468	9638469	9638468	a	-	8	8	1	0	0	0	2	0	0	0	0	0	0	0	chr4	9448069	9669344	ENSMUSG00000028207	Asph	-	protein_coding	1	65973	2310005F16Rik|3110001L23Rik|AI848629|AW261690|AW561901|BAH|C79816|cI-37	MGI:MGI:1914186|Ensembl:ENSMUSG00000028207|Vega:OTTMUSG00000004455	4	4|4 A1	aspartate-beta-hydroxylase		GO:0016529(sarcoplasmic reticulum)//GO:0005886(plasma membrane)//GO:0016020(membrane)//GO:0016021(integral component of membrane)//GO:0032541(cortical endoplasmic reticulum)//GO:0005783(endoplasmic reticulum)//GO:0005737(cytoplasm)	GO:0005515(protein binding)//GO:0016491(oxidoreductase activity)//GO:0004597(peptide-aspartate beta-dioxygenase activity)//GO:0051213(dioxygenase activity)//GO:0046872(metal ion binding)	GO:0055114(oxidation-reduction process)//GO:0060021(palate development)//GO:0045862(positive regulation of proteolysis)//GO:0018193(peptidyl-amino acid modification)//GO:0042264(peptidyl-aspartic acid hydroxylation)//GO:1901879(regulation of protein depolymerization)//GO:0060325(face morphogenesis)//GO:0031647(regulation of protein stability)//GO:0008285(negative regulation of cell proliferation)…
chr14	30066099	30066100	30066099	A	-	34	34	1	2	2	1	1	11	14	0.785714	0	0	0	1.78571	chr14	30039949	30491156	ENSMUSG00000015968	Cacna1d	-	protein_coding	1	12289	8430418G19Rik|C79217|Cach3|Cacn4|Cacnl1a2|Cav1.3|Cchl1a|Cchl1a2|D-LTCC	MGI:MGI:88293|Ensembl:ENSMUSG00000015968	14	14 18.43 cM|14 B	calcium channel, voltage-dependent, L type, alpha 1D subunit	mmu04010(MAPK signaling pathway)//mmu04020(Calcium signaling pathway)//mmu04022(cGMP-PKG signaling pathway)//mmu04024(cAMP signaling pathway)//mmu04260(Cardiac muscle contraction)//mmu04261(Adrenergic signaling in cardiomyocytes)//mmu04270(Vascular smooth muscle contraction)//mmu04713(Circadian entrainment)//mmu04723(Retrograde endocannabinoid signaling)//mmu04724(Glutamatergic synapse)//mmu04725…	GO:0030018(Z disc)//GO:0005886(plasma membrane)//GO:0005887(integral component of plasma membrane)//GO:1990454(L-type voltage-gated calcium channel complex)//GO:0016020(membrane)//GO:0030425(dendrite)//GO:0016021(integral component of membrane)//GO:0042383(sarcolemma)//GO:0032590(dendrite membrane)//GO:0005891(voltage-gated calcium channel complex)//GO:0005634(nucleus)//GO:0016324(apical plasma m…	GO:0005245(voltage-gated calcium channel activity)//GO:0086059(voltage-gated calcium channel activity involved SA node cell action potential)//GO:0030165(PDZ domain binding)//GO:0005244(voltage-gated ion channel activity)//GO:0030506(ankyrin binding)//GO:0005216(ion channel activity)//GO:0008331(high voltage-gated calcium channel activity)//GO:0005262(calcium channel activity)//GO:0051393(alpha-a…	GO:0070509(calcium ion import)//GO:1901016(regulation of potassium ion transmembrane transporter activity)//GO:0019722(calcium-mediated signaling)//GO:0051928(positive regulation of calcium ion transport)//GO:0032793(positive regulation of CREB transcription factor activity)//GO:0070588(calcium ion transmembrane transport)//GO:0034765(regulation of ion transmembrane transport)//GO:0086046(membran…
chr8	123540526	123540527	123540526	g	-	14	106	0.132075	50	216	0.231481	0.570566	15	169	0.0887574	62	194	0.319588	0.277725	.	-1	-1	.	.	.	.	0
chr19	16091730	16091731	16091730	A	+	3	3	1	0	1	0	2	0	0	0	0	0	0	0	.	-1	-1	.	.	.	.	0
chr14	50466050	50466051	50466050	g	+	132	4203	0.0314061	891	9319	0.0956111	0.328478	270	8531	0.0316493	1433	15733	0.0910824	0.347479	.	-1	-1	.	.	.	.	0
chr19	8756243	8756244	8756243	A	+	1	1	1	0	0	0	2	1	1	1	0	1	0	2	.	-1	-1	.	.	.	.	0
chr2	86141025	86141026	86141025	t	-	11	65	0.169231	41	159	0.257862	0.656285	6	63	0.0952381	36	112	0.321429	0.296296	.	-1	-1	.	.	.	.	0
chrM	2602	2603	2602	A	+	223	3874	0.0575632	139	2639	0.0526715	1.09287	193	4516	0.0427369	208	3586	0.0580033	0.736801	.	-1	-1	.	.	.	.	0
chr8	35645218	35645219	35645218	A	+	10	10	1	6	6	1	1	5	5	1	6	6	1	1	chr8	35587798	35679449	ENSMUSG00000070056	Mfhas1	+	protein_coding	1	52065	2310066G09Rik|D8Ertd91e	MGI:MGI:1098644|Ensembl:ENSMUSG00000070056|Vega:OTTMUSG00000029932	8	8 A4|8 21.16 cM	malignant fibrous histiocytoma amplified sequence 1		GO:0005575(cellular_component)	GO:0003674(molecular_function)//GO:0005525(GTP binding)	GO:0007264(small GTPase mediated signal transduction)//GO:0008150(biological_process)
chr12	69424912	69424913	69424912	C	-	10	10	1	1	1	1	1	29	29	1	0	0	0	2	.	-1	-1	.	.	.	.	0
chrM	3407	3408	3407	A	+	0	9	0	1	16	0.0625	0	1	10	0.1	1	10	0.1	1	chrM	2751	3707	ENSMUSG00000064341	mt-Nd1	+	protein_coding	1
chr17	39845974	39845975	39845974	C	+	39	401	0.0972569	233	1545	0.150809	0.644901	24	145	0.165517	75	445	0.168539	0.982069	.	-1	-1	.	.	.	.	0
chr4	117190045	117190046	117190045	c	+	12	36	0.333333	18	166	0.108434	3.07407	1	25	0.04	9	157	0.0573248	0.697778	.	-1	-1	.	.	.	.	0
chr12	54729755	54729756	54729755	g	+	7	28	0.25	38	246	0.154472	1.61842	2	31	0.0645161	29	187	0.15508	0.416018	.	-1	-1	.	.	.	.	0
chr19	5801415	5801416	5801415	A	-	11	255	0.0431373	6	221	0.0271493	1.58889	1	105	0.00952381	2	131	0.0152672	0.62381	.	-1	-1	.	.	.	.	0
chr11	62603489	62603490	62603489	T	+	7	71	0.0985915	5	106	0.0471698	2.09014	8	48	0.166667	7	97	0.0721649	2.30952	.	-1	-1	.	.	.	.	0
chr13	44869795	44869796	44869795	a	-	35	6989	0.00500787	45	6508	0.00691457	0.724249	30	10492	0.00285932	93	9102	0.0102175	0.279845	.	-1	-1	.	.	.	.	0
chr8	123604973	123604974	123604973	c	-	47	1143	0.0411199	187	2693	0.0694393	0.59217	45	1230	0.0365854	147	2685	0.0547486	0.668243	.	-1	-1	.	.	.	.	0
chr13	89823101	89823102	89823101	g	+	29	29	1	0	0	0	2	4	4	1	0	0	0	2	.	-1	-1	.	.	.	.	0
chr11	87462355	87462356	87462355	c	+	341	7129	0.0478328	272	12232	0.0222368	2.15107	320	6090	0.0525452	187	8814	0.0212162	2.47665	chr11	87405065	87555823	ENSMUSG00000010342	Tex14	+	protein_coding	1	83560	C85585	MGI:MGI:1933227|Ensembl:ENSMUSG00000010342|Vega:OTTMUSG00000001260	11	11|11 C	testis expressed gene 14		GO:0045171(intercellular bridge)//GO:0070062(extracellular exosome)//GO:0005623(cell)//GO:0000776(kinetochore)//GO:0005694(chromosome)//GO:0030496(midbody)//GO:0000775(chromosome, centromeric region)//GO:0005737(cytoplasm)	GO:0004672(protein kinase activity)//GO:0000166(nucleotide binding)//GO:0005515(protein binding)//GO:0005524(ATP binding)//GO:0019901(protein kinase binding)	GO:0007067(mitotic nuclear division)//GO:0008608(attachment of spindle microtubules to kinetochore)//GO:0006468(protein phosphorylation)//GO:0051301(cell division)//GO:0043063(intercellular bridge organization)//GO:0051306(mitotic sister chromatid separation)//GO:0007094(mitotic spindle assembly checkpoint)//GO:0007049(cell cycle)//GO:0007140(male meiosis)//GO:0032091(negative regulation of prote…
chrX	102724485	102724486	102724485	C	-	233	233	1	1	1	1	1	64	65	0.984615	1	1	1	0.984615	.	-1	-1	.	.	.	.	0
chr13	20231252	20231253	20231252	T	+	65	65	1	0	1	0	2	0	0	0	0	0	0	0	chr13	20090507	20608353	ENSMUSG00000041112	Elmo1	+	protein_coding	1	140580	6330578D22Rik|C230095H21Rik|CED-12	MGI:MGI:2153044|Ensembl:ENSMUSG00000041112|Vega:OTTMUSG00000042551	13	13|13 A3.1	engulfment and cell motility 1	mmu04062(Chemokine signaling pathway)//mmu05100(Bacterial invasion of epithelial cells)	GO:0016020(membrane)//GO:0005886(plasma membrane)//GO:0005737(cytoplasm)//GO:0032045(guanyl-nucleotide exchange factor complex)	GO:0017124(SH3 domain binding)//GO:0005515(protein binding)//GO:0005085(guanyl-nucleotide exchange factor activity)	GO:0006928(movement of cell or subcellular component)//GO:0016601(Rac protein signal transduction)//GO:0016477(cell migration)//GO:0006911(phagocytosis, engulfment)//GO:0006909(phagocytosis)//GO:0030036(actin cytoskeleton organization)//GO:0030029(actin filament-based process)//GO:0006915(apoptotic process)
chr13	87197663	87197664	87197663	G	+	15	15	1	0	0	0	2	2	2	1	0	0	0	2	.	-1	-1	.	.	.	.	0
chr2	164803264	164803265	164803264	G	-	5	5	1	0	0	0	2	2	2	1	0	0	0	2	chr2	164792768	164804882	ENSMUSG00000017307	Acot8	-	protein_coding	1	170789	PTE-2|Pte1	MGI:MGI:2158201|Ensembl:ENSMUSG00000017307|Vega:OTTMUSG00000001161	2	2|2 H3	acyl-CoA thioesterase 8	mmu00120(Primary bile acid biosynthesis)//mmu01100(Metabolic pathways)//mmu04146(Peroxisome)	GO:0005777(peroxisome)//GO:0005739(mitochondrion)//GO:0005782(peroxisomal matrix)//GO:0005737(cytoplasm)	GO:0016290(palmitoyl-CoA hydrolase activity)//GO:0005102(receptor binding)//GO:0047617(acyl-CoA hydrolase activity)//GO:0052689(carboxylic ester hydrolase activity)//GO:0052815(medium-chain acyl-CoA hydrolase activity)//GO:0033882(choloyl-CoA hydrolase activity)//GO:0016787(hydrolase activity)	GO:0045225(negative regulation of CD4 biosynthetic process)//GO:0016559(peroxisome fission)//GO:0007031(peroxisome organization)//GO:0043649(dicarboxylic acid catabolic process)//GO:0006637(acyl-CoA metabolic process)
chr15	64375654	64375655	64375654	c	-	18	18	1	1	1	1	1	0	0	0	0	0	0	0	chr15	64086857	64382919	ENSMUSG00000022377	Asap1	-	protein_coding	1	13196	AV239055|DEF-1|Ddef1|PAP|mKIAA1249|s19	MGI:MGI:1342335|Ensembl:ENSMUSG00000022377|Vega:OTTMUSG00000042047	15	15|15 D3	ArfGAP with SH3 domain, ankyrin repeat and PH domain1	mmu04144(Endocytosis)//mmu04666(Fc gamma R-mediated phagocytosis)	GO:0016020(membrane)//GO:0043197(dendritic spine)//GO:0005737(cytoplasm)	GO:0005546(phosphatidylinositol-4,5-bisphosphate binding)//GO:0005096(GTPase activator activity)//GO:0005547(phosphatidylinositol-3,4,5-trisphosphate binding)//GO:0046872(metal ion binding)	GO:0060271(cilium morphogenesis)//GO:0061000(negative regulation of dendritic spine development)//GO:0030030(cell projection organization)
chr12	91830563	91830564	91830563	g	-	142	142	1	3	4	0.75	1.33333	5	5	1	0	0	0	2	chr12	91806043	91849157	ENSMUSG00000020964	Sel1l	-	protein_coding	1	20338	AW493766|Sel1h|mKIAA4137	MGI:MGI:1329016|Ensembl:ENSMUSG00000020964|Vega:OTTMUSG00000035560	12	12|12 E	sel-1 suppressor of lin-12-like (C. elegans)	mmu04141(Protein processing in endoplasmic reticulum)	GO:0005783(endoplasmic reticulum)//GO:0016020(membrane)//GO:0016021(integral component of membrane)//GO:0036513(Derlin-1 retrotranslocation complex)		GO:0007219(Notch signaling pathway)//GO:0036503(ERAD pathway)//GO:0030970(retrograde protein transport, ER to cytosol)//GO:0034976(response to endoplasmic reticulum stress)
chr13	36141861	36141862	36141861	a	+	12	12	1	0	0	0	2	0	0	0	0	0	0	0	chr13	36117411	36537592	ENSMUSG00000021420	Fars2	+	protein_coding	1	69955	Fars1|pheRS	MGI:MGI:1917205|Ensembl:ENSMUSG00000021420	13	13|13 A5	phenylalanine-tRNA synthetase 2 (mitochondrial)	mmu00970(Aminoacyl-tRNA biosynthesis)	GO:0005739(mitochondrion)//GO:0005737(cytoplasm)	GO:0005524(ATP binding)//GO:0000287(magnesium ion binding)//GO:0004826(phenylalanine-tRNA ligase activity)//GO:0000049(tRNA binding)//GO:0004812(aminoacyl-tRNA ligase activity)//GO:0000166(nucleotide binding)//GO:0016874(ligase activity)	GO:0006412(translation)//GO:0043039(tRNA aminoacylation)//GO:0006432(phenylalanyl-tRNA aminoacylation)//GO:0008033(tRNA processing)
chr18	43477100	43477101	43477100	A	-	0	4	0	3	8	0.375	0	3	3	1	0	3	0	2	chr18	43475418	43477836	ENSMUSG00000043424	Eif3j2	-	protein_coding	1	100042807	ENSMUSG00000043424|Eif3j-2|Gm9781|eIF3 p35|eIF3j-B	MGI:MGI:3704486|Ensembl:ENSMUSG00000043424|Vega:OTTMUSG00000042329	18	18|18 B3	eukaryotic translation initiation factor 3, subunit J2	mmu03013(RNA transport)	GO:0005852(eukaryotic translation initiation factor 3 complex)	GO:0003743(translation initiation factor activity)	GO:0002181(cytoplasmic translation)
chr2	20899946	20899947	20899946	a	+	65	26577	0.00244572	206	36879	0.00558583	0.437844	94	30907	0.00304138	222	44006	0.00504477	0.602879	.	-1	-1	.	.	.	.	0
chr2	90471231	90471232	90471231	A	-	338	347	0.974063	6	11	0.545455	1.78578	275	276	0.996377	3	5	0.6	1.66063	chr2	90429754	90580647	ENSMUSG00000025314	Ptprj	-	protein_coding	1	19271	AI450271|BET|Byp|CD148|DEP-1|PTPbeta2|Ptpb2|RPTPJ|Scc-1|Scc1	MGI:MGI:104574|Ensembl:ENSMUSG00000025314|Vega:OTTMUSG00000014165	2	2 50.19 cM|2 E1-2	protein tyrosine phosphatase, receptor type, J	mmu04520(Adherens junction)	GO:0001772(immunological synapse)//GO:0005886(plasma membrane)//GO:0070062(extracellular exosome)//GO:0009986(cell surface)//GO:0016020(membrane)//GO:0042995(cell projection)//GO:0016021(integral component of membrane)//GO:0030054(cell junction)//GO:0032587(ruffle membrane)//GO:0005911(cell-cell junction)	GO:0051019(mitogen-activated protein kinase binding)//GO:0008013(beta-catenin binding)//GO:0019901(protein kinase binding)//GO:0005161(platelet-derived growth factor receptor binding)//GO:0070097(delta-catenin binding)//GO:0004721(phosphoprotein phosphatase activity)//GO:0045295(gamma-catenin binding)//GO:0016791(phosphatase activity)//GO:0016787(hydrolase activity)//GO:0004725(protein tyrosine p…	GO:0010642(negative regulation of platelet-derived growth factor receptor signaling pathway)//GO:0048709(oligodendrocyte differentiation)//GO:0043407(negative regulation of MAP kinase activity)//GO:0050918(positive chemotaxis)//GO:0008285(negative regulation of cell proliferation)//GO:0010759(positive regulation of macrophage chemotaxis)//GO:2000272(negative regulation of receptor activity)//GO:0…
chr16	11143960	11143961	11143960	g	+	424	41814	0.0101401	1135	93911	0.0120859	0.839005	581	45851	0.0126715	1670	113453	0.0147198	0.860849	.	-1	-1	.	.	.	.	0
chr14	122933154	122933155	122933154	A	-	4	4	1	0	0	0	2	2	2	1	0	0	0	2	chr14	122918971	122984035	ENSMUSG00000041594	Tmtc4	-	protein_coding	1	70551	4930403J22Rik|5730419O14Rik	MGI:MGI:1921050|Ensembl:ENSMUSG00000041594|Vega:OTTMUSG00000025742	14	14|14 E5	transmembrane and tetratricopeptide repeat containing 4		GO:0016020(membrane)//GO:0016021(integral component of membrane)//GO:0005575(cellular_component)	GO:0003674(molecular_function)	GO:0008150(biological_process)
chr8	123605007	123605008	123605007	g	-	51	1028	0.0496109	185	3674	0.0503538	0.985246	51	1270	0.0401575	200	3185	0.0627943	0.639508	.	-1	-1	.	.	.	.	0
chr1	195240772	195240773	195240772	a	-	14	531	0.0263653	71	1225	0.0579592	0.454895	28	980	0.0285714	75	1773	0.0423012	0.675429	.	-1	-1	.	.	.	.	0
chr7	91894180	91894181	91894180	A	+	6	6	1	1	1	1	1	20	20	1	0	0	0	2	chr7	91090706	92447003	ENSMUSG00000052572	Dlg2	+	protein_coding	1	23859	A330103J02Rik|B230218P12Rik|B330007M19Rik|Dlgh2|Gm1197|Gm21505|PSD93	MGI:MGI:1344351|Ensembl:ENSMUSG00000052572|Vega:OTTMUSG00000016974	7	7 E1|7 51.07 cM	discs, large homolog 2 (Drosophila)	mmu04390(Hippo signaling pathway)	GO:0045202(synapse)//GO:0005886(plasma membrane)//GO:0008076(voltage-gated potassium channel complex)//GO:0016020(membrane)//GO:0030425(dendrite)//GO:0042995(cell projection)//GO:0045211(postsynaptic membrane)//GO:0014069(postsynaptic density)//GO:0030054(cell junction)//GO:0044224(juxtaparanode region of axon)//GO:0008328(ionotropic glutamate receptor complex)//GO:0005737(cytoplasm)//GO:0043025(…	GO:0019900(kinase binding)//GO:0019903(protein phosphatase binding)//GO:0004385(guanylate kinase activity)//GO:0030165(PDZ domain binding)//GO:0046982(protein heterodimerization activity)//GO:0035255(ionotropic glutamate receptor binding)//GO:0005515(protein binding)//GO:0008022(protein C-terminus binding)	GO:0043113(receptor clustering)//GO:0019233(sensory perception of pain)//GO:0010923(negative regulation of phosphatase activity)//GO:0007268(chemical synaptic transmission)//GO:0097120(receptor localization to synapse)//GO:0007399(nervous system development)//GO:0045161(neuronal ion channel clustering)
chr7	43555278	43555279	43555278	G	-	1	21	0.047619	10	71	0.140845	0.338095	2	55	0.0363636	27	116	0.232759	0.156229	.	-1	-1	.	.	.	.	0
chr3	108554681	108554682	108554681	T	-	4	212	0.0188679	8	282	0.0283688	0.665094	3	210	0.0142857	8	319	0.0250784	0.569643	.	-1	-1	.	.	.	.	0
chr3	10311561	10311562	10311561	A	-	2	2	1	0	0	0	2	0	0	0	0	0	0	0	.	-1	-1	.	.	.	.	0
chr19	5798380	5798381	5798380	C	-	3	52	0.0576923	2	51	0.0392157	1.47115	1	35	0.0285714	3	41	0.0731707	0.390476	.	-1	-1	.	.	.	.	0
chr10	128090242	128090243	128090242	T	+	21	205	0.102439	29	106	0.273585	0.374432	5	69	0.0724638	14	66	0.212121	0.341615	chr10	128083273	128090391	ENSMUSG00000025393	Atp5b	+	protein_coding	1	11947	-	MGI:MGI:107801|Ensembl:ENSMUSG00000025393|Vega:OTTMUSG00000023688	10	10|10 D3	ATP synthase, H+ transporting mitochondrial F1 complex, beta subunit	mmu00190(Oxidative phosphorylation)//mmu01100(Metabolic pathways)//mmu05010(Alzheimer's disease)//mmu05012(Parkinson's disease)//mmu05016(Huntington's disease)	GO:0005886(plasma membrane)//GO:0043209(myelin sheath)//GO:0009986(cell surface)//GO:0042645(mitochondrial nucleoid)//GO:0016020(membrane)//GO:0070062(extracellular exosome)//GO:0005743(mitochondrial inner membrane)//GO:0045261(proton-transporting ATP synthase complex, catalytic core F(1))//GO:0000275(mitochondrial proton-transporting ATP synthase complex, catalytic core F(1))//GO:0005739(mitocho…	GO:0030228(lipoprotein particle receptor activity)//GO:0046933(proton-transporting ATP synthase activity, rotational mechanism)//GO:0005524(ATP binding)//GO:0046961(proton-transporting ATPase activity, rotational mechanism)//GO:0000166(nucleotide binding)//GO:0016887(ATPase activity)//GO:0005509(calcium ion binding)//GO:0042288(MHC class I protein binding)//GO:0016787(hydrolase activity)//GO:0016…	GO:0015986(ATP synthesis coupled proton transport)//GO:0015992(proton transport)//GO:0006898(receptor-mediated endocytosis)//GO:0051453(regulation of intracellular pH)//GO:0015991(ATP hydrolysis coupled proton transport)//GO:0006754(ATP biosynthetic process)//GO:0001649(osteoblast differentiation)//GO:0006933(negative regulation of cell adhesion involved in substrate-bound cell migration)//GO:000…
chr3	62159176	62159177	62159176	g	+	2	31901	6.2694e-05	8	15805	0.000506169	0.12386	8	61881	0.00012928	46	38564	0.00119282	0.108382	.	-1	-1	.	.	.	.	0
chr1	24613684	24613685	24613684	A	-	4	201	0.0199005	9	160	0.05625	0.353787	0	102	0	2	94	0.0212766	0	.	-1	-1	.	.	.	.	0
chr6	35502469	35502470	35502469	G	-	11	11	1	0	0	0	2	1	1	1	0	0	0	2	.	-1	-1	.	.	.	.	0
chr3	18055162	18055163	18055162	C	-	0	0	0	19	24	0.791667	0	4	4	1	17	21	0.809524	1.23529	.	-1	-1	.	.	.	.	0
chr4	140554072	140554073	140554072	A	-	13	13	1	0	0	0	2	3	3	1	0	0	0	2	chr4	140514485	140666012	ENSMUSG00000040964	Arhgef10l	-	protein_coding	1	72754	2810441C07Rik	MGI:MGI:1920004|Ensembl:ENSMUSG00000040964|Vega:OTTMUSG00000009985	4	4|4 D3	Rho guanine nucleotide exchange factor (GEF) 10-like		GO:0005737(cytoplasm)	GO:0005089(Rho guanyl-nucleotide exchange factor activity)//GO:0005085(guanyl-nucleotide exchange factor activity)	GO:0035023(regulation of Rho protein signal transduction)
chr18	3417629	3417630	3417629	G	+	21	21	1	0	1	0	2	6	7	0.857143	0	0	0	1.85714	chr18	3382988	3436377	ENSMUSG00000024231	Cul2	+	protein_coding	1	71745	1300003D18Rik|4932411N15Rik|AI327301|mKIAA4106	MGI:MGI:1918995|Ensembl:ENSMUSG00000024231|Vega:OTTMUSG00000034308	18	18|18 A1	cullin 2	mmu04066(HIF-1 signaling pathway)//mmu04120(Ubiquitin mediated proteolysis)//mmu05200(Pathways in cancer)//mmu05211(Renal cell carcinoma)	GO:0005654(nucleoplasm)//GO:0031461(cullin-RING ubiquitin ligase complex)//GO:0031462(Cul2-RING ubiquitin ligase complex)//GO:0030891(VCB complex)//GO:0005730(nucleolus)	GO:0005515(protein binding)//GO:0031625(ubiquitin protein ligase binding)//GO:0032403(protein complex binding)//GO:0061630(ubiquitin protein ligase activity)	GO:0030163(protein catabolic process)//GO:0006511(ubiquitin-dependent protein catabolic process)//GO:0042787(protein ubiquitination involved in ubiquitin-dependent protein catabolic process)
chr10	40258545	40258546	40258545	c	+	80	3960	0.020202	349	5473	0.0637676	0.316807	71	3233	0.021961	241	4386	0.0549476	0.399672	.	-1	-1	.	.	.	.	0
chr3	79506231	79506232	79506231	A	-	10	14	0.714286	6	11	0.545455	1.30952	3	3	1	0	1	0	2	chr3	79455971	79567796	ENSMUSG00000061175	Fnip2	-	protein_coding	1	329679	D630023B12Rik|mKIAA1450	MGI:MGI:2683054|Ensembl:ENSMUSG00000061175|Vega:OTTMUSG00000030602	3	3|3 E3	folliculin interacting protein 2		GO:0005654(nucleoplasm)//GO:0005886(plasma membrane)//GO:0005737(cytoplasm)//GO:0005815(microtubule organizing center)	GO:0003674(molecular_function)	GO:0000122(negative regulation of transcription from RNA polymerase II promoter)//GO:0006974(cellular response to DNA damage stimulus)//GO:0008630(intrinsic apoptotic signaling pathway in response to DNA damage)//GO:0006468(protein phosphorylation)//GO:0033138(positive regulation of peptidyl-serine phosphorylation)//GO:0001932(regulation of protein phosphorylation)//GO:0031334(positive regulation…
chr10	78518712	78518713	78518712	a	+	10	125	0.08	27	112	0.241071	0.331852	14	210	0.0666667	17	85	0.2	0.333333	.	-1	-1	.	.	.	.	0
chrM	9359	9360	9359	C	+	60	220	0.272727	115	605	0.190083	1.43478	32	107	0.299065	78	384	0.203125	1.47232	chrM	8607	9390	ENSMUSG00000064358	mt-Co3	+	protein_coding	1
chr13	44869966	44869967	44869966	a	-	116	3744	0.0309829	180	7682	0.0234314	1.32228	176	4517	0.0389639	240	8847	0.0271278	1.43631	.	-1	-1	.	.	.	.	0
chr13	118296124	118296125	118296124	C	+	241	319	0.755486	20	23	0.869565	0.868809	225	294	0.765306	18	18	1	0.765306	.	-1	-1	.	.	.	.	0
chr3	67319681	67319682	67319681	A	+	4	4	1	0	0	0	2	0	0	0	0	0	0	0	chr3	66981390	67358396	ENSMUSG00000034544	Rsrc1	+	protein_coding	1	66880	1200013F24Rik|SRrp53	MGI:MGI:1914130|Ensembl:ENSMUSG00000034544|Vega:OTTMUSG00000035041	3	3|3 E2	arginine/serine-rich coiled-coil 1		GO:0005634(nucleus)//GO:0016607(nuclear speck)//GO:0005737(cytoplasm)	GO:0005515(protein binding)	GO:0008380(RNA splicing)//GO:0000398(mRNA splicing, via spliceosome)//GO:0006468(protein phosphorylation)//GO:0006913(nucleocytoplasmic transport)//GO:0000380(alternative mRNA splicing, via spliceosome)//GO:0046677(response to antibiotic)//GO:0006397(mRNA processing)
chr5	77342936	77342937	77342936	C	+	3	11	0.272727	0	4	0	1.27273	4	4	1	0	1	0	2	chr5	77310147	77349324	ENSMUSG00000029250	Polr2b	+	protein_coding	1	231329	Pol2rb|Rpb140|Rpb2	MGI:MGI:2388280|Ensembl:ENSMUSG00000029250|Vega:OTTMUSG00000026994	5	5|5 C3.3	polymerase (RNA) II (DNA directed) polypeptide B	mmu00230(Purine metabolism)//mmu00240(Pyrimidine metabolism)//mmu01100(Metabolic pathways)//mmu03020(RNA polymerase)//mmu05016(Huntington's disease)//mmu05169(Epstein-Barr virus infection)	GO:0016020(membrane)//GO:0000784(nuclear chromosome, telomeric region)//GO:0005634(nucleus)//GO:0005665(DNA-directed RNA polymerase II, core complex)	GO:0046872(metal ion binding)//GO:0003682(chromatin binding)//GO:0032549(ribonucleoside binding)//GO:0044822(poly(A) RNA binding)//GO:0001055(RNA polymerase II activity)//GO:0003899(DNA-directed RNA polymerase activity)//GO:0003677(DNA binding)//GO:0016740(transferase activity)//GO:0016779(nucleotidyltransferase activity)	GO:0006366(transcription from RNA polymerase II promoter)//GO:0006351(transcription, DNA-templated)
chr11	117726557	117726558	117726557	C	+	23	23	1	0	0	0	2	11	11	1	0	0	0	2	chr11	117654289	117763439	ENSMUSG00000025571	Tnrc6c	+	protein_coding	1	217351	9930033H14Rik|mKIAA1582	MGI:MGI:2443265|Ensembl:ENSMUSG00000025571|Vega:OTTMUSG00000003674	11	11|11 E2	trinucleotide repeat containing 6C		GO:0005575(cellular_component)	GO:0000166(nucleotide binding)//GO:0003674(molecular_function)//GO:0003676(nucleic acid binding)//GO:0003723(RNA binding)	GO:0060964(regulation of gene silencing by miRNA)//GO:0035162(embryonic hemopoiesis)//GO:0031047(gene silencing by RNA)//GO:1900153(positive regulation of nuclear-transcribed mRNA catabolic process, deadenylation-dependent decay)//GO:0035195(gene silencing by miRNA)//GO:0001706(endoderm formation)//GO:0006417(regulation of translation)//GO:0060213(positive regulation of nuclear-transcribed mRNA p…
chr6	128764134	128764135	128764134	t	-	15	27	0.555556	6	34	0.176471	3.14815	6	16	0.375	5	35	0.142857	2.625	.	-1	-1	.	.	.	.	0
chrX	13215719	13215720	13215719	a	-	14	14	1	26	27	0.962963	1.03846	19	20	0.95	27	27	1	0.95	.	-1	-1	.	.	.	.	0
chr6	125433938	125433939	125433938	A	-	3	3	1	1	1	1	1	7	7	1	0	0	0	2	.	-1	-1	.	.	.	.	0
chr4	41262625	41262626	41262625	G	-	0	0	0	0	0	0	0	11	11	1	0	0	0	2	chr4	41194313	41275144	ENSMUSG00000028433	Ubap2	-	protein_coding	1	68926	1190005K07Rik|AA408600|AU045235|UBAP-2|mKIAA1491	MGI:MGI:1916176|Ensembl:ENSMUSG00000028433|Vega:OTTMUSG00000006639	4	4|4 A5	ubiquitin-associated protein 2		GO:0005575(cellular_component)	GO:0044822(poly(A) RNA binding)	GO:0008150(biological_process)
chr13	55726151	55726152	55726151	A	+	31	31	1	0	1	0	2	1	1	1	0	0	0	2	chr13	55714650	55726221	ENSMUSG00000021497	Txndc15	+	protein_coding	1	69672	2310047H23Rik|AI854086|C5orf14|UNQ335	MGI:MGI:1916922|Ensembl:ENSMUSG00000021497	13	13|13 B1	thioredoxin domain containing 15		GO:0016020(membrane)//GO:0016021(integral component of membrane)//GO:0005575(cellular_component)	GO:0003674(molecular_function)	GO:0045454(cell redox homeostasis)//GO:0008150(biological_process)
chr1	33764270	33764271	33764270	T	-	20	20	1	0	0	0	2	3	3	1	0	0	0	2	chr1	33760472	33814595	ENSMUSG00000042197	Zfp451	-	protein_coding	1	98403	4930515K21Rik|4933435G09Rik|AI596398|COASTER|Kiaa0576-hp|Znf451|mKIAA1702	MGI:MGI:2137896|Ensembl:ENSMUSG00000042197|Vega:OTTMUSG00000021885	1	1 B|1 12.81 cM	zinc finger protein 451		GO:0005634(nucleus)	GO:0061665(SUMO ligase activity)//GO:0001106(RNA polymerase II transcription corepressor activity)//GO:0070739(protein-glutamic acid ligase activity)//GO:0070735(protein-glycine ligase activity)//GO:0008766(UDP-N-acetylmuramoylalanyl-D-glutamyl-2,6-diaminopimelate-D-alanyl-D-alanine ligase activity)//GO:0003700(transcription factor activity, sequence-specific DNA binding)//GO:0070737(protein-glyc…	GO:0006351(transcription, DNA-templated)//GO:0030512(negative regulation of transforming growth factor beta receptor signaling pathway)//GO:2000616(negative regulation of histone H3-K9 acetylation)//GO:0060633(negative regulation of transcription initiation from RNA polymerase II promoter)//GO:0016925(protein sumoylation)//GO:0006355(regulation of transcription, DNA-templated)
chr13	115880833	115880834	115880833	t	+	22	35	0.628571	4	17	0.235294	2.67143	17	19	0.894737	4	13	0.307692	2.90789	.	-1	-1	.	.	.	.	0
chr13	106970566	106970567	106970566	C	-	11	11	1	0	1	0	2	0	0	0	0	0	0	0	chr13	106958996	107022126	ENSMUSG00000021693	Kif2a	-	protein_coding	1	16563	C530030B14Rik|Kif2|Kns2|M-kinesin	MGI:MGI:108390|Ensembl:ENSMUSG00000021693|Vega:OTTMUSG00000029368	13	13|13 F	kinesin family member 2A		GO:0005764(lysosome)//GO:0005874(microtubule)//GO:0097228(sperm principal piece)//GO:0016020(membrane)//GO:0005871(kinesin complex)//GO:0005813(centrosome)//GO:0005876(spindle microtubule)//GO:0005730(nucleolus)//GO:0005634(nucleus)//GO:0005856(cytoskeleton)//GO:0005737(cytoplasm)//GO:0000922(spindle pole)	GO:0005524(ATP binding)//GO:0000166(nucleotide binding)//GO:0008017(microtubule binding)//GO:0016887(ATPase activity)//GO:0003777(microtubule motor activity)	GO:0007067(mitotic nuclear division)//GO:0007052(mitotic spindle organization)//GO:0007018(microtubule-based movement)//GO:0090307(mitotic spindle assembly)//GO:0051301(cell division)//GO:0030154(cell differentiation)//GO:0007049(cell cycle)//GO:0007275(multicellular organism development)//GO:0007399(nervous system development)
chr1	106679415	106679416	106679415	C	-	16	16	1	0	0	0	2	3	3	1	0	0	0	2	chr1	106538178	106714274	ENSMUSG00000057329	Bcl2	-	protein_coding	1	12043	AW986256|Bcl-2|C430015F12Rik|D630044D05Rik|D830018M01Rik	MGI:MGI:88138|Ensembl:ENSMUSG00000057329|Vega:OTTMUSG00000022128	1	1 E2.1|1 49.76 cM	B cell leukemia/lymphoma 2	mmu04064(NF-kappa B signaling pathway)//mmu04066(HIF-1 signaling pathway)//mmu04071(Sphingolipid signaling pathway)//mmu04141(Protein processing in endoplasmic reticulum)//mmu04151(PI3K-Akt signaling pathway)//mmu04210(Apoptosis)//mmu04261(Adrenergic signaling in cardiomyocytes)//mmu04510(Focal adhesion)//mmu04630(Jak-STAT signaling pathway)//mmu04722(Neurotrophin signaling pathway)//mmu04725(Cho…	GO:0016021(integral component of membrane)//GO:0043209(myelin sheath)//GO:0046930(pore complex)//GO:0031965(nuclear membrane)//GO:0016020(membrane)//GO:0048471(perinuclear region of cytoplasm)//GO:0005789(endoplasmic reticulum membrane)//GO:0005829(cytosol)//GO:0005739(mitochondrion)//GO:0005741(mitochondrial outer membrane)//GO:0005783(endoplasmic reticulum)//GO:0005622(intracellular)//GO:003196…	GO:0051400(BH domain binding)//GO:0019903(protein phosphatase binding)//GO:0002020(protease binding)//GO:0031625(ubiquitin protein ligase binding)//GO:0051721(protein phosphatase 2A binding)//GO:0042803(protein homodimerization activity)//GO:0051434(BH3 domain binding)//GO:0016248(channel inhibitor activity)//GO:0046982(protein heterodimerization activity)//GO:0042802(identical protein binding)//…	GO:0072593(reactive oxygen species metabolic process)//GO:0045636(positive regulation of melanocyte differentiation)//GO:0008584(male gonad development)//GO:0048599(oocyte development)//GO:0042149(cellular response to glucose starvation)//GO:0048066(developmental pigmentation)//GO:0030217(T cell differentiation)//GO:0001662(behavioral fear response)//GO:0097192(extrinsic apoptotic signaling pathw…
chr6	136804368	136804369	136804368	A	-	0	91	0	6	76	0.0789474	0	6	69	0.0869565	2	38	0.0526316	1.65217	chr6	136801553	136804431	ENSMUSG00000096010	Hist4h4	-	protein_coding	1	320332	B130044J01Rik	MGI:MGI:2448443|Ensembl:ENSMUSG00000096010|Vega:OTTMUSG00000057423	6	6|6 G1	histone cluster 4, H4	mmu05034(Alcoholism)//mmu05203(Viral carcinogenesis)//mmu05322(Systemic lupus erythematosus)	GO:0070062(extracellular exosome)//GO:0016020(membrane)//GO:0043234(protein complex)//GO:0000786(nucleosome)//GO:0000228(nuclear chromosome)//GO:0000784(nuclear chromosome, telomeric region)//GO:0005634(nucleus)	GO:0044822(poly(A) RNA binding)//GO:0042393(histone binding)//GO:0019904(protein domain specific binding)	GO:0006335(DNA replication-dependent nucleosome assembly)//GO:0051290(protein heterotetramerization)//GO:0006334(nucleosome assembly)//GO:0006336(DNA replication-independent nucleosome assembly)//GO:0045653(negative regulation of megakaryocyte differentiation)
chr7	22267780	22267781	22267780	c	-	11	11	1	1	1	1	1	7	8	0.875	3	3	1	0.875	.	-1	-1	.	.	.	.	0
chr17	39843325	39843326	39843325	A	+	31	73	0.424658	16	140	0.114286	3.71575	15	57	0.263158	16	98	0.163265	1.61184	.	-1	-1	.	.	.	.	0
chr1	33779341	33779342	33779341	T	-	10	10	1	1	1	1	1	0	0	0	0	0	0	0	chr1	33760472	33814595	ENSMUSG00000042197	Zfp451	-	protein_coding	1	98403	4930515K21Rik|4933435G09Rik|AI596398|COASTER|Kiaa0576-hp|Znf451|mKIAA1702	MGI:MGI:2137896|Ensembl:ENSMUSG00000042197|Vega:OTTMUSG00000021885	1	1 B|1 12.81 cM	zinc finger protein 451		GO:0005634(nucleus)	GO:0061665(SUMO ligase activity)//GO:0001106(RNA polymerase II transcription corepressor activity)//GO:0070739(protein-glutamic acid ligase activity)//GO:0070735(protein-glycine ligase activity)//GO:0008766(UDP-N-acetylmuramoylalanyl-D-glutamyl-2,6-diaminopimelate-D-alanyl-D-alanine ligase activity)//GO:0003700(transcription factor activity, sequence-specific DNA binding)//GO:0070737(protein-glyc…	GO:0006351(transcription, DNA-templated)//GO:0030512(negative regulation of transforming growth factor beta receptor signaling pathway)//GO:2000616(negative regulation of histone H3-K9 acetylation)//GO:0060633(negative regulation of transcription initiation from RNA polymerase II promoter)//GO:0016925(protein sumoylation)//GO:0006355(regulation of transcription, DNA-templated)
chr12	69877634	69877635	69877634	C	-	88	89	0.988764	1	1	1	0.988764	1	1	1	0	0	0	2	chr12	69803750	69893200	ENSMUSG00000034761	Map4k5	-	protein_coding	1	399510	4432415E19Rik|GCKR|KHS|MAPKKKK5	MGI:MGI:1925503|Ensembl:ENSMUSG00000034761|Vega:OTTMUSG00000017571	12	12|12 C3	mitogen-activated protein kinase kinase kinase kinase 5		GO:0005622(intracellular)//GO:0005737(cytoplasm)	GO:0004674(protein serine/threonine kinase activity)//GO:0004702(receptor signaling protein serine/threonine kinase activity)//GO:0004672(protein kinase activity)//GO:0008349(MAP kinase kinase kinase kinase activity)//GO:0000166(nucleotide binding)//GO:0016301(kinase activity)//GO:0005524(ATP binding)//GO:0016740(transferase activity)	GO:0016310(phosphorylation)//GO:0006468(protein phosphorylation)//GO:0035556(intracellular signal transduction)
chr5	144788904	144788905	144788904	c	+	1	1	1	0	0	0	2	0	0	0	0	0	0	0	chr5	144768092	144859778	ENSMUSG00000045482	Trrap	+	protein_coding	1	100683	AI481500	MGI:MGI:2153272|Ensembl:ENSMUSG00000045482|Vega:OTTMUSG00000017164	5	5|5 G2	transformation/transcription domain-associated protein	mmu05166(HTLV-I infection)	GO:0030914(STAGA complex)//GO:0000812(Swr1 complex)//GO:0005794(Golgi apparatus)//GO:0005667(transcription factor complex)//GO:0033276(transcription factor TFTC complex)//GO:0005654(nucleoplasm)//GO:0035267(NuA4 histone acetyltransferase complex)//GO:0005634(nucleus)//GO:0000123(histone acetyltransferase complex)	GO:0016301(kinase activity)//GO:0003682(chromatin binding)//GO:0005515(protein binding)//GO:0003712(transcription cofactor activity)//GO:0003713(transcription coactivator activity)	GO:0016568(chromatin modification)//GO:0006351(transcription, DNA-templated)//GO:0016573(histone acetylation)//GO:0043968(histone H2A acetylation)//GO:0016578(histone deubiquitination)//GO:0007093(mitotic cell cycle checkpoint)//GO:0043967(histone H4 acetylation)//GO:0006281(DNA repair)//GO:0006355(regulation of transcription, DNA-templated)
chr10	82953135	82953136	82953135	G	+	2	2	1	10	10	1	1	4	4	1	12	13	0.923077	1.08333	.	-1	-1	.	.	.	.	0
chr5	25230588	25230589	25230588	T	+	10	10	1	0	0	0	2	5	5	1	0	0	0	2	chr5	25222882	25265918	ENSMUSG00000038072	Galnt11	+	protein_coding	1	231050	A430075I06Rik|AI648252|E430002F06Rik	MGI:MGI:2444392|Ensembl:ENSMUSG00000038072|Vega:OTTMUSG00000024235	5	5|5 A3	UDP-N-acetyl-alpha-D-galactosamine:polypeptide N-acetylgalactosaminyltransferase 11	mmu00512(Mucin type O-Glycan biosynthesis)//mmu01100(Metabolic pathways)	GO:0016020(membrane)//GO:0016021(integral component of membrane)//GO:0005575(cellular_component)//GO:0005794(Golgi apparatus)	GO:0004653(polypeptide N-acetylgalactosaminyltransferase activity)//GO:0005112(Notch binding)//GO:0016757(transferase activity, transferring glycosyl groups)//GO:0030246(carbohydrate binding)//GO:0046872(metal ion binding)//GO:0016740(transferase activity)	GO:0007219(Notch signaling pathway)//GO:0018243(protein O-linked glycosylation via threonine)
chr3	9813462	9813463	9813462	a	-	78	82	0.95122	0	2	0	1.95122	2	2	1	0	0	0	2	chr3	9687479	9833679	ENSMUSG00000027508	Pag1	-	protein_coding	1	94212	Cbp|F730007C19Rik|Pag	MGI:MGI:2443160|Ensembl:ENSMUSG00000027508|Vega:OTTMUSG00000033869	3	3|3 A1	phosphoprotein associated with glycosphingolipid microdomains 1		GO:0016020(membrane)//GO:0005886(plasma membrane)//GO:0005887(integral component of plasma membrane)//GO:0016021(integral component of membrane)//GO:0045121(membrane raft)	GO:0005068(transmembrane receptor protein tyrosine kinase adaptor activity)//GO:0005515(protein binding)//GO:0042169(SH2 domain binding)	GO:0050868(negative regulation of T cell activation)//GO:0002376(immune system process)//GO:0050863(regulation of T cell activation)//GO:0002250(adaptive immune response)//GO:0007169(transmembrane receptor protein tyrosine kinase signaling pathway)//GO:0035556(intracellular signal transduction)
chrM	2404	2405	2404	A	+	25	226	0.110619	4	349	0.0114613	9.65155	10	272	0.0367647	3	374	0.00802139	4.58333	.	-1	-1	.	.	.	.	0
chr6	50334797	50334798	50334797	C	-	23	28	0.821429	9	10	0.9	0.912698	35	39	0.897436	10	15	0.666667	1.34615	chr6	50293330	50456201	ENSMUSG00000029822	Osbpl3	-	protein_coding	1	71720	1200014M06Rik|6720421I08Rik|A530055M08|ORP3|OSBP3	MGI:MGI:1918970|Ensembl:ENSMUSG00000029822|Vega:OTTMUSG00000022235	6	6|6 B3	oxysterol binding protein-like 3		GO:0005886(plasma membrane)//GO:0031965(nuclear membrane)//GO:0016020(membrane)//GO:0042995(cell projection)//GO:0005829(cytosol)//GO:0097038(perinuclear endoplasmic reticulum)//GO:0005783(endoplasmic reticulum)//GO:0005634(nucleus)//GO:0005737(cytoplasm)	GO:0008289(lipid binding)//GO:0015485(cholesterol binding)	GO:0006869(lipid transport)//GO:0006810(transport)//GO:0008150(biological_process)
chr10	105238266	105238267	105238266	t	+	18	141	0.12766	45	242	0.18595	0.686525	24	179	0.134078	50	293	0.170648	0.785698	.	-1	-1	.	.	.	.	0
chrX	47842264	47842265	47842264	C	+	1	1	1	0	0	0	2	32	44	0.727273	15	15	1	0.727273	.	-1	-1	.	.	.	.	0
chr10	105238463	105238464	105238463	g	+	45	802	0.0561097	174	1306	0.133231	0.421145	58	1111	0.0522052	244	1914	0.127482	0.409511	.	-1	-1	.	.	.	.	0
chr10	117278067	117278068	117278067	G	-	5	106	0.0471698	21	115	0.182609	0.258311	0	68	0	13	50	0.26	0	chr10	117277334	117282274	ENSMUSG00000069516	Lyz2	-	protein_coding	1	17105	AI326280|Lys|Lysm|Lyzf2|Lyzs|Lzm|Lzm-s1|Lzp	MGI:MGI:96897|Ensembl:ENSMUSG00000069516	10	10 D2|10 65.34 cM	lysozyme 2	mmu04970(Salivary secretion)	GO:0030140(trans-Golgi network transport vesicle)//GO:0070062(extracellular exosome)//GO:0005576(extracellular region)//GO:0005788(endoplasmic reticulum lumen)//GO:0000137(Golgi cis cisterna)//GO:0048237(rough endoplasmic reticulum lumen)//GO:0005795(Golgi stack)//GO:0005902(microvillus)//GO:0005615(extracellular space)//GO:0005737(cytoplasm)//GO:0030141(secretory granule)	GO:0003824(catalytic activity)//GO:0042802(identical protein binding)//GO:0016787(hydrolase activity)//GO:0003796(lysozyme activity)//GO:0016798(hydrolase activity, acting on glycosyl bonds)	GO:0019835(cytolysis)//GO:0008152(metabolic process)//GO:0050829(defense response to Gram-negative bacterium)//GO:0050830(defense response to Gram-positive bacterium)//GO:0042742(defense response to bacterium)
chr8	123615162	123615163	123615162	g	-	45	1419	0.0317125	284	4381	0.0648254	0.489198	53	1540	0.0344156	273	3858	0.0707621	0.486357	.	-1	-1	.	.	.	.	0
chr3	95235822	95235823	95235822	G	+	3	9	0.333333	5	8	0.625	0.533333	0	0	0	1	1	1	0	chr3	95228732	95236409	ENSMUSG00000046722	Cdc42se1	+	protein_coding	1	57912	1300002M12Rik|AW558204|Cdcse1|SCIP1|Spec1	MGI:MGI:1889510|Ensembl:ENSMUSG00000046722|Vega:OTTMUSG00000022348	3	3|3 F2.1	CDC42 small effector 1		GO:0005938(cell cortex)//GO:0005886(plasma membrane)//GO:0005856(cytoskeleton)//GO:0005737(cytoplasm)//GO:0016020(membrane)	GO:0005198(structural molecule activity)	GO:0008360(regulation of cell shape)//GO:0046329(negative regulation of JNK cascade)//GO:0006909(phagocytosis)//GO:0007264(small GTPase mediated signal transduction)//GO:0007165(signal transduction)
chr16	90597831	90597832	90597831	T	-	5	5	1	0	0	0	2	1	1	1	0	0	0	2	.	-1	-1	.	.	.	.	0
chr6	31324938	31324939	31324938	C	-	16	16	1	1	1	1	1	0	0	0	0	0	0	0	.	-1	-1	.	.	.	.	0
chr11	87462366	87462367	87462366	a	+	104	5892	0.0176511	265	11584	0.0228764	0.771584	87	5775	0.0150649	160	10419	0.0153566	0.98101	chr11	87405065	87555823	ENSMUSG00000010342	Tex14	+	protein_coding	1	83560	C85585	MGI:MGI:1933227|Ensembl:ENSMUSG00000010342|Vega:OTTMUSG00000001260	11	11|11 C	testis expressed gene 14		GO:0045171(intercellular bridge)//GO:0070062(extracellular exosome)//GO:0005623(cell)//GO:0000776(kinetochore)//GO:0005694(chromosome)//GO:0030496(midbody)//GO:0000775(chromosome, centromeric region)//GO:0005737(cytoplasm)	GO:0004672(protein kinase activity)//GO:0000166(nucleotide binding)//GO:0005515(protein binding)//GO:0005524(ATP binding)//GO:0019901(protein kinase binding)	GO:0007067(mitotic nuclear division)//GO:0008608(attachment of spindle microtubules to kinetochore)//GO:0006468(protein phosphorylation)//GO:0051301(cell division)//GO:0043063(intercellular bridge organization)//GO:0051306(mitotic sister chromatid separation)//GO:0007094(mitotic spindle assembly checkpoint)//GO:0007049(cell cycle)//GO:0007140(male meiosis)//GO:0032091(negative regulation of prote…
chr13	97190574	97190575	97190574	t	-	188	245312	0.000766371	243	96952	0.00250639	0.305766	257	269803	0.000952547	329	133460	0.00246516	0.386404	chr13	97176332	97198357	ENSMUSG00000021665	Hexb	-	protein_coding	1	15212	-	MGI:MGI:96074|Ensembl:ENSMUSG00000021665	13	13 D1|13 50.66 cM	hexosaminidase B	mmu00511(Other glycan degradation)//mmu00520(Amino sugar and nucleotide sugar metabolism)//mmu00531(Glycosaminoglycan degradation)//mmu00603(Glycosphingolipid biosynthesis - globo series)//mmu00604(Glycosphingolipid biosynthesis - ganglio series)//mmu01100(Metabolic pathways)//mmu04142(Lysosome)	GO:0042582(azurophil granule)//GO:0005764(lysosome)//GO:0070062(extracellular exosome)//GO:0016020(membrane)//GO:0001669(acrosomal vesicle)//GO:0005615(extracellular space)	GO:0016231(beta-N-acetylglucosaminidase activity)//GO:0042803(protein homodimerization activity)//GO:0015929(hexosaminidase activity)//GO:0046982(protein heterodimerization activity)//GO:0004553(hydrolase activity, hydrolyzing O-glycosyl compounds)//GO:0030246(carbohydrate binding)//GO:0004563(beta-N-acetylhexosaminidase activity)//GO:0008375(acetylglucosaminyltransferase activity)//GO:0016798(hy…	GO:0044267(cellular protein metabolic process)//GO:0008152(metabolic process)//GO:0008654(phospholipid biosynthetic process)//GO:0019915(lipid storage)//GO:0007040(lysosome organization)//GO:0042552(myelination)//GO:0007341(penetration of zona pellucida)//GO:0005975(carbohydrate metabolic process)//GO:0006689(ganglioside catabolic process)//GO:0007605(sensory perception of sound)//GO:0019953(sexu…
chr8	123599916	123599917	123599916	g	-	22	971	0.0226571	113	2722	0.0415136	0.545774	9	1117	0.0080573	101	2364	0.0427242	0.188589	.	-1	-1	.	.	.	.	0
chr17	39846487	39846488	39846487	t	+	68	17250	0.00394203	95	25695	0.00369722	1.06622	85	26789	0.00317294	111	30461	0.003644	0.87073	.	-1	-1	.	.	.	.	0
chr6	57713042	57713043	57713042	C	+	1	1	1	0	0	0	2	0	0	0	0	2	0	0	chr6	57702601	57739438	ENSMUSG00000062190	Lancl2	+	protein_coding	1	71835	1700003F10Rik	MGI:MGI:1919085|Ensembl:ENSMUSG00000062190|Vega:OTTMUSG00000023246	6	6|6 C1	LanC (bacterial lantibiotic synthetase component C)-like 2		GO:0005886(plasma membrane)//GO:0016020(membrane)//GO:0005829(cytosol)//GO:0030864(cortical actin cytoskeleton)//GO:0005634(nucleus)//GO:0005737(cytoplasm)	GO:0010314(phosphatidylinositol-5-phosphate binding)//GO:0003824(catalytic activity)//GO:0070273(phosphatidylinositol-4-phosphate binding)//GO:0032266(phosphatidylinositol-3-phosphate binding)	GO:0009789(positive regulation of abscisic acid-activated signaling pathway)//GO:0045892(negative regulation of transcription, DNA-templated)//GO:0007165(signal transduction)
chr12	83616435	83616436	83616435	C	-	2	2	1	0	0	0	2	10	10	1	0	0	0	2	.	-1	-1	.	.	.	.	0
chr3	97295350	97295351	97295350	C	+	5	5	1	0	0	0	2	10	10	1	0	0	0	2	.	-1	-1	.	.	.	.	0
chrM	114	115	114	A	+	3	438	0.00684932	3	207	0.0144928	0.472603	4	497	0.00804829	3	252	0.0119048	0.676056	.	-1	-1	.	.	.	.	0
chr11	34194795	34194796	34194795	G	+	9	9	1	0	2	0	2	1	1	1	0	1	0	2	.	-1	-1	.	.	.	.	0
chr12	69159519	69159520	69159519	c	+	2	244	0.00819672	26	415	0.0626506	0.130832	6	258	0.0232558	15	344	0.0436047	0.533333	.	-1	-1	.	.	.	.	0
chr14	34805503	34805504	34805503	t	-	2	2	1	0	0	0	2	27	27	1	0	0	0	2	.	-1	-1	.	.	.	.	0
chr14	101348710	101348711	101348710	T	-	28	29	0.965517	20	20	1	0.965517	67	70	0.957143	10	10	1	0.957143	.	-1	-1	.	.	.	.	0
chr5	31614177	31614178	31614177	C	+	15	164	0.0914634	119	234	0.508547	0.179852	30	337	0.0890208	137	284	0.482394	0.184539	chr5	31596935	31701972	ENSMUSG00000029142	Mrpl33	+	protein_coding	1	66845	0610009M10Rik|L33mt|MRP-L33	MGI:MGI:2137225|Ensembl:ENSMUSG00000106918|Vega:OTTMUSG00000028300	5	5|5 B1	mitochondrial ribosomal protein L33	mmu03010(Ribosome)	GO:0030529(intracellular ribonucleoprotein complex)//GO:0005622(intracellular)//GO:0005739(mitochondrion)//GO:0005840(ribosome)//GO:0005762(mitochondrial large ribosomal subunit)	GO:0003735(structural constituent of ribosome)	GO:0006412(translation)
chr2	84643968	84643969	84643968	T	-	16	16	1	0	0	0	2	3	3	1	0	0	0	2	chr2	84600071	84650765	ENSMUSG00000034101	Ctnnd1	-	protein_coding	1	12388	AA409437|AU019353|Catns|Ctnnd|P120|mKIAA0384	MGI:MGI:105100|Ensembl:ENSMUSG00000034101|Ensembl:ENSMUSG00000101645|Vega:OTTMUSG00000013442|Vega:OTTMUSG00000045966	2	2 D|2 49.45 cM	catenin (cadherin associated protein), delta 1	mmu04015(Rap1 signaling pathway)//mmu04520(Adherens junction)//mmu04670(Leukocyte transendothelial migration)	GO:0005923(bicellular tight junction)//GO:0005886(plasma membrane)//GO:0070062(extracellular exosome)//GO:0030027(lamellipodium)//GO:0016020(membrane)//GO:0016600(flotillin complex)//GO:0005829(cytosol)//GO:0045202(synapse)//GO:0030496(midbody)//GO:0005737(cytoplasm)//GO:0005913(cell-cell adherens junction)//GO:0043197(dendritic spine)//GO:0005634(nucleus)//GO:0030426(growth cone)//GO:0005911(cel…	GO:0019903(protein phosphatase binding)//GO:0019904(protein domain specific binding)//GO:0005102(receptor binding)//GO:0045296(cadherin binding)//GO:0019901(protein kinase binding)//GO:0050839(cell adhesion molecule binding)//GO:0005515(protein binding)	GO:0007435(salivary gland morphogenesis)//GO:0060690(epithelial cell differentiation involved in salivary gland development)//GO:0010954(positive regulation of protein processing)//GO:0090090(negative regulation of canonical Wnt signaling pathway)//GO:0016055(Wnt signaling pathway)//GO:0030216(keratinocyte differentiation)//GO:0006351(transcription, DNA-templated)//GO:0007155(cell adhesion)//GO:1…
chr15	59482450	59482451	59482450	C	+	106	106	1	0	1	0	2	7	8	0.875	1	1	1	0.875	chr15	59374198	59601683	ENSMUSG00000059586	Nsmce2	+	protein_coding	1	68501	1110014D18Rik|AI661537	MGI:MGI:1915751|Ensembl:ENSMUSG00000059586	15	15|15 D1	NSE2/MMS21 homolog, SMC5-SMC6 complex SUMO ligase		GO:0030915(Smc5-Smc6 complex)//GO:0005634(nucleus)//GO:0000781(chromosome, telomeric region)//GO:0016605(PML body)//GO:0005694(chromosome)	GO:0070740(tubulin-glutamic acid ligase activity)//GO:0008270(zinc ion binding)//GO:0070739(protein-glutamic acid ligase activity)//GO:0043773(coenzyme F420-0 gamma-glutamyl ligase activity)//GO:0008766(UDP-N-acetylmuramoylalanyl-D-glutamyl-2,6-diaminopimelate-D-alanyl-D-alanine ligase activity)//GO:0070737(protein-glycine ligase activity, elongating)//GO:0004842(ubiquitin-protein transferase act…	GO:0007067(mitotic nuclear division)//GO:0006974(cellular response to DNA damage stimulus)//GO:0051301(cell division)//GO:0006310(DNA recombination)//GO:0090398(cellular senescence)//GO:0016567(protein ubiquitination)//GO:0000724(double-strand break repair via homologous recombination)//GO:0007049(cell cycle)//GO:0034184(positive regulation of maintenance of mitotic sister chromatid cohesion)//GO…
chr12	91775665	91775666	91775665	t	-	37	49	0.755102	31	53	0.584906	1.29098	53	80	0.6625	16	44	0.363636	1.82187	chr12	91638542	91788387	ENSMUSG00000020961	Ston2	-	protein_coding	1	108800	4933401N24Rik|AI425999|AW544599	MGI:MGI:1918272|Ensembl:ENSMUSG00000020961|Vega:OTTMUSG00000035527	12	12|12 D3	stonin 2		GO:0030136(clathrin-coated vesicle)//GO:0043005(neuron projection)//GO:0016020(membrane)//GO:0045202(synapse)//GO:0008021(synaptic vesicle)//GO:0030054(cell junction)//GO:0005623(cell)//GO:0005730(nucleolus)//GO:0005737(cytoplasm)	GO:0005515(protein binding)	GO:0006897(endocytosis)//GO:0030100(regulation of endocytosis)//GO:0002244(hematopoietic progenitor cell differentiation)//GO:0048488(synaptic vesicle endocytosis)//GO:0007268(chemical synaptic transmission)//GO:0036465(synaptic vesicle recycling)
chr13	44870008	44870009	44870008	a	-	16	17415	0.000918748	5	32244	0.000155068	5.92482	32	25628	0.00124863	4	48849	8.1885e-05	15.2486	.	-1	-1	.	.	.	.	0
chr1	171081906	171081907	171081906	c	+	183	590	0.310169	482	1358	0.354934	0.87388	198	592	0.334459	417	1279	0.326036	1.02584	.	-1	-1	.	.	.	.	0
chr8	123584590	123584591	123584590	g	-	6	679	0.00883652	38	2008	0.0189243	0.466941	6	861	0.00696864	50	1932	0.0258799	0.269268	.	-1	-1	.	.	.	.	0
chr2	69012432	69012433	69012432	c	+	56	59	0.949153	0	1	0	1.94915	7	7	1	0	0	0	2	chr2	68861441	69114282	ENSMUSG00000027035	Cers6	+	protein_coding	1	241447	4732462C07Rik|AW544719|Lass6|T1L	MGI:MGI:2442564|Ensembl:ENSMUSG00000027035|Vega:OTTMUSG00000012972	2	2|2 C2	ceramide synthase 6	mmu00600(Sphingolipid metabolism)//mmu01100(Metabolic pathways)//mmu04071(Sphingolipid signaling pathway)	GO:0005783(endoplasmic reticulum)//GO:0016020(membrane)//GO:0016021(integral component of membrane)//GO:0005634(nucleus)	GO:0003677(DNA binding)//GO:0050291(sphingosine N-acyltransferase activity)	GO:0006629(lipid metabolic process)//GO:0030148(sphingolipid biosynthetic process)//GO:0046513(ceramide biosynthetic process)
chr8	107475168	107475169	107475168	A	+	23	23	1	0	0	0	2	6	6	1	0	0	0	2	chr8	107436398	107558594	ENSMUSG00000031930	Wwp2	+	protein_coding	1	66894	1300010O06Rik|AA690238|AIP2|AW554328	MGI:MGI:1914144|Ensembl:ENSMUSG00000031930	8	8|8 D3	WW domain containing E3 ubiquitin protein ligase 2	mmu04120(Ubiquitin mediated proteolysis)	GO:0016020(membrane)//GO:0005634(nucleus)//GO:0005737(cytoplasm)//GO:0070062(extracellular exosome)	GO:0070740(tubulin-glutamic acid ligase activity)//GO:0070735(protein-glycine ligase activity)//GO:0070739(protein-glutamic acid ligase activity)//GO:0043773(coenzyme F420-0 gamma-glutamyl ligase activity)//GO:0008766(UDP-N-acetylmuramoylalanyl-D-glutamyl-2,6-diaminopimelate-D-alanyl-D-alanine ligase activity)//GO:0001190(transcriptional activator activity, RNA polymerase II transcription factor …	GO:0010629(negative regulation of gene expression)//GO:0032410(negative regulation of transporter activity)//GO:0045944(positive regulation of transcription from RNA polymerase II promoter)//GO:0034765(regulation of ion transmembrane transport)//GO:0016567(protein ubiquitination)//GO:0051865(protein autoubiquitination)//GO:0070534(protein K63-linked ubiquitination)//GO:0045892(negative regulation…
chr8	123618553	123618554	123618553	t	-	27	1185	0.0227848	95	3404	0.0279083	0.816416	24	1401	0.0171306	69	3542	0.0194805	0.879372	.	-1	-1	.	.	.	.	0
chr18	36798131	36798132	36798131	T	+	20	33	0.606061	1	1	1	0.606061	0	3	0	0	2	0	0	chr18	36793923	36799660	ENSMUSG00000001383	Zmat2	+	protein_coding	1	66492	2610510D14Rik|2900082I05Rik	MGI:MGI:1913742|Ensembl:ENSMUSG00000001383	18	18|18 B2	zinc finger, matrin type 2	mmu03040(Spliceosome)	GO:0046540(U4/U6 x U5 tri-snRNP complex)//GO:0005634(nucleus)	GO:0003723(RNA binding)//GO:0003676(nucleic acid binding)//GO:0008270(zinc ion binding)//GO:0003677(DNA binding)//GO:0046872(metal ion binding)	GO:0000398(mRNA splicing, via spliceosome)
chr15	32366897	32366898	32366897	A	+	2	2	1	0	0	0	2	0	0	0	0	0	0	0	chr15	32244813	32696341	ENSMUSG00000022231	Sema5a	+	protein_coding	1	20356	5930434A13|9130201M22Rik|AI464145|Semaf|semF	MGI:MGI:107556|Ensembl:ENSMUSG00000022231	15	15 B3.1|15 13.02 cM	sema domain, seven thrombospondin repeats (type 1 and type 1-like), transmembrane domain (TM) and short cytoplasmic domain, (semaphorin) 5A	mmu04360(Axon guidance)	GO:0016020(membrane)//GO:0016021(integral component of membrane)//GO:0070062(extracellular exosome)	GO:0035373(chondroitin sulfate proteoglycan binding)//GO:0008046(axon guidance receptor activity)//GO:0043395(heparan sulfate proteoglycan binding)//GO:0030215(semaphorin receptor binding)//GO:0045545(syndecan binding)//GO:0045499(chemorepellent activity)	GO:0048843(negative regulation of axon extension involved in axon guidance)//GO:0050918(positive chemotaxis)//GO:0048754(branching morphogenesis of an epithelial tube)//GO:0050908(detection of light stimulus involved in visual perception)//GO:0048842(positive regulation of axon extension involved in axon guidance)//GO:1990138(neuron projection extension)//GO:2000352(negative regulation of endothe…
chr2	71880101	71880102	71880101	C	+	3	7	0.428571	1	5	0.2	2.14286	0	7	0	1	5	0.2	0	chr2	71873224	71903858	ENSMUSG00000006494	Pdk1	+	protein_coding	1	228026	B830012B01|D530020C15Rik	MGI:MGI:1926119|Ensembl:ENSMUSG00000006494|Vega:OTTMUSG00000013264	2	2|2 C3	pyruvate dehydrogenase kinase, isoenzyme 1	mmu04066(HIF-1 signaling pathway)//mmu05230(Central carbon metabolism in cancer)	GO:0005886(plasma membrane)//GO:0005739(mitochondrion)//GO:0005967(mitochondrial pyruvate dehydrogenase complex)//GO:0045254(pyruvate dehydrogenase complex)	GO:0046982(protein heterodimerization activity)//GO:0004674(protein serine/threonine kinase activity)//GO:0032403(protein complex binding)//GO:0042803(protein homodimerization activity)//GO:0004672(protein kinase activity)//GO:0004740(pyruvate dehydrogenase (acetyl-transferring) kinase activity)//GO:0000166(nucleotide binding)//GO:0016301(kinase activity)//GO:0005524(ATP binding)//GO:0016740(tran…	GO:0097411(hypoxia-inducible factor-1alpha signaling pathway)//GO:0010906(regulation of glucose metabolic process)//GO:0016310(phosphorylation)//GO:0006468(protein phosphorylation)//GO:0098779(mitophagy in response to mitochondrial depolarization)//GO:0008283(cell proliferation)//GO:0008631(intrinsic apoptotic signaling pathway in response to oxidative stress)//GO:0006006(glucose metabolic proces…
chr12	87113214	87113215	87113214	a	+	2	2	1	6	6	1	1	3	3	1	5	5	1	1	.	-1	-1	.	.	.	.	0
chr15	76904425	76904426	76904425	A	+	17	52	0.326923	21	80	0.2625	1.24542	10	41	0.243902	8	33	0.242424	1.0061	chr15	76904071	76906318	ENSMUSG00000003970	Rpl8	+	protein_coding	1	26961	-	MGI:MGI:1350927|Ensembl:ENSMUSG00000003970	15	15|15 E1	ribosomal protein L8	mmu03010(Ribosome)	GO:0030529(intracellular ribonucleoprotein complex)//GO:0015934(large ribosomal subunit)//GO:0016020(membrane)//GO:0005737(cytoplasm)//GO:0005730(nucleolus)//GO:0005622(intracellular)//GO:0005840(ribosome)//GO:0005925(focal adhesion)//GO:0022625(cytosolic large ribosomal subunit)	GO:0019843(rRNA binding)//GO:0003723(RNA binding)//GO:0005515(protein binding)//GO:0044822(poly(A) RNA binding)//GO:0003735(structural constituent of ribosome)	GO:0006412(translation)//GO:0002181(cytoplasmic translation)
chr8	68892683	68892684	68892683	G	+	8	21	0.380952	3	15	0.2	1.90476	6	20	0.3	5	13	0.384615	0.78	chr8	68880491	68907448	ENSMUSG00000015568	Lpl	+	protein_coding	1	16956	-	MGI:MGI:96820|Ensembl:ENSMUSG00000015568|Vega:OTTMUSG00000036084	8	8 B3.3|8 33.88 cM	lipoprotein lipase	mmu00561(Glycerolipid metabolism)//mmu03320(PPAR signaling pathway)//mmu05010(Alzheimer's disease)	GO:0005886(plasma membrane)//GO:0070062(extracellular exosome)//GO:0005576(extracellular region)//GO:0009986(cell surface)//GO:0016020(membrane)//GO:0031225(anchored component of membrane)//GO:0042627(chylomicron)//GO:0034361(very-low-density lipoprotein particle)//GO:0031012(extracellular matrix)//GO:0005615(extracellular space)	GO:0017129(triglyceride binding)//GO:0052689(carboxylic ester hydrolase activity)//GO:0034185(apolipoprotein binding)//GO:0005102(receptor binding)//GO:0004806(triglyceride lipase activity)//GO:0008201(heparin binding)//GO:0004465(lipoprotein lipase activity)//GO:0005515(protein binding)//GO:0016787(hydrolase activity)	GO:0090197(positive regulation of chemokine secretion)//GO:0010890(positive regulation of sequestering of triglyceride)//GO:0070328(triglyceride homeostasis)//GO:0016042(lipid catabolic process)//GO:0019432(triglyceride biosynthetic process)//GO:0042632(cholesterol homeostasis)//GO:0006629(lipid metabolic process)//GO:0034372(very-low-density lipoprotein particle remodeling)//GO:0006633(fatty aci…
chr1	72074411	72074412	72074411	g	+	374	13332	0.0280528	761	14236	0.053456	0.524783	661	23608	0.027999	1118	20359	0.0549143	0.509867	.	-1	-1	.	.	.	.	0
chr4	25864143	25864144	25864143	t	-	52	52	1	3	3	1	1	126	126	1	1	1	1	1	.	-1	-1	.	.	.	.	0
chr3	95005046	95005047	95005046	C	-	15	15	1	0	0	0	2	4	4	1	0	0	0	2	.	-1	-1	.	.	.	.	0
chr6	72938760	72938761	72938760	g	+	0	0	0	0	0	0	0	39	39	1	0	0	0	2	.	-1	-1	.	.	.	.	0
chr4	124786549	124786550	124786549	A	+	4	4	1	0	3	0	2	4	4	1	0	2	0	2	chr4	124741850	124801511	ENSMUSG00000028894	Inpp5b	+	protein_coding	1	16330	5PTase|AW260155|INPP5P	MGI:MGI:103257|Ensembl:ENSMUSG00000028894|Vega:OTTMUSG00000009176	4	4 57.89 cM|4 D2	inositol polyphosphate-5-phosphatase B	mmu00562(Inositol phosphate metabolism)//mmu01100(Metabolic pathways)//mmu04070(Phosphatidylinositol signaling system)	GO:0005768(endosome)//GO:0016021(integral component of membrane)//GO:0016020(membrane)//GO:0005829(cytosol)//GO:0031410(cytoplasmic vesicle)//GO:0005737(cytoplasm)	GO:0004445(inositol-polyphosphate 5-phosphatase activity)//GO:0046872(metal ion binding)//GO:0052658(inositol-1,4,5-trisphosphate 5-phosphatase activity)//GO:0016787(hydrolase activity)//GO:0004439(phosphatidylinositol-4,5-bisphosphate 5-phosphatase activity)	GO:0030317(sperm motility)//GO:0046856(phosphatidylinositol dephosphorylation)//GO:0007283(spermatogenesis)//GO:0001701(in utero embryonic development)//GO:0070613(regulation of protein processing)//GO:0007165(signal transduction)
chr11	48856991	48856992	48856991	c	-	9	20	0.45	49	172	0.284884	1.57959	15	25	0.6	32	104	0.307692	1.95	.	-1	-1	.	.	.	.	0
chr8	52880317	52880318	52880317	g	-	20	23	0.869565	21	21	1	0.869565	45	46	0.978261	11	11	1	0.978261	.	-1	-1	.	.	.	.	0
chr11	33754739	33754740	33754739	a	-	40	366	0.10929	224	1788	0.12528	0.872365	61	523	0.116635	239	2226	0.107367	1.08631	chr11	33629339	33993152	ENSMUSG00000053519	Kcnip1	-	protein_coding	1	70357	KCHIP1|Kchip1.2	MGI:MGI:1917607|Ensembl:ENSMUSG00000053519|Vega:OTTMUSG00000005402	11	11|11 A4	Kv channel-interacting protein 1		GO:0005886(plasma membrane)//GO:0008076(voltage-gated potassium channel complex)//GO:0016020(membrane)//GO:0030425(dendrite)//GO:0042995(cell projection)//GO:0034705(potassium channel complex)//GO:0031234(extrinsic component of cytoplasmic side of plasma membrane)//GO:0005737(cytoplasm)//GO:0043025(neuronal cell body)	GO:0047485(protein N-terminus binding)//GO:0005267(potassium channel activity)//GO:0015459(potassium channel regulator activity)//GO:0005244(voltage-gated ion channel activity)//GO:0046982(protein heterodimerization activity)//GO:0044325(ion channel binding)//GO:0046872(metal ion binding)//GO:0005509(calcium ion binding)	GO:0071805(potassium ion transmembrane transport)//GO:0034765(regulation of ion transmembrane transport)//GO:0006813(potassium ion transport)//GO:0045760(positive regulation of action potential)//GO:1901379(regulation of potassium ion transmembrane transport)//GO:0006810(transport)//GO:0006811(ion transport)
chr10	86701889	86701890	86701889	A	-	1	24	0.0416667	3	57	0.0526316	0.791667	2	22	0.0909091	3	29	0.103448	0.878788	chr10	86690209	86705509	ENSMUSG00000020048	Hsp90b1	-	protein_coding	1	22027	ERp99|GRP94|TA-3|Targ2|Tra-1|Tra1|endoplasmin|gp96	MGI:MGI:98817|Ensembl:ENSMUSG00000020048|Vega:OTTMUSG00000020538	10	10 C1|10 43.05 cM	heat shock protein 90, beta (Grp94), member 1	mmu04141(Protein processing in endoplasmic reticulum)//mmu04151(PI3K-Akt signaling pathway)//mmu04621(NOD-like receptor signaling pathway)//mmu04915(Estrogen signaling pathway)//mmu04918(Thyroid hormone synthesis)//mmu05200(Pathways in cancer)//mmu05215(Prostate cancer)	GO:0005886(plasma membrane)//GO:0070062(extracellular exosome)//GO:0005790(smooth endoplasmic reticulum)//GO:0048471(perinuclear region of cytoplasm)//GO:0005789(endoplasmic reticulum membrane)//GO:0030496(midbody)//GO:0005829(cytosol)//GO:0005788(endoplasmic reticulum lumen)//GO:0034663(endoplasmic reticulum chaperone complex)//GO:0016020(membrane)//GO:0005783(endoplasmic reticulum)//GO:0031012(…	GO:0019903(protein phosphatase binding)//GO:0051082(unfolded protein binding)//GO:0050750(low-density lipoprotein particle receptor binding)//GO:0005524(ATP binding)//GO:0003723(RNA binding)//GO:0046790(virion binding)//GO:0000166(nucleotide binding)//GO:0005515(protein binding)	GO:0031247(actin rod assembly)//GO:0001666(response to hypoxia)//GO:0006950(response to stress)//GO:0006457(protein folding)//GO:0043666(regulation of phosphoprotein phosphatase activity)//GO:0043066(negative regulation of apoptotic process)//GO:0030433(ER-associated ubiquitin-dependent protein catabolic process)//GO:0071318(cellular response to ATP)//GO:0030970(retrograde protein transport, ER t…
chr17	24720832	24720833	24720832	A	+	19	122	0.155738	9	133	0.0676692	2.30146	41	181	0.226519	9	145	0.062069	3.64948	chr17	24718116	24721929	ENSMUSG00000044533	Rps2	+	protein_coding	1	16898	Llrep3|S4	MGI:MGI:105110|Ensembl:ENSMUSG00000044533|Vega:OTTMUSG00000029228	17	17|17 A3.3	ribosomal protein S2	mmu03010(Ribosome)	GO:0030529(intracellular ribonucleoprotein complex)//GO:0070062(extracellular exosome)//GO:0016020(membrane)//GO:0015935(small ribosomal subunit)//GO:0022627(cytosolic small ribosomal subunit)//GO:0005737(cytoplasm)//GO:0005654(nucleoplasm)//GO:0005634(nucleus)//GO:0005840(ribosome)//GO:0005925(focal adhesion)	GO:0003735(structural constituent of ribosome)//GO:0017134(fibroblast growth factor binding)//GO:0032403(protein complex binding)//GO:0003723(RNA binding)//GO:0019899(enzyme binding)//GO:0003729(mRNA binding)//GO:0044822(poly(A) RNA binding)	GO:0006412(translation)//GO:0071353(cellular response to interleukin-4)//GO:0000028(ribosomal small subunit assembly)//GO:0051347(positive regulation of transferase activity)//GO:0001731(formation of translation preinitiation complex)
chr15	30540503	30540504	30540503	T	-	60	60	1	4	4	1	1	88	88	1	7	7	1	1	.	-1	-1	.	.	.	.	0
chr10	65328028	65328029	65328028	C	-	29	29	1	0	0	0	2	1	1	1	0	0	0	2	.	-1	-1	.	.	.	.	0
chr7	89272299	89272300	89272299	g	-	4	4	1	0	0	0	2	0	0	0	0	1	0	0	chr7	89139723	89404222	ENSMUSG00000039428	Tmem135	-	protein_coding	1	72759	2810439K08Rik|AW319712|PMP52	MGI:MGI:1920009|Ensembl:ENSMUSG00000039428|Vega:OTTMUSG00000030735	7	7|7 E1	transmembrane protein 135		GO:0016020(membrane)//GO:0005777(peroxisome)//GO:0016021(integral component of membrane)	GO:0003674(molecular_function)	GO:0007031(peroxisome organization)
chr8	15520094	15520095	15520094	a	+	13	6246	0.00208133	79	8193	0.00964238	0.215853	21	11303	0.00185791	94	11300	0.00831858	0.223345	.	-1	-1	.	.	.	.	0
chr14	66853622	66853623	66853622	A	-	35	35	1	0	0	0	2	1	1	1	0	0	0	2	chr14	66802864	66868688	ENSMUSG00000022048	Dpysl2	-	protein_coding	1	12934	AI851130|Crmp2|DRP2|Musunc33|TOAD-64|Ulip2	MGI:MGI:1349763|Ensembl:ENSMUSG00000022048|Vega:OTTMUSG00000016382	14	14 D1|14 34.6 cM	dihydropyrimidinase-like 2	mmu04360(Axon guidance)	GO:0043209(myelin sheath)//GO:0005874(microtubule)//GO:0043005(neuron projection)//GO:0016020(membrane)//GO:0030425(dendrite)//GO:0043234(protein complex)//GO:0030424(axon)//GO:0005829(cytosol)//GO:0005739(mitochondrion)//GO:0030426(growth cone)//GO:0070062(extracellular exosome)//GO:0043195(terminal bouton)//GO:0005856(cytoskeleton)//GO:0005737(cytoplasm)//GO:0043025(neuronal cell body)	GO:0019901(protein kinase binding)//GO:0008017(microtubule binding)//GO:0005515(protein binding)//GO:0016810(hydrolase activity, acting on carbon-nitrogen (but not peptide) bonds)//GO:0016787(hydrolase activity)	GO:0006897(endocytosis)//GO:0030516(regulation of axon extension)//GO:0010975(regulation of neuron projection development)//GO:0007010(cytoskeleton organization)//GO:0045664(regulation of neuron differentiation)//GO:0007420(brain development)//GO:0030154(cell differentiation)//GO:0007411(axon guidance)//GO:0007275(multicellular organism development)//GO:0014049(positive regulation of glutamate se…
chr3	96254893	96254894	96254893	G	+	0	0	0	0	0	0	0	8	8	1	0	0	0	2	.	-1	-1	.	.	.	.	0
chr12	91083869	91083870	91083869	A	-	0	0	0	0	0	0	0	1	1	1	0	0	0	2	chr12	90998492	91384409	ENSMUSG00000061533	Cep128	-	protein_coding	1	75216	4930534B04Rik|5430424K18Rik|AI449708|AI480494|E230024F20	MGI:MGI:1922466|Ensembl:ENSMUSG00000061533|Vega:OTTMUSG00000033550	12	12|12 E	centrosomal protein 128		GO:0005815(microtubule organizing center)//GO:0005814(centriole)//GO:0005856(cytoskeleton)//GO:0005737(cytoplasm)//GO:0000922(spindle pole)	GO:0003674(molecular_function)	GO:0008150(biological_process)
chr6	44793060	44793061	44793060	c	+	602	2059	0.292375	1794	5280	0.339773	0.860501	821	2730	0.300733	2709	7637	0.35472	0.847802	.	-1	-1	.	.	.	.	0
chr18	10777121	10777122	10777121	c	+	7	7	1	0	0	0	2	0	0	0	0	0	0	0	chr18	10725548	10818704	ENSMUSG00000024294	Mib1	+	protein_coding	1	225164	DIP-1|E430019M12Rik|Mib|mKIAA1323	MGI:MGI:2443157|Ensembl:ENSMUSG00000024294|Vega:OTTMUSG00000028579	18	18|18 A1	mindbomb E3 ubiquitin protein ligase 1		GO:0005886(plasma membrane)//GO:0016020(membrane)//GO:0014069(postsynaptic density)//GO:0005813(centrosome)//GO:0031410(cytoplasmic vesicle)//GO:0005856(cytoskeleton)//GO:0005737(cytoplasm)	GO:0070740(tubulin-glutamic acid ligase activity)//GO:0008270(zinc ion binding)//GO:0070739(protein-glutamic acid ligase activity)//GO:0070735(protein-glycine ligase activity)//GO:0008766(UDP-N-acetylmuramoylalanyl-D-glutamyl-2,6-diaminopimelate-D-alanyl-D-alanine ligase activity)//GO:0070737(protein-glycine ligase activity, elongating)//GO:0004842(ubiquitin-protein transferase activity)//GO:0018…	GO:0007507(heart development)//GO:0045665(negative regulation of neuron differentiation)//GO:0001947(heart looping)//GO:0001756(somitogenesis)//GO:0001701(in utero embryonic development)//GO:0007219(Notch signaling pathway)//GO:0001568(blood vessel development)//GO:0016567(protein ubiquitination)//GO:0045807(positive regulation of endocytosis)//GO:0001841(neural tube formation)
chr8	123569390	123569391	123569390	c	-	157	1858	0.0844995	209	5322	0.039271	2.1517	212	2123	0.0998587	154	4940	0.0311741	3.20326	.	-1	-1	.	.	.	.	0
chr3	64744869	64744870	64744869	A	+	0	0	0	0	0	0	0	7	7	1	0	0	0	2	.	-1	-1	.	.	.	.	0
chr17	81838286	81838287	81838286	c	-	1	5	0.2	14	46	0.304348	0.657143	4	19	0.210526	17	62	0.274194	0.767802	.	-1	-1	.	.	.	.	0
chr7	44978759	44978760	44978759	C	-	0	7	0	1	10	0.1	0	1	3	0.333333	2	4	0.5	0.666667	chr7	44975989	44986492	ENSMUSG00000052429	Prmt1	-	protein_coding	1	15469	6720434D09Rik|AW214366|Hrmt1l2|Mrmt1	MGI:MGI:107846|Ensembl:ENSMUSG00000109324|Vega:OTTMUSG00000020537	7	7 B4|7 29.07 cM	protein arginine N-methyltransferase 1	mmu04068(FoxO signaling pathway)//mmu04922(Glucagon signaling pathway)	GO:0034709(methylosome)//GO:0043234(protein complex)//GO:0005829(cytosol)//GO:0016020(membrane)//GO:0005634(nucleus)//GO:0005737(cytoplasm)	GO:0016274(protein-arginine N-methyltransferase activity)//GO:0016275([cytochrome c]-arginine N-methyltransferase activity)//GO:0030519(snoRNP binding)//GO:0042054(histone methyltransferase activity)//GO:0035241(protein-arginine omega-N monomethyltransferase activity)//GO:0035242(protein-arginine omega-N asymmetric methyltransferase activity)//GO:0008170(N-methyltransferase activity)//GO:0019899(…	GO:0031175(neuron projection development)//GO:0035247(peptidyl-arginine omega-N-methylation)//GO:0018216(peptidyl-arginine methylation)//GO:0032259(methylation)//GO:0046985(positive regulation of hemoglobin biosynthetic process)//GO:0045648(positive regulation of erythrocyte differentiation)//GO:0019919(peptidyl-arginine methylation, to asymmetrical-dimethyl arginine)//GO:0001701(in utero embryon…
chr15	89159991	89159992	89159991	G	-	6	30	0.2	1	41	0.0243902	8.2	3	18	0.166667	0	3	0	1.16667	chr15	89155549	89171120	ENSMUSG00000036606	Plxnb2	-	protein_coding	1	140570	Debt|plexin-B2	MGI:MGI:2154239|Ensembl:ENSMUSG00000036606|Vega:OTTMUSG00000021019	15	15 E3|15 44.68 cM	plexin B2	mmu04360(Axon guidance)	GO:0005886(plasma membrane)//GO:0005887(integral component of plasma membrane)//GO:0009986(cell surface)//GO:0016020(membrane)//GO:0002116(semaphorin receptor complex)//GO:0016021(integral component of membrane)//GO:0070062(extracellular exosome)	GO:0005515(protein binding)//GO:0017154(semaphorin receptor activity)	GO:0008360(regulation of cell shape)//GO:0007162(negative regulation of cell adhesion)//GO:0071526(semaphorin-plexin signaling pathway)//GO:0007420(brain development)//GO:0007405(neuroblast proliferation)//GO:2001222(regulation of neuron migration)//GO:1902287(semaphorin-plexin signaling pathway involved in axon guidance)//GO:0007275(multicellular organism development)//GO:0001932(regulation of p…
chr8	117548275	117548276	117548275	A	+	14	14	1	0	0	0	2	0	0	0	0	0	0	0	chr8	117498291	117635140	ENSMUSG00000034330	Plcg2	+	protein_coding	1	234779	PLC-gamma-2|PLCgamma2|Plcg-2	MGI:MGI:97616|Ensembl:ENSMUSG00000034330	8	8 E1|8 64.26 cM	phospholipase C, gamma 2	mmu00562(Inositol phosphate metabolism)//mmu01100(Metabolic pathways)//mmu04012(ErbB signaling pathway)//mmu04014(Ras signaling pathway)//mmu04020(Calcium signaling pathway)//mmu04064(NF-kappa B signaling pathway)//mmu04066(HIF-1 signaling pathway)//mmu04070(Phosphatidylinositol signaling system)//mmu04072(Phospholipase D signaling pathway)//mmu04370(VEGF signaling pathway)//mmu04380(Osteoclast d…	GO:0016020(membrane)//GO:0005886(plasma membrane)//GO:0070062(extracellular exosome)//GO:0005829(cytosol)	GO:0004629(phospholipase C activity)//GO:0004871(signal transducer activity)//GO:0008081(phosphoric diester hydrolase activity)//GO:0004435(phosphatidylinositol phospholipase C activity)//GO:0005515(protein binding)//GO:0016787(hydrolase activity)	GO:0002316(follicular B cell differentiation)//GO:0051209(release of sequestered calcium ion into cytosol)//GO:0032481(positive regulation of type I interferon production)//GO:0009395(phospholipid catabolic process)//GO:0002092(positive regulation of receptor internalization)//GO:0043069(negative regulation of programmed cell death)//GO:0016042(lipid catabolic process)//GO:0033198(response to ATP…
chr4	63895762	63895763	63895762	T	-	11	20	0.55	0	8	0	1.55	6	13	0.461538	0	4	0	1.46154	.	-1	-1	.	.	.	.	0
chr11	60318773	60318774	60318773	A	-	33	33	1	0	0	0	2	0	0	0	0	0	0	0	chr11	60226714	60352905	ENSMUSG00000000538	Tom1l2	-	protein_coding	1	216810	2900016I08Rik|A730055F12Rik|AU042072|Srebf1	MGI:MGI:2443306|Ensembl:ENSMUSG00000000538|Vega:OTTMUSG00000005819	11	11|11 B2	target of myb1-like 2 (chicken)		GO:0005622(intracellular)//GO:0070062(extracellular exosome)	GO:0019901(protein kinase binding)//GO:0030276(clathrin binding)	GO:0006810(transport)//GO:0045839(negative regulation of mitotic nuclear division)//GO:0015031(protein transport)//GO:0006886(intracellular protein transport)//GO:0007165(signal transduction)
chr17	16321051	16321052	16321051	A	-	39	40	0.975	0	1	0	1.975	26	26	1	3	3	1	1	.	-1	-1	.	.	.	.	0
chr9	3260420	3260421	3260420	c	-	10	152	0.0657895	29	270	0.107407	0.612523	12	248	0.0483871	47	309	0.152104	0.318119	.	-1	-1	.	.	.	.	0
chr6	100471578	100471579	100471578	c	-	44	463	0.0950324	2	318	0.00628931	15.1102	45	444	0.101351	1	306	0.00326797	31.0135	.	-1	-1	.	.	.	.	0
chr6	3201450	3201451	3201450	t	+	976	96587	0.0101049	3767	247155	0.0152414	0.662987	1344	122887	0.0109369	4390	270746	0.0162145	0.674514	.	-1	-1	.	.	.	.	0
chr7	19301281	19301282	19301281	a	+	5	138	0.0362319	25	327	0.0764526	0.473913	7	216	0.0324074	32	327	0.0978593	0.331163	.	-1	-1	.	.	.	.	0
chr17	39846350	39846351	39846350	G	-	5	5	1	14	14	1	1	10	10	1	15	16	0.9375	1.06667	.	-1	-1	.	.	.	.	0
chr6	145932827	145932828	145932827	t	-	62	1670	0.0371257	39	1374	0.0283843	1.30797	156	3005	0.0519135	42	1996	0.0210421	2.46713	.	-1	-1	.	.	.	.	0
chr2	5429659	5429660	5429659	C	-	20	20	1	0	0	0	2	3	3	1	0	0	0	2	chr2	5293457	5714515	ENSMUSG00000039145	Camk1d	-	protein_coding	1	227541	A630059D12Rik|CKLiK|CaMKIdelta|E030025C11Rik|mCKLiK	MGI:MGI:2442190|Ensembl:ENSMUSG00000039145|Vega:OTTMUSG00000010993	2	2|2 A1	calcium/calmodulin-dependent protein kinase ID	mmu04921(Oxytocin signaling pathway)//mmu04925(Aldosterone synthesis and secretion)	GO:0005634(nucleus)//GO:0005737(cytoplasm)	GO:0004674(protein serine/threonine kinase activity)//GO:0004672(protein kinase activity)//GO:0005516(calmodulin binding)//GO:0004683(calmodulin-dependent protein kinase activity)//GO:0000166(nucleotide binding)//GO:0016301(kinase activity)//GO:0003824(catalytic activity)//GO:0005524(ATP binding)//GO:0016740(transferase activity)	GO:0010976(positive regulation of neuron projection development)//GO:0050773(regulation of dendrite development)//GO:0008152(metabolic process)//GO:0071622(regulation of granulocyte chemotaxis)//GO:0016310(phosphorylation)//GO:0043065(positive regulation of apoptotic process)//GO:0006468(protein phosphorylation)//GO:0090023(positive regulation of neutrophil chemotaxis)//GO:0006954(inflammatory re…
chr11	87135930	87135931	87135930	A	+	7	7	1	0	0	0	2	0	0	0	0	0	0	0	chr11	87127077	87220683	ENSMUSG00000018548	Trim37	+	protein_coding	1	68729	1110032A10Rik|2810004E07Rik|AI848587|AU043018|MUL|TEF3|mKIAA0898	MGI:MGI:2153072|Ensembl:ENSMUSG00000018548|Vega:OTTMUSG00000001222	11	11|11 C	tripartite motif-containing 37	mmu04120(Ubiquitin mediated proteolysis)	GO:0005777(peroxisome)//GO:0005829(cytosol)//GO:0035098(ESC/E(Z) complex)//GO:0005622(intracellular)//GO:0005737(cytoplasm)//GO:0016235(aggresome)	GO:0070740(tubulin-glutamic acid ligase activity)//GO:0008270(zinc ion binding)//GO:0070739(protein-glutamic acid ligase activity)//GO:0031625(ubiquitin protein ligase binding)//GO:0008766(UDP-N-acetylmuramoylalanyl-D-glutamyl-2,6-diaminopimelate-D-alanyl-D-alanine ligase activity)//GO:0042803(protein homodimerization activity)//GO:0018169(ribosomal S6-glutamic acid ligase activity)//GO:0004842(u…	GO:0032088(negative regulation of NF-kappaB transcription factor activity)//GO:0000122(negative regulation of transcription from RNA polymerase II promoter)//GO:0070842(aggresome assembly)//GO:0051865(protein autoubiquitination)//GO:0035518(histone H2A monoubiquitination)//GO:0051091(positive regulation of sequence-specific DNA binding transcription factor activity)//GO:0036353(histone H2A-K119 m…
chr11	83271683	83271684	83271683	c	+	18	26	0.692308	18	112	0.160714	4.30769	6	8	0.75	17	81	0.209877	3.57353	.	-1	-1	.	.	.	.	0
chr7	5125311	5125312	5125311	A	-	4	19	0.210526	3	30	0.1	2.10526	0	13	0	0	7	0	0	chr7	5124945	5125950	ENSMUSG00000083649	Rasl2-9	-	protein_coding	1	19428	M2|Ran|Ran/M2|Rasl2-9-ps	MGI:MGI:104605|Ensembl:ENSMUSG00000083649|Vega:OTTMUSG00000022852	7	7|7 A1	RAS-like, family 2, locus 9	mmu03008(Ribosome biogenesis in eukaryotes)//mmu03013(RNA transport)//mmu05166(HTLV-I infection)//mmu05169(Epstein-Barr virus infection)	GO:0005634(nucleus)//GO:0005737(cytoplasm)	GO:0000166(nucleotide binding)//GO:0005525(GTP binding)//GO:0003924(GTPase activity)	GO:0006606(protein import into nucleus)//GO:0000054(ribosomal subunit export from nucleus)//GO:0006913(nucleocytoplasmic transport)//GO:0007264(small GTPase mediated signal transduction)//GO:0006886(intracellular protein transport)//GO:0006810(transport)//GO:0015031(protein transport)//GO:0007165(signal transduction)
chr10	116536374	116536375	116536374	A	-	13	13	1	0	0	0	2	5	5	1	0	0	0	2	chr10	116485161	116581511	ENSMUSG00000020166	Cnot2	-	protein_coding	1	72068	2600016M12Rik|2810470K03Rik|AA537049|AA959607|AW557563|C79650	MGI:MGI:1919318|Ensembl:ENSMUSG00000020166|Vega:OTTMUSG00000035217	10	10|10 D2	CCR4-NOT transcription complex, subunit 2	mmu03018(RNA degradation)	GO:0030014(CCR4-NOT complex)//GO:0000932(cytoplasmic mRNA processing body)//GO:0016020(membrane)//GO:0030015(CCR4-NOT core complex)//GO:0005634(nucleus)//GO:0005737(cytoplasm)	GO:0001226(RNA polymerase II transcription corepressor binding)//GO:0004535(poly(A)-specific ribonuclease activity)	GO:0006417(regulation of translation)//GO:0001829(trophectodermal cell differentiation)//GO:0031047(gene silencing by RNA)//GO:2000036(regulation of stem cell population maintenance)//GO:0006351(transcription, DNA-templated)//GO:0017148(negative regulation of translation)//GO:0000288(nuclear-transcribed mRNA catabolic process, deadenylation-dependent decay)//GO:0007275(multicellular organism deve…
chr11	119428107	119428108	119428107	G	+	3	1002	0.00299401	0	11	0	1.00299	21	1029	0.0204082	0	10	0	1.02041	chr11	119393100	119487418	ENSMUSG00000070327	Rnf213	+	protein_coding	1	672511	6030403J01|D11Ertd759e|mKIAA1554	MGI:MGI:1289196|Ensembl:ENSMUSG00000070327|Vega:OTTMUSG00000003910	11	11 E2|11 83.48 cM	ring finger protein 213		GO:0005730(nucleolus)//GO:0005737(cytoplasm)//GO:0016020(membrane)	GO:0070740(tubulin-glutamic acid ligase activity)//GO:0008270(zinc ion binding)//GO:0070739(protein-glutamic acid ligase activity)//GO:0070735(protein-glycine ligase activity)//GO:0008766(UDP-N-acetylmuramoylalanyl-D-glutamyl-2,6-diaminopimelate-D-alanyl-D-alanine ligase activity)//GO:0070738(tubulin-glycine ligase activity)//GO:0070737(protein-glycine ligase activity, elongating)//GO:0004842(ubi…	GO:0051260(protein homooligomerization)//GO:2000051(negative regulation of non-canonical Wnt signaling pathway)//GO:0016567(protein ubiquitination)//GO:0051865(protein autoubiquitination)//GO:0006511(ubiquitin-dependent protein catabolic process)//GO:0002040(sprouting angiogenesis)//GO:0001525(angiogenesis)
chr12	79160453	79160454	79160453	G	-	22	22	1	0	0	0	2	5	7	0.714286	0	0	0	1.71429	chr12	79156017	79172667	ENSMUSG00000021124	Vti1b	-	protein_coding	1	53612	AU015348|GES30|MVti1b|SNARE|Vti1-rp1	MGI:MGI:1855688|Ensembl:ENSMUSG00000021124|Vega:OTTMUSG00000034944	12	12|12 C3	vesicle transport through interaction with t-SNAREs 1B	mmu04130(SNARE interactions in vesicular transport)	GO:0031201(SNARE complex)//GO:0005768(endosome)//GO:0005764(lysosome)//GO:0031982(vesicle)//GO:0055037(recycling endosome)//GO:0043231(intracellular membrane-bounded organelle)//GO:0005789(endoplasmic reticulum membrane)//GO:0048471(perinuclear region of cytoplasm)//GO:0005794(Golgi apparatus)//GO:0012507(ER to Golgi transport vesicle membrane)//GO:0005765(lysosomal membrane)//GO:0008021(synaptic…	GO:0000149(SNARE binding)//GO:0005484(SNAP receptor activity)//GO:0005515(protein binding)//GO:0019869(chloride channel inhibitor activity)	GO:0006623(protein targeting to vacuole)//GO:0042147(retrograde transport, endosome to Golgi)//GO:0006896(Golgi to vacuole transport)//GO:1903076(regulation of protein localization to plasma membrane)//GO:0016192(vesicle-mediated transport)//GO:0006886(intracellular protein transport)//GO:0006810(transport)//GO:0015031(protein transport)//GO:0006891(intra-Golgi vesicle-mediated transport)//GO:004…
chr15	84290434	84290435	84290434	G	+	2	2	1	0	3	0	2	2	2	1	0	0	0	2	chr15	84232043	84315688	ENSMUSG00000022438	Parvb	+	protein_coding	1	170736	AI595373|AW742462|D15Gsk1|affixin	MGI:MGI:2153063|Ensembl:ENSMUSG00000022438|Vega:OTTMUSG00000026115	15	15|15 E3	parvin, beta	mmu04510(Focal adhesion)	GO:0005886(plasma membrane)//GO:0030027(lamellipodium)//GO:0016020(membrane)//GO:0042995(cell projection)//GO:0030054(cell junction)//GO:0005737(cytoplasm)//GO:0005856(cytoskeleton)//GO:0005925(focal adhesion)	GO:0005515(protein binding)//GO:0003779(actin binding)	GO:0030031(cell projection assembly)//GO:0030032(lamellipodium assembly)//GO:0071963(establishment or maintenance of cell polarity regulating cell shape)//GO:0007155(cell adhesion)//GO:0031532(actin cytoskeleton reorganization)
chr7	19724358	19724359	19724358	G	-	3	3	1	0	0	0	2	4	4	1	0	0	0	2	chr7	19716644	19749573	ENSMUSG00000062300	Pvrl2	-	protein_coding	1
chr5	24139896	24139897	24139896	A	+	3	3	1	0	0	0	2	6	6	1	0	0	0	2	chr5	24100590	24161223	ENSMUSG00000028986	Klhl7	+	protein_coding	1	52323	2700038B03Rik|D5Ertd363e|SBBI26	MGI:MGI:1196453|Ensembl:ENSMUSG00000028986|Vega:OTTMUSG00000053534	5	5 A3|5 10.67 cM	kelch-like 7		GO:0005886(plasma membrane)//GO:0031463(Cul3-RING ubiquitin ligase complex)//GO:0005730(nucleolus)//GO:0005654(nucleoplasm)//GO:0005634(nucleus)//GO:0005737(cytoplasm)	GO:0004842(ubiquitin-protein transferase activity)//GO:0042802(identical protein binding)//GO:0042803(protein homodimerization activity)	GO:0042787(protein ubiquitination involved in ubiquitin-dependent protein catabolic process)//GO:0016567(protein ubiquitination)
chr1	36347707	36347708	36347707	T	-	19	19	1	0	0	0	2	0	0	0	1	1	1	0	chr1	36335730	36369181	ENSMUSG00000010453	Kansl3	-	protein_coding	1	226976	4632411B12Rik|4932435K23|AI431067|AI647574|C85723|Kiaa1310|mKIAA1310	MGI:MGI:1918055|Ensembl:ENSMUSG00000010453|Vega:OTTMUSG00000049477	1	1|1 B	KAT8 regulatory NSL complex subunit 3		GO:0005654(nucleoplasm)//GO:0043231(intracellular membrane-bounded organelle)//GO:0005634(nucleus)//GO:0000123(histone acetyltransferase complex)//GO:0005730(nucleolus)	GO:0043995(histone acetyltransferase activity (H4-K5 specific))//GO:0043996(histone acetyltransferase activity (H4-K8 specific))//GO:0046972(histone acetyltransferase activity (H4-K16 specific))	GO:0016568(chromatin modification)//GO:0043981(histone H4-K5 acetylation)//GO:0043984(histone H4-K16 acetylation)//GO:0043982(histone H4-K8 acetylation)
chr18	24496471	24496472	24496471	c	-	2	3	0.666667	0	0	0	1.66667	0	0	0	0	0	0	0	chr18	24484962	24530204	ENSMUSG00000040446	Rprd1a	-	protein_coding	1	225283	C77387|mKIAA4077	MGI:MGI:2385066|Ensembl:ENSMUSG00000040446	18	18|18 A2	regulation of nuclear pre-mRNA domain containing 1A		GO:0016591(DNA-directed RNA polymerase II, holoenzyme)	GO:0003674(molecular_function)	GO:0070940(dephosphorylation of RNA polymerase II C-terminal domain)
chr10	41246566	41246567	41246566	C	+	0	0	0	0	0	0	0	2	2	1	8	8	1	1	.	-1	-1	.	.	.	.	0
chr18	85698244	85698245	85698244	t	-	1579	16362	0.0965041	653	19825	0.0329382	2.92985	2218	24416	0.0908421	765	23855	0.0320687	2.83273	.	-1	-1	.	.	.	.	0
chr8	123540591	123540592	123540591	g	-	4	212	0.0188679	27	621	0.0434783	0.433962	4	226	0.0176991	20	500	0.04	0.442478	.	-1	-1	.	.	.	.	0
chr17	36270830	36270831	36270830	G	-	12	12	1	0	0	0	2	7	7	1	0	1	0	2	chr17	36258873	36272247	ENSMUSG00000045409	Trim39	-	protein_coding	1	79263	1100001D15Rik|E130103K13Rik|RBCC-B30.2|Rnf23|mKIAA4179|tfp	MGI:MGI:1890659|Ensembl:ENSMUSG00000045409|Vega:OTTMUSG00000037273	17	17|17 B1	tripartite motif-containing 39		GO:0005622(intracellular)//GO:0005739(mitochondrion)//GO:0005737(cytoplasm)//GO:0005829(cytosol)	GO:0070740(tubulin-glutamic acid ligase activity)//GO:0008270(zinc ion binding)//GO:0070739(protein-glutamic acid ligase activity)//GO:0070735(protein-glycine ligase activity)//GO:0008766(UDP-N-acetylmuramoylalanyl-D-glutamyl-2,6-diaminopimelate-D-alanyl-D-alanine ligase activity)//GO:0070737(protein-glycine ligase activity, elongating)//GO:0018169(ribosomal S6-glutamic acid ligase activity)//GO:…	GO:2001235(positive regulation of apoptotic signaling pathway)//GO:2000059(negative regulation of protein ubiquitination involved in ubiquitin-dependent protein catabolic process)//GO:0006915(apoptotic process)
chr1	104519579	104519580	104519579	a	+	1	1	1	0	0	0	2	1	1	1	0	0	0	2	.	-1	-1	.	.	.	.	0
chr5	114302737	114302738	114302737	T	-	4	4	1	4	4	1	1	10	10	1	0	0	0	2	.	-1	-1	.	.	.	.	0
chr5	135911507	135911508	135911507	A	-	1001	1743	0.574297	5	21	0.238095	2.41205	215	396	0.542929	8	24	0.333333	1.62879	chr5	135908409	135934616	ENSMUSG00000051391	Ywhag	-	protein_coding	1	22628	14-3-3gamma|D7Bwg1348e	MGI:MGI:108109|Ensembl:ENSMUSG00000051391|Vega:OTTMUSG00000016297	5	5|5 G2	tyrosine 3-monooxygenase/tryptophan 5-monooxygenase activation protein, gamma polypeptide	mmu04110(Cell cycle)//mmu04114(Oocyte meiosis)//mmu04151(PI3K-Akt signaling pathway)//mmu04390(Hippo signaling pathway)//mmu05169(Epstein-Barr virus infection)//mmu05203(Viral carcinogenesis)	GO:0043209(myelin sheath)//GO:0016020(membrane)//GO:0031988(membrane-bounded vesicle)//GO:0070062(extracellular exosome)//GO:0005737(cytoplasm)//GO:0005925(focal adhesion)	GO:0019904(protein domain specific binding)//GO:0005080(protein kinase C binding)//GO:0030971(receptor tyrosine kinase binding)//GO:0044822(poly(A) RNA binding)//GO:0005159(insulin-like growth factor receptor binding)//GO:0005515(protein binding)	GO:0032869(cellular response to insulin stimulus)//GO:0006605(protein targeting)//GO:0045664(regulation of neuron differentiation)//GO:0048167(regulation of synaptic plasticity)
chr12	69159576	69159577	69159576	t	+	3	165	0.0181818	5	160	0.03125	0.581818	6	181	0.0331492	6	161	0.0372671	0.889503	.	-1	-1	.	.	.	.	0
chr6	144351725	144351726	144351725	c	-	756	756	1	10	10	1	1	1390	1390	1	9	9	1	1	chr6	143828425	144781977	ENSMUSG00000041540	Sox5	-	protein_coding	1	20678	A730017D01Rik|AI528773	MGI:MGI:98367|Ensembl:ENSMUSG00000041540|Vega:OTTMUSG00000025246	6	6 G3|6 76.14 cM	SRY (sex determining region Y)-box 5		GO:0044798(nuclear transcription factor complex)//GO:0005634(nucleus)	GO:0003700(transcription factor activity, sequence-specific DNA binding)//GO:0000981(RNA polymerase II transcription factor activity, sequence-specific DNA binding)//GO:0046982(protein heterodimerization activity)//GO:0044212(transcription regulatory region DNA binding)//GO:0005515(protein binding)//GO:0003677(DNA binding)	GO:0051216(cartilage development)//GO:0061036(positive regulation of cartilage development)//GO:0048709(oligodendrocyte differentiation)//GO:0055059(asymmetric neuroblast division)//GO:0006351(transcription, DNA-templated)//GO:0001701(in utero embryonic development)//GO:2000741(positive regulation of mesenchymal stem cell differentiation)//GO:0032332(positive regulation of chondrocyte differentia…
chr9	65201772	65201773	65201772	a	-	10	11671	0.000856825	5	7231	0.000691467	1.23914	2	11423	0.000175085	4	6003	0.000666333	0.262759	.	-1	-1	.	.	.	.	0
chr4	120050620	120050621	120050620	T	+	10	10	1	0	0	0	2	0	0	0	0	0	0	0	chr4	119733784	120138045	ENSMUSG00000028634	Hivep3	+	protein_coding	1	16656	2900056N03Rik|A130075N07|AI848000|E030045D18Rik|KBP-1|KBP1|Krc|Rc|Schnurri-3|Shn3|Zas3	MGI:MGI:106589|Ensembl:ENSMUSG00000028634|Vega:OTTMUSG00000008783	4	4|4 D1	human immunodeficiency virus type I enhancer binding protein 3		GO:0005634(nucleus)//GO:0005737(cytoplasm)	GO:0003676(nucleic acid binding)//GO:0003700(transcription factor activity, sequence-specific DNA binding)//GO:0043565(sequence-specific DNA binding)//GO:0044212(transcription regulatory region DNA binding)//GO:0046872(metal ion binding)//GO:0003677(DNA binding)	GO:0006351(transcription, DNA-templated)//GO:0006366(transcription from RNA polymerase II promoter)//GO:0007165(signal transduction)//GO:0035914(skeletal muscle cell differentiation)//GO:0006355(regulation of transcription, DNA-templated)//GO:0045893(positive regulation of transcription, DNA-templated)
chr6	128843322	128843323	128843322	g	+	0	85	0	11	91	0.120879	0	1	138	0.00724638	10	100	0.1	0.0724638	.	-1	-1	.	.	.	.	0
chr2	71602556	71602557	71602556	G	+	5	5	1	9	9	1	1	6	6	1	12	13	0.923077	1.08333	.	-1	-1	.	.	.	.	0
chrM	874	875	874	T	+	218	2382	0.0915197	131	1229	0.106591	0.858609	379	2933	0.129219	201	2253	0.0892144	1.44841	.	-1	-1	.	.	.	.	0
chr2	30433776	30433777	30433776	c	+	17	21	0.809524	1	2	0.5	1.61905	4	4	1	0	0	0	2	chr2	30416039	30447806	ENSMUSG00000039515	Ppp2r4	+	protein_coding	1
chr9	59471814	59471815	59471814	A	-	7	126	0.0555556	10	156	0.0641026	0.866667	1	32	0.03125	3	73	0.0410959	0.760417	chr9	59388258	59486618	ENSMUSG00000025234	Arih1	-	protein_coding	1	23806	AU021774|Ari|Ari1|Hari|Hhari|Ubch7bp|Uip77	MGI:MGI:1344363|Ensembl:ENSMUSG00000025234|Vega:OTTMUSG00000035819	9	9|9 C	ariadne RBR E3 ubiquitin protein ligase 1		GO:0005737(cytoplasm)//GO:0000151(ubiquitin ligase complex)	GO:0070740(tubulin-glutamic acid ligase activity)//GO:0008270(zinc ion binding)//GO:0070739(protein-glutamic acid ligase activity)//GO:0031625(ubiquitin protein ligase binding)//GO:0008766(UDP-N-acetylmuramoylalanyl-D-glutamyl-2,6-diaminopimelate-D-alanyl-D-alanine ligase activity)//GO:0070737(protein-glycine ligase activity, elongating)//GO:0004842(ubiquitin-protein transferase activity)//GO:001…	GO:0032436(positive regulation of proteasomal ubiquitin-dependent protein catabolic process)//GO:0000209(protein polyubiquitination)//GO:0006511(ubiquitin-dependent protein catabolic process)//GO:0016567(protein ubiquitination)//GO:0042787(protein ubiquitination involved in ubiquitin-dependent protein catabolic process)
chr7	111043729	111043730	111043729	T	+	10	10	1	0	1	0	2	0	0	0	0	0	0	0	chr7	111028951	111056377	ENSMUSG00000005609	Ctr9	+	protein_coding	1	22083	AA409336|Sh2bp1|Tsbp|Tsp|mKIAA0155	MGI:MGI:109345|Ensembl:ENSMUSG00000005609|Vega:OTTMUSG00000023898	7	7 F1|7 57.98 cM	CTR9 homolog, Paf1/RNA polymerase II complex component		GO:0035327(transcriptionally active chromatin)//GO:0005634(nucleus)//GO:0016593(Cdc73/Paf1 complex)	GO:0000993(RNA polymerase II core binding)//GO:0005515(protein binding)//GO:0042169(SH2 domain binding)	GO:0001832(blastocyst growth)//GO:0045638(negative regulation of myeloid cell differentiation)//GO:0000122(negative regulation of transcription from RNA polymerase II promoter)//GO:2001168(positive regulation of histone H2B ubiquitination)//GO:0016055(Wnt signaling pathway)//GO:0006351(transcription, DNA-templated)//GO:0007259(JAK-STAT cascade)//GO:2000653(regulation of genetic imprinting)//GO:00…
chr11	83271662	83271663	83271662	a	+	3	337	0.00890208	9	656	0.0137195	0.648863	8	327	0.0244648	4	529	0.00756144	3.23547	.	-1	-1	.	.	.	.	0
chr16	32612397	32612398	32612397	T	+	30	30	1	1	1	1	1	0	0	0	0	0	0	0	chr16	32608920	32632794	ENSMUSG00000022797	Tfrc	+	protein_coding	1	22042	2610028K12Rik|CD71|E430033M20Rik|Mtvr1|TFR|TFR1|TR|Trfr|p90	MGI:MGI:98822|Ensembl:ENSMUSG00000022797|Vega:OTTMUSG00000026922	16	16 B3|16 23.06 cM	transferrin receptor	mmu04066(HIF-1 signaling pathway)//mmu04144(Endocytosis)//mmu04145(Phagosome)//mmu04640(Hematopoietic cell lineage)	GO:0072562(blood microparticle)//GO:0005737(cytoplasm)//GO:0005768(endosome)//GO:0016020(membrane)//GO:1903561(extracellular vesicle)//GO:0016323(basolateral plasma membrane)//GO:0043231(intracellular membrane-bounded organelle)//GO:0005739(mitochondrion)//GO:0005905(clathrin-coated pit)//GO:0005634(nucleus)//GO:0005615(extracellular space)//GO:0016023(cytoplasmic, membrane-bounded vesicle)//GO:0…	GO:0004998(transferrin receptor activity)//GO:0005381(iron ion transmembrane transporter activity)//GO:0042802(identical protein binding)//GO:0003725(double-stranded RNA binding)//GO:0030544(Hsp70 protein binding)//GO:0051087(chaperone binding)//GO:0033570(transferrin transmembrane transporter activity)//GO:0044822(poly(A) RNA binding)//GO:0042803(protein homodimerization activity)//GO:0005515(pr…	GO:0006897(endocytosis)//GO:0045780(positive regulation of bone resorption)//GO:0006898(receptor-mediated endocytosis)//GO:0097286(iron ion import)//GO:0035690(cellular response to drug)//GO:0031668(cellular response to extracellular stimulus)//GO:0033572(transferrin transport)//GO:0006879(cellular iron ion homeostasis)//GO:0030316(osteoclast differentiation)//GO:0071281(cellular response to iron…
chr1	21183679	21183680	21183679	T	+	0	0	0	0	0	0	0	1	1	1	0	0	0	2	.	-1	-1	.	.	.	.	0
chr7	57769290	57769291	57769290	T	-	27	27	1	8	8	1	1	88	88	1	15	15	1	1	.	-1	-1	.	.	.	.	0
chr8	123586306	123586307	123586306	a	-	17	1369	0.0124178	33	4387	0.00752222	1.65082	18	1653	0.0108893	41	4010	0.0102244	1.06503	.	-1	-1	.	.	.	.	0
chr10	40258627	40258628	40258627	a	+	2	269	0.00743494	5	1441	0.00346981	2.14275	0	391	0	5	1805	0.00277008	0	.	-1	-1	.	.	.	.	0
chr8	123620327	123620328	123620327	t	-	14	888	0.0157658	15	2127	0.00705219	2.23559	16	928	0.0172414	17	1873	0.00907635	1.89959	.	-1	-1	.	.	.	.	0
chr6	133110964	133110965	133110964	A	+	0	0	0	0	0	0	0	1	1	1	0	0	0	2	.	-1	-1	.	.	.	.	0
chr7	133219348	133219349	133219348	g	+	85	85	1	1	1	1	1	23	23	1	0	0	0	2	.	-1	-1	.	.	.	.	0
chr17	24720830	24720831	24720830	A	+	13	135	0.0962963	4	135	0.0296296	3.25	24	204	0.117647	4	146	0.0273973	4.29412	chr17	24718116	24721929	ENSMUSG00000044533	Rps2	+	protein_coding	1	16898	Llrep3|S4	MGI:MGI:105110|Ensembl:ENSMUSG00000044533|Vega:OTTMUSG00000029228	17	17|17 A3.3	ribosomal protein S2	mmu03010(Ribosome)	GO:0030529(intracellular ribonucleoprotein complex)//GO:0070062(extracellular exosome)//GO:0016020(membrane)//GO:0015935(small ribosomal subunit)//GO:0022627(cytosolic small ribosomal subunit)//GO:0005737(cytoplasm)//GO:0005654(nucleoplasm)//GO:0005634(nucleus)//GO:0005840(ribosome)//GO:0005925(focal adhesion)	GO:0003735(structural constituent of ribosome)//GO:0017134(fibroblast growth factor binding)//GO:0032403(protein complex binding)//GO:0003723(RNA binding)//GO:0019899(enzyme binding)//GO:0003729(mRNA binding)//GO:0044822(poly(A) RNA binding)	GO:0006412(translation)//GO:0071353(cellular response to interleukin-4)//GO:0000028(ribosomal small subunit assembly)//GO:0051347(positive regulation of transferase activity)//GO:0001731(formation of translation preinitiation complex)
chr11	46728637	46728638	46728637	A	+	1	16	0.0625	9	28	0.321429	0.194444	5	6	0.833333	2	12	0.166667	5	.	-1	-1	.	.	.	.	0
chr4	133774080	133774081	133774080	a	-	0	0	0	0	0	0	0	1	1	1	0	0	0	2	.	-1	-1	.	.	.	.	0
chr7	80466878	80466879	80466878	A	-	6	35	0.171429	1	8	0.125	1.37143	0	7	0	0	4	0	0	chr7	80454993	80535119	ENSMUSG00000030528	Blm	-	protein_coding	1	12144	-	MGI:MGI:1328362|Ensembl:ENSMUSG00000030528|Vega:OTTMUSG00000058676	7	7 D3|7 45.65 cM	Bloom syndrome, RecQ helicase-like	mmu03440(Homologous recombination)//mmu03460(Fanconi anemia pathway)	GO:0000800(lateral element)//GO:0005737(cytoplasm)//GO:0001673(male germ cell nucleus)//GO:0000228(nuclear chromosome)//GO:0016363(nuclear matrix)//GO:0000781(chromosome, telomeric region)//GO:0016605(PML body)//GO:0005730(nucleolus)//GO:0005622(intracellular)//GO:0005634(nucleus)//GO:0005657(replication fork)//GO:0045120(pronucleus)	GO:0036310(annealing helicase activity)//GO:0003676(nucleic acid binding)//GO:0008026(ATP-dependent helicase activity)//GO:0005524(ATP binding)//GO:0000405(bubble DNA binding)//GO:0009378(four-way junction helicase activity)//GO:0004003(ATP-dependent DNA helicase activity)//GO:0003677(DNA binding)//GO:0051880(G-quadruplex DNA binding)//GO:0000166(nucleotide binding)//GO:0016818(hydrolase activity…	GO:0046641(positive regulation of alpha-beta T cell proliferation)//GO:1990414(replication-born double-strand break repair via sister chromatid exchange)//GO:0000729(DNA double-strand break processing)//GO:0051782(negative regulation of cell division)//GO:0044237(cellular metabolic process)//GO:0006260(DNA replication)//GO:0035690(cellular response to drug)//GO:0045893(positive regulation of tran…
chr15	42034715	42034716	42034715	t	-	0	0	0	0	0	0	0	10	10	1	0	0	0	2	.	-1	-1	.	.	.	.	0
chr17	26525592	26525593	26525592	a	+	8	8	1	0	1	0	2	1	1	1	0	0	0	2	.	-1	-1	.	.	.	.	0
chr6	142954411	142954412	142954411	c	-	38	38	1	1	1	1	1	49	49	1	4	4	1	1	chr6	142821545	142964452	ENSMUSG00000030283	St8sia1	-	protein_coding	1	20449	9330109E03Rik|GD3S|Sia-T|Siat8|Siat8a	MGI:MGI:106011|Ensembl:ENSMUSG00000030283|Vega:OTTMUSG00000022470	6	6 G3|6 74.78 cM	ST8 alpha-N-acetyl-neuraminide alpha-2,8-sialyltransferase 1	mmu00601(Glycosphingolipid biosynthesis - lacto and neolacto series)//mmu00603(Glycosphingolipid biosynthesis - globo series)//mmu00604(Glycosphingolipid biosynthesis - ganglio series)//mmu01100(Metabolic pathways)	GO:0016020(membrane)//GO:0016021(integral component of membrane)//GO:0005794(Golgi apparatus)//GO:0030173(integral component of Golgi membrane)	GO:0003828(alpha-N-acetylneuraminate alpha-2,8-sialyltransferase activity)//GO:0008373(sialyltransferase activity)//GO:0016740(transferase activity)//GO:0016757(transferase activity, transferring glycosyl groups)	GO:0006629(lipid metabolic process)//GO:0034605(cellular response to heat)//GO:0008284(positive regulation of cell proliferation)//GO:0006665(sphingolipid metabolic process)//GO:0006486(protein glycosylation)
chr3	90605944	90605945	90605944	G	+	3	47	0.0638298	10	40	0.25	0.255319	0	6	0	1	7	0.142857	0	chr3	90603770	90606045	ENSMUSG00000001020	S100a4	+	protein_coding	1	20198	18A2|42a|Capl|FSp1|Mts1|PeL98|metastasin|pk9a	MGI:MGI:1330282|Ensembl:ENSMUSG00000001020|Vega:OTTMUSG00000022114	3	3 39.27 cM|3 F1-F2	S100 calcium binding protein A4		GO:0043005(neuron projection)//GO:0005634(nucleus)//GO:0005615(extracellular space)//GO:0070062(extracellular exosome)//GO:0048471(perinuclear region of cytoplasm)	GO:0048306(calcium-dependent protein binding)//GO:0003779(actin binding)//GO:0042802(identical protein binding)//GO:0050786(RAGE receptor binding)//GO:0044822(poly(A) RNA binding)//GO:0046872(metal ion binding)//GO:0005515(protein binding)//GO:0005509(calcium ion binding)	GO:0043123(positive regulation of I-kappaB kinase/NF-kappaB signaling)
chr14	55785313	55785314	55785313	C	-	15	15	1	0	2	0	2	0	3	0	0	0	0	0	chr14	55784996	55788857	ENSMUSG00000022221	Ripk3	-	protein_coding	1	56532	2610528K09Rik|AW107945|Rip3	MGI:MGI:2154952|Ensembl:ENSMUSG00000022221	14	14|14 C1	receptor-interacting serine-threonine kinase 3	mmu04623(Cytosolic DNA-sensing pathway)//mmu04668(TNF signaling pathway)	GO:0005886(plasma membrane)//GO:0016020(membrane)//GO:0005829(cytosol)//GO:0097342(ripoptosome)//GO:0005739(mitochondrion)//GO:0005622(intracellular)//GO:0005737(cytoplasm)	GO:0004674(protein serine/threonine kinase activity)//GO:0032403(protein complex binding)//GO:0004672(protein kinase activity)//GO:0042802(identical protein binding)//GO:0004704(NF-kappaB-inducing kinase activity)//GO:0000166(nucleotide binding)//GO:0016301(kinase activity)//GO:0005515(protein binding)//GO:0005524(ATP binding)//GO:0016740(transferase activity)	GO:0007249(I-kappaB kinase/NF-kappaB signaling)//GO:0051260(protein homooligomerization)//GO:0016310(phosphorylation)//GO:0070266(necroptotic process)//GO:0002819(regulation of adaptive immune response)//GO:0051347(positive regulation of transferase activity)//GO:2001244(positive regulation of intrinsic apoptotic signaling pathway)//GO:0051351(positive regulation of ligase activity)//GO:2000377(r…
chr7	127596844	127596845	127596844	G	+	10	10	1	0	3	0	2	0	0	0	0	2	0	0	chr7	127588698	127603605	ENSMUSG00000030816	Rnf40	+	protein_coding	1	233900	AI848422|mKIAA0661	MGI:MGI:2142048|Ensembl:ENSMUSG00000030816|Vega:OTTMUSG00000058625	7	7|7 F3	ring finger protein 40		GO:0043679(axon terminus)//GO:0043005(neuron projection)//GO:0016020(membrane)//GO:0043234(protein complex)//GO:0005829(cytosol)//GO:0019898(extrinsic component of membrane)//GO:0033503(HULC complex)//GO:0005654(nucleoplasm)//GO:0005634(nucleus)//GO:0000151(ubiquitin ligase complex)	GO:0070740(tubulin-glutamic acid ligase activity)//GO:0008270(zinc ion binding)//GO:0070739(protein-glutamic acid ligase activity)//GO:0031625(ubiquitin protein ligase binding)//GO:0008766(UDP-N-acetylmuramoylalanyl-D-glutamyl-2,6-diaminopimelate-D-alanyl-D-alanine ligase activity)//GO:0042803(protein homodimerization activity)//GO:0070737(protein-glycine ligase activity, elongating)//GO:0004842(…	GO:2001168(positive regulation of histone H2B ubiquitination)//GO:0033523(histone H2B ubiquitination)//GO:0016568(chromatin modification)//GO:1902916(positive regulation of protein polyubiquitination)//GO:0006511(ubiquitin-dependent protein catabolic process)//GO:0010390(histone monoubiquitination)//GO:1901800(positive regulation of proteasomal protein catabolic process)//GO:1900364(negative regu…
chr11	100905372	100905373	100905372	c	-	4	4	1	0	1	0	2	2	2	1	0	1	0	2	chr11	100885098	100939540	ENSMUSG00000004040	Stat3	-	protein_coding	1	20848	1110034C02Rik|AW109958|Aprf	MGI:MGI:103038|Ensembl:ENSMUSG00000004040|Vega:OTTMUSG00000002128	11	11 D|11 63.82 cM	signal transducer and activator of transcription 3	mmu04062(Chemokine signaling pathway)//mmu04066(HIF-1 signaling pathway)//mmu04068(FoxO signaling pathway)//mmu04550(Signaling pathways regulating pluripotency of stem cells)//mmu04630(Jak-STAT signaling pathway)//mmu04917(Prolactin signaling pathway)//mmu04920(Adipocytokine signaling pathway)//mmu04931(Insulin resistance)//mmu04933(AGE-RAGE signaling pathway in diabetic complications)//mmu05145(…	GO:0005743(mitochondrial inner membrane)//GO:0000790(nuclear chromatin)//GO:0005886(plasma membrane)//GO:0005739(mitochondrion)//GO:0090575(RNA polymerase II transcription factor complex)//GO:0005654(nucleoplasm)//GO:0005634(nucleus)//GO:0005737(cytoplasm)	GO:0046983(protein dimerization activity)//GO:0019903(protein phosphatase binding)//GO:0004879(RNA polymerase II transcription factor activity, ligand-activated sequence-specific DNA binding)//GO:0031490(chromatin DNA binding)//GO:0043565(sequence-specific DNA binding)//GO:0003700(transcription factor activity, sequence-specific DNA binding)//GO:0019901(protein kinase binding)//GO:0000981(RNA pol…	GO:0034097(response to cytokine)//GO:0046902(regulation of mitochondrial membrane permeability)//GO:0016310(phosphorylation)//GO:0010628(positive regulation of gene expression)//GO:0060548(negative regulation of cell death)//GO:1901215(negative regulation of neuron death)//GO:1902895(positive regulation of pri-miRNA transcription from RNA polymerase II promoter)//GO:0060396(growth hormone recepto…
chr12	83535696	83535697	83535696	C	-	2	2	1	0	0	0	2	11	11	1	2	2	1	1	.	-1	-1	.	.	.	.	0
chr7	109520229	109520230	109520229	C	+	4	64	0.0625	9	52	0.173077	0.361111	9	96	0.09375	11	59	0.186441	0.502841	chr7	109519147	109522367	ENSMUSG00000046364	Rpl27a	+	protein_coding	1	26451	L27'|L27A|L29	MGI:MGI:1347076|Ensembl:ENSMUSG00000046364|Vega:OTTMUSG00000022787	7	7 57.26 cM|7 E2-F1	ribosomal protein L27A	mmu03010(Ribosome)	GO:0030529(intracellular ribonucleoprotein complex)//GO:0015934(large ribosomal subunit)//GO:0016020(membrane)//GO:0022626(cytosolic ribosome)//GO:0005622(intracellular)//GO:0005840(ribosome)//GO:0022625(cytosolic large ribosomal subunit)	GO:0044822(poly(A) RNA binding)//GO:0003735(structural constituent of ribosome)	GO:0006412(translation)
chr19	61198620	61198621	61198620	c	-	57	2403	0.0237203	312	4213	0.0740565	0.320301	92	4359	0.0211058	387	5101	0.0758675	0.278192	.	-1	-1	.	.	.	.	0
chr11	115629921	115629922	115629921	A	+	0	0	0	0	0	0	0	8	8	1	0	0	0	2	.	-1	-1	.	.	.	.	0
chr13	38046082	38046083	38046082	t	+	35	35	1	1	2	0.5	2	0	0	0	0	0	0	0	chr13	38036989	38061433	ENSMUSG00000021428	Riok1	+	protein_coding	1	71340	3110046C13Rik|5430416A05Rik|Ad034	MGI:MGI:1918590|Ensembl:ENSMUSG00000021428	13	13|13 A3.3	RIO kinase 1 (yeast)	mmu03008(Ribosome biogenesis in eukaryotes)	GO:0005575(cellular_component)	GO:0004674(protein serine/threonine kinase activity)//GO:0005524(ATP binding)//GO:0000166(nucleotide binding)//GO:0016301(kinase activity)//GO:0046872(metal ion binding)//GO:0016740(transferase activity)	GO:0016310(phosphorylation)
chrX	32985265	32985266	32985265	a	-	0	0	0	13	13	1	0	4	4	1	8	9	0.888889	1.125	.	-1	-1	.	.	.	.	0
chr10	12632664	12632665	12632664	A	-	14	14	1	0	0	0	2	3	3	1	0	0	0	2	chr10	12382188	12861735	ENSMUSG00000019820	Utrn	-	protein_coding	1	22288	AA589569|DRP|Dmdl	MGI:MGI:104631|Ensembl:ENSMUSG00000019820	10	10 A1|10 3.77 cM	utrophin		GO:0005886(plasma membrane)//GO:0070062(extracellular exosome)//GO:0043234(protein complex)//GO:0030864(cortical actin cytoskeleton)//GO:0030175(filopodium)//GO:0045202(synapse)//GO:0031527(filopodium membrane)//GO:0030426(growth cone)//GO:0031594(neuromuscular junction)//GO:0016010(dystrophin-associated glycoprotein complex)//GO:0005654(nucleoplasm)//GO:0070938(contractile ring)//GO:0005737(cyto…	GO:0019901(protein kinase binding)//GO:0003779(actin binding)//GO:0017166(vinculin binding)//GO:0051015(actin filament binding)//GO:0005515(protein binding)//GO:0005178(integrin binding)	GO:0001954(positive regulation of cell-matrix adhesion)//GO:0007528(neuromuscular junction development)//GO:0007527(adult somatic muscle development)
chr15	68056761	68056762	68056761	G	-	2	2	1	3	3	1	1	13	13	1	3	3	1	1	.	-1	-1	.	.	.	.	0
chr12	21366441	21366442	21366441	G	-	21	22	0.954545	0	1	0	1.95455	17	17	1	0	1	0	2	chr12	21323509	21373632	ENSMUSG00000052593	Adam17	-	protein_coding	1	11491	CD156b|Tace	MGI:MGI:1096335|Ensembl:ENSMUSG00000052593|Vega:OTTMUSG00000021042	12	12 A1.3|12 8.3 cM	a disintegrin and metallopeptidase domain 17	mmu04330(Notch signaling pathway)//mmu05010(Alzheimer's disease)	GO:0005886(plasma membrane)//GO:0005887(integral component of plasma membrane)//GO:0005576(extracellular region)//GO:0009986(cell surface)//GO:0005737(cytoplasm)//GO:0016020(membrane)//GO:0015629(actin cytoskeleton)//GO:0016021(integral component of membrane)//GO:0045121(membrane raft)//GO:0005911(cell-cell junction)//GO:0032587(ruffle membrane)//GO:0016324(apical plasma membrane)//GO:0005925(foc…	GO:0008237(metallopeptidase activity)//GO:0008233(peptidase activity)//GO:0008270(zinc ion binding)//GO:0004222(metalloendopeptidase activity)//GO:0005112(Notch binding)//GO:0030165(PDZ domain binding)//GO:0017124(SH3 domain binding)//GO:0005178(integrin binding)//GO:0016787(hydrolase activity)//GO:0046872(metal ion binding)//GO:0005515(protein binding)//GO:0005138(interleukin-6 receptor binding)	GO:0010820(positive regulation of T cell chemotaxis)//GO:0045741(positive regulation of epidermal growth factor-activated receptor activity)//GO:0050830(defense response to Gram-positive bacterium)//GO:0048870(cell motility)//GO:0043066(negative regulation of apoptotic process)//GO:0006508(proteolysis)//GO:0002467(germinal center formation)//GO:0051088(PMA-inducible membrane protein ectodomain pr…
chr9	96004641	96004642	96004641	c	+	35	36	0.972222	75	75	1	0.972222	55	55	1	82	84	0.97619	1.02439	chr9	95954760	96053027	ENSMUSG00000032410	Xrn1	+	protein_coding	1	24127	Dhm2|exo|mXrn1	MGI:MGI:891964|Ensembl:ENSMUSG00000032410|Vega:OTTMUSG00000047300	9	9|9 E4	5'-3' exoribonuclease 1	mmu03008(Ribosome biogenesis in eukaryotes)//mmu03018(RNA degradation)	GO:0005886(plasma membrane)//GO:0000932(cytoplasmic mRNA processing body)//GO:0016020(membrane)//GO:0005794(Golgi apparatus)//GO:0045111(intermediate filament cytoskeleton)//GO:0005737(cytoplasm)	GO:0003676(nucleic acid binding)//GO:0000175(3'-5'-exoribonuclease activity)//GO:0003723(RNA binding)//GO:0004527(exonuclease activity)//GO:0004534(5'-3' exoribonuclease activity)//GO:0044822(poly(A) RNA binding)//GO:0004518(nuclease activity)//GO:0003677(DNA binding)//GO:0016787(hydrolase activity)	GO:0000723(telomere maintenance)//GO:0071028(nuclear mRNA surveillance)//GO:0006396(RNA processing)//GO:0007126(meiotic nuclear division)//GO:0000956(nuclear-transcribed mRNA catabolic process)//GO:0007569(cell aging)//GO:0071044(histone mRNA catabolic process)//GO:0016075(rRNA catabolic process)
chr18	54699202	54699203	54699202	a	-	16	686	0.0233236	38	823	0.0461725	0.50514	36	1169	0.0307956	64	1201	0.0532889	0.577898	.	-1	-1	.	.	.	.	0
chrM	1467	1468	1467	A	+	24	59	0.40678	4	12	0.333333	1.22034	30	55	0.545455	6	22	0.272727	2	.	-1	-1	.	.	.	.	0
chr1	125202439	125202440	125202439	a	+	13	13	1	0	0	0	2	5	5	1	0	0	0	2	.	-1	-1	.	.	.	.	0
chr17	6941923	6941924	6941923	g	+	6	982	0.00610998	7	3559	0.00196684	3.10649	10	1466	0.00682128	6	4425	0.00135593	5.0307	.	-1	-1	.	.	.	.	0
chr11	34782683	34782684	34782683	C	-	141	141	1	1	2	0.5	2	56	56	1	0	0	0	2	chr11	34226815	34783892	ENSMUSG00000020143	Dock2	-	protein_coding	1	94176	AI662014|AW122239|CED-5|Hch|MBC	MGI:MGI:2149010|Ensembl:ENSMUSG00000020143|Vega:OTTMUSG00000005408	11	11|11 A5	dedicator of cyto-kinesis 2	mmu04062(Chemokine signaling pathway)//mmu04666(Fc gamma R-mediated phagocytosis)	GO:0016020(membrane)//GO:0070062(extracellular exosome)//GO:0005856(cytoskeleton)//GO:0005737(cytoplasm)	GO:0005096(GTPase activator activity)//GO:0042608(T cell receptor binding)//GO:0005085(guanyl-nucleotide exchange factor activity)//GO:0030676(Rac guanyl-nucleotide exchange factor activity)	GO:0042098(T cell proliferation)//GO:0007010(cytoskeleton organization)//GO:0044351(macropinocytosis)//GO:0050766(positive regulation of phagocytosis)//GO:0046631(alpha-beta T cell activation)//GO:0045059(positive thymic T cell selection)//GO:0001771(immunological synapse formation)//GO:0007264(small GTPase mediated signal transduction)//GO:0001768(establishment of T cell polarity)//GO:0042110(T …
chr7	19606431	19606432	19606431	A	-	79	79	1	1	1	1	1	50	50	1	0	1	0	2	chr7	19606217	19629438	ENSMUSG00000002983	Relb	-	protein_coding	1	19698	shep	MGI:MGI:103289|Ensembl:ENSMUSG00000002983|Vega:OTTMUSG00000020490	7	7 A3|7 9.93 cM	avian reticuloendotheliosis viral (v-rel) oncogene related B	mmu04010(MAPK signaling pathway)//mmu04064(NF-kappa B signaling pathway)//mmu04380(Osteoclast differentiation)//mmu05166(HTLV-I infection)//mmu05169(Epstein-Barr virus infection)	GO:0033256(I-kappaB/NF-kappaB complex)//GO:0005829(cytosol)//GO:0005654(nucleoplasm)//GO:0005634(nucleus)//GO:0005856(cytoskeleton)//GO:0005737(cytoplasm)	GO:0001047(core promoter binding)//GO:0003682(chromatin binding)//GO:0005515(protein binding)//GO:0003677(DNA binding)//GO:0003700(transcription factor activity, sequence-specific DNA binding)	GO:0007249(I-kappaB kinase/NF-kappaB signaling)//GO:0032922(circadian regulation of gene expression)//GO:0034097(response to cytokine)//GO:0045087(innate immune response)//GO:0045063(T-helper 1 cell differentiation)//GO:0010628(positive regulation of gene expression)//GO:0048511(rhythmic process)//GO:0006351(transcription, DNA-templated)//GO:0071470(cellular response to osmotic stress)//GO:001988…
chr1	54478047	54478048	54478047	c	-	12	12	1	0	0	0	2	0	0	0	0	0	0	0	chr1	54473000	54557684	ENSMUSG00000073678	Pgap1	-	protein_coding	1	241062	5033403E17Rik|9030223K07Rik|A530084K22|D230012E17Rik|oto	MGI:MGI:2443342|Ensembl:ENSMUSG00000073678|Vega:OTTMUSG00000046957	1	1|1 C1.1	post-GPI attachment to proteins 1	mmu00563(Glycosylphosphatidylinositol(GPI)-anchor biosynthesis)//mmu01100(Metabolic pathways)	GO:0005783(endoplasmic reticulum)//GO:0016020(membrane)//GO:0016021(integral component of membrane)	GO:0044824(retroviral 3' processing activity)//GO:0016788(hydrolase activity, acting on ester bonds)//GO:0042578(phosphoric ester hydrolase activity)//GO:0004518(nuclease activity)//GO:0016787(hydrolase activity)//GO:0043765(T/G mismatch-specific endonuclease activity)	GO:0009880(embryonic pattern specification)//GO:0006506(GPI anchor biosynthetic process)//GO:0009948(anterior/posterior axis specification)//GO:0021871(forebrain regionalization)//GO:0015798(myo-inositol transport)//GO:0006810(transport)//GO:0015031(protein transport)//GO:0007605(sensory perception of sound)//GO:0060322(head development)
chr2	113205980	113205981	113205980	t	-	37	452	0.0818584	99	995	0.0994975	0.822718	57	509	0.111984	86	856	0.100467	1.11463	chr2	112631355	113217096	ENSMUSG00000057378	Ryr3	-	protein_coding	1	20192	AI851294|C230090H21|RYR-3	MGI:MGI:99684|Ensembl:ENSMUSG00000057378|Vega:OTTMUSG00000015132	2	2|2 E5-F3	ryanodine receptor 3	mmu04020(Calcium signaling pathway)//mmu04713(Circadian entrainment)//mmu04921(Oxytocin signaling pathway)//mmu04970(Salivary secretion)//mmu05010(Alzheimer's disease)	GO:0016529(sarcoplasmic reticulum)//GO:0016021(integral component of membrane)//GO:0016020(membrane)//GO:0048471(perinuclear region of cytoplasm)//GO:0033017(sarcoplasmic reticulum membrane)//GO:0043231(intracellular membrane-bounded organelle)//GO:0005783(endoplasmic reticulum)//GO:0030314(junctional membrane complex)	GO:0015278(calcium-release channel activity)//GO:0005516(calmodulin binding)//GO:0005219(ryanodine-sensitive calcium-release channel activity)//GO:0005216(ion channel activity)//GO:0048763(calcium-induced calcium release activity)//GO:0005262(calcium channel activity)//GO:0005509(calcium ion binding)	GO:0051481(negative regulation of cytosolic calcium ion concentration)//GO:0006874(cellular calcium ion homeostasis)//GO:0006941(striated muscle contraction)//GO:0006816(calcium ion transport)//GO:0055085(transmembrane transport)//GO:0006810(transport)//GO:0070588(calcium ion transmembrane transport)//GO:0006811(ion transport)
chr10	21341436	21341437	21341436	T	+	0	0	0	0	0	0	0	2	3	0.666667	0	0	0	1.66667	chr10	21295979	21368889	ENSMUSG00000019977	Hbs1l	+	protein_coding	1	56422	2810035F15Rik|AI326327|eRFS	MGI:MGI:1891704|Ensembl:ENSMUSG00000019977	10	10|10 A3	Hbs1-like (S. cerevisiae)	mmu03015(mRNA surveillance pathway)//mmu05134(Legionellosis)	GO:0005622(intracellular)//GO:0070062(extracellular exosome)//GO:0016020(membrane)	GO:0003746(translation elongation factor activity)//GO:0000166(nucleotide binding)//GO:0005525(GTP binding)//GO:0003924(GTPase activity)	GO:0006412(translation)//GO:0006414(translational elongation)//GO:0032790(ribosome disassembly)
chr3	96458107	96458108	96458107	t	-	15	61	0.245902	82	262	0.312977	0.785686	17	60	0.283333	63	228	0.276316	1.0254	.	-1	-1	.	.	.	.	0
chr3	96592721	96592722	96592721	C	-	15	15	1	0	0	0	2	2	2	1	0	0	0	2	chr3	96577872	96594181	ENSMUSG00000028104	Polr3gl	-	protein_coding	1	69870	2010003I19Rik	MGI:MGI:1917120|Ensembl:ENSMUSG00000028104|Vega:OTTMUSG00000032756	3	3|3 F2.1	polymerase (RNA) III (DNA directed) polypeptide G like	mmu00230(Purine metabolism)//mmu00240(Pyrimidine metabolism)//mmu01100(Metabolic pathways)//mmu03020(RNA polymerase)//mmu04623(Cytosolic DNA-sensing pathway)//mmu05169(Epstein-Barr virus infection)	GO:0005666(DNA-directed RNA polymerase III complex)//GO:0000790(nuclear chromatin)	GO:0001056(RNA polymerase III activity)	GO:0006384(transcription initiation from RNA polymerase III promoter)//GO:0006359(regulation of transcription from RNA polymerase III promoter)
chr16	48997404	48997405	48997404	A	+	13	16	0.8125	2	10	0.2	4.0625	0	0	0	0	7	0	0	chr16	48994185	49019709	ENSMUSG00000033031	C330027C09Rik	+	protein_coding	1	224171	AA408511|AU018569|Cip2a|Kiaa1524	MGI:MGI:2146335|Ensembl:ENSMUSG00000033031|Vega:OTTMUSG00000028726	16	16|16 B5	RIKEN cDNA C330027C09 gene		GO:0016020(membrane)//GO:0005886(plasma membrane)//GO:0016021(integral component of membrane)//GO:0005737(cytoplasm)		GO:2000179(positive regulation of neural precursor cell proliferation)//GO:0007283(spermatogenesis)
chr10	86725712	86725713	86725712	c	+	0	0	0	0	0	0	0	4	4	1	1	1	1	1	chr10	86705811	86776843	ENSMUSG00000044937	BC030307	+	protein_coding	1
chr19	32197507	32197508	32197507	a	-	1	1	1	0	0	0	2	0	0	0	0	0	0	0	chr19	32122727	32389714	ENSMUSG00000040451	Sgms1	-	protein_coding	1	208449	9530058O11Rik|AI841905|C80702|Mob|Sms1|Sor1|Tmem23	MGI:MGI:2444110|Ensembl:ENSMUSG00000040451|Vega:OTTMUSG00000033408	19	19|19 C1	sphingomyelin synthase 1	mmu00600(Sphingolipid metabolism)//mmu01100(Metabolic pathways)//mmu04071(Sphingolipid signaling pathway)	GO:0005886(plasma membrane)//GO:0000138(Golgi trans cisterna)//GO:0016020(membrane)//GO:0005794(Golgi apparatus)//GO:0016021(integral component of membrane)//GO:0030173(integral component of Golgi membrane)//GO:0005783(endoplasmic reticulum)//GO:0005634(nucleus)	GO:0033188(sphingomyelin synthase activity)//GO:0016301(kinase activity)//GO:0016740(transferase activity)//GO:0047493(ceramide cholinephosphotransferase activity)	GO:0006665(sphingolipid metabolic process)//GO:0016310(phosphorylation)//GO:0010628(positive regulation of gene expression)//GO:0006686(sphingomyelin biosynthetic process)//GO:0006954(inflammatory response)//GO:0006629(lipid metabolic process)//GO:0006915(apoptotic process)//GO:2001237(negative regulation of extrinsic apoptotic signaling pathway)//GO:0016049(cell growth)
chr13	9834307	9834308	9834307	t	-	174	315	0.552381	150	735	0.204082	2.70667	151	266	0.567669	166	845	0.19645	2.88964	.	-1	-1	.	.	.	.	0
chr7	109515132	109515133	109515132	T	-	5	25	0.2	5	54	0.0925926	2.16	7	42	0.166667	4	74	0.0540541	3.08333	.	-1	-1	.	.	.	.	0
chr4	132309559	132309560	132309559	G	+	4	229	0.0174672	9	678	0.0132743	1.31587	0	204	0	6	488	0.0122951	0	.	-1	-1	.	.	.	.	0
chr14	21788135	21788136	21788135	A	+	28	28	1	0	0	0	2	9	9	1	0	0	0	2	chr14	21750531	21798725	ENSMUSG00000021770	Samd8	+	protein_coding	1	67630	1110053F04Rik|1700010P07Rik|SMSr	MGI:MGI:1914880|Ensembl:ENSMUSG00000021770|Vega:OTTMUSG00000027978	14	14|14 B	sterile alpha motif domain containing 8		GO:0005783(endoplasmic reticulum)//GO:0016020(membrane)//GO:0016021(integral component of membrane)//GO:0030176(integral component of endoplasmic reticulum membrane)	GO:0003674(molecular_function)//GO:0043761(archaetidylserine synthase activity)//GO:0018421(UDP-N-acetylglucosamine:serine-protein N-acetylglucosamine-1-phosphotransferase activity)//GO:0008808(cardiolipin synthase activity)//GO:0018422(GDP-mannose:serine-protein mannose-1-phosphotransferase activity)//GO:0016740(transferase activity)	GO:0006629(lipid metabolic process)//GO:0006665(sphingolipid metabolic process)//GO:2000303(regulation of ceramide biosynthetic process)//GO:0006686(sphingomyelin biosynthetic process)//GO:0046513(ceramide biosynthetic process)
chr17	29345419	29345420	29345419	C	-	184	184	1	0	1	0	2	7	7	1	0	1	0	2	chr17	29332072	29347904	ENSMUSG00000024012	Mtch1	-	protein_coding	1	56462	2310034O17Rik|AI255158|AU018396|C77849|PSAP	MGI:MGI:1929261|Ensembl:ENSMUSG00000024012|Vega:OTTMUSG00000028973	17	17|17 A3.3	mitochondrial carrier 1		GO:0016020(membrane)//GO:0005743(mitochondrial inner membrane)//GO:0005739(mitochondrion)//GO:0016021(integral component of membrane)		GO:0006919(activation of cysteine-type endopeptidase activity involved in apoptotic process)//GO:0043065(positive regulation of apoptotic process)//GO:0006810(transport)//GO:0006915(apoptotic process)
chr11	115413883	115413884	115413883	A	+	0	18	0	1	14	0.0714286	0	2	26	0.0769231	1	21	0.047619	1.61538	.	-1	-1	.	.	.	.	0
chr17	39847663	39847664	39847663	t	+	1154	24478	0.0471444	2134	38648	0.0552163	0.853812	1796	37474	0.0479266	3072	51933	0.0591531	0.810212	.	-1	-1	.	.	.	.	0
chr11	109012086	109012087	109012086	g	-	137	76802	0.00178381	65	77360	0.000840228	2.12301	261	128815	0.00202616	128	139820	0.000915463	2.21326	.	-1	-1	.	.	.	.	0
chr19	49685747	49685748	49685747	a	-	96	1631	0.0588596	195	3590	0.0543175	1.08362	95	2244	0.0423351	187	4000	0.04675	0.905564	.	-1	-1	.	.	.	.	0
chr2	117171948	117171949	117171948	C	+	16	69	0.231884	3	23	0.130435	1.77778	2	24	0.0833333	3	5	0.6	0.138889	chr2	117121374	117182279	ENSMUSG00000027351	Spred1	+	protein_coding	1	114715	5730461F13Rik|AL024345|AW047647	MGI:MGI:2150016|Ensembl:ENSMUSG00000027351|Vega:OTTMUSG00000015239	2	2|2 E5	sprouty protein with EVH-1 domain 1, related sequence		GO:0005654(nucleoplasm)//GO:0005886(plasma membrane)//GO:0005634(nucleus)//GO:0005737(cytoplasm)//GO:0016020(membrane)	GO:0019901(protein kinase binding)//GO:0030291(protein serine/threonine kinase inhibitor activity)//GO:0005173(stem cell factor receptor binding)//GO:0005515(protein binding)//GO:0019902(phosphatase binding)	GO:0000188(inactivation of MAPK activity)//GO:0043517(positive regulation of DNA damage response, signal transduction by p53 class mediator)//GO:0090311(regulation of protein deacetylation)//GO:0010923(negative regulation of phosphatase activity)//GO:0009966(regulation of signal transduction)//GO:0007275(multicellular organism development)//GO:0010801(negative regulation of peptidyl-threonine pho…
chr3	144705545	144705546	144705545	A	-	9	17	0.529412	3	5	0.6	0.882353	8	10	0.8	1	3	0.333333	2.4	chr3	144688844	144720323	ENSMUSG00000037062	Sh3glb1	-	protein_coding	1	54673	AA409932|AI314629|AU015566|Bif-1|mKIAA0491	MGI:MGI:1859730|Ensembl:ENSMUSG00000037062|Vega:OTTMUSG00000055022	3	3|3 H2	SH3-domain GRB2-like B1 (endophilin)	mmu04144(Endocytosis)	GO:0070062(extracellular exosome)//GO:0016020(membrane)//GO:0043234(protein complex)//GO:0005794(Golgi apparatus)//GO:0030496(midbody)//GO:0005829(cytosol)//GO:0000421(autophagosome membrane)//GO:0005740(mitochondrial envelope)//GO:0005739(mitochondrion)//GO:0005741(mitochondrial outer membrane)//GO:0031410(cytoplasmic vesicle)//GO:0005783(endoplasmic reticulum)//GO:0005737(cytoplasm)	GO:0042803(protein homodimerization activity)//GO:0005504(fatty acid binding)//GO:0042802(identical protein binding)//GO:0008289(lipid binding)//GO:0042171(lysophosphatidic acid acyltransferase activity)//GO:0005515(protein binding)	GO:1903778(protein localization to vacuolar membrane)//GO:0006654(phosphatidic acid biosynthetic process)//GO:0048102(autophagic cell death)//GO:0008654(phospholipid biosynthetic process)//GO:0034198(cellular response to amino acid starvation)//GO:0010508(positive regulation of autophagy)//GO:0042149(cellular response to glucose starvation)//GO:0043552(positive regulation of phosphatidylinositol …
chr4	134159943	134159944	134159943	t	-	1	9	0.111111	10	417	0.0239808	4.63333	0	6	0	7	365	0.0191781	0	chr4	134129858	134187112	ENSMUSG00000037443	Cep85	-	protein_coding	1	70012	2410030J07Rik|AI173272|AI173504|Ccdc21	MGI:MGI:1917262|Ensembl:ENSMUSG00000037443|Vega:OTTMUSG00000010361	4	4|4 D3	centrosomal protein 85		GO:0005794(Golgi apparatus)//GO:0005813(centrosome)//GO:0005730(nucleolus)//GO:0005634(nucleus)//GO:0000242(pericentriolar material)//GO:0005856(cytoskeleton)//GO:0005737(cytoplasm)//GO:0000922(spindle pole)	GO:0003674(molecular_function)	GO:0006469(negative regulation of protein kinase activity)//GO:0046602(regulation of mitotic centrosome separation)//GO:0007059(chromosome segregation)
chr11	22491395	22491396	22491395	g	+	5	303	0.0165017	35	783	0.0446999	0.369165	9	333	0.027027	20	607	0.0329489	0.82027	.	-1	-1	.	.	.	.	0
chr15	12350904	12350905	12350904	A	+	5	55	0.0909091	4	52	0.0769231	1.18182	2	14	0.142857	2	13	0.153846	0.928571	chr15	12321496	12351265	ENSMUSG00000022200	Golph3	+	protein_coding	1	66629	4733401N08Rik|5730410D03Rik|AW413496	MGI:MGI:1913879|Ensembl:ENSMUSG00000022200	15	15|15 A1	golgi phosphoprotein 3	mmu05202(Transcriptional misregulation in cancer)	GO:0005768(endosome)//GO:0005886(plasma membrane)//GO:0005802(trans-Golgi network)//GO:0016020(membrane)//GO:0005794(Golgi apparatus)//GO:0005829(cytosol)//GO:0043231(intracellular membrane-bounded organelle)//GO:0005739(mitochondrion)//GO:0031985(Golgi cisterna)//GO:0005654(nucleoplasm)	GO:0008289(lipid binding)//GO:0019899(enzyme binding)//GO:0070273(phosphatidylinositol-4-phosphate binding)	GO:0050714(positive regulation of protein secretion)//GO:0090161(Golgi ribbon formation)//GO:0048193(Golgi vesicle transport)//GO:0048194(Golgi vesicle budding)//GO:0090164(asymmetric Golgi ribbon formation)//GO:0060352(cell adhesion molecule production)//GO:0010467(gene expression)//GO:0008283(cell proliferation)//GO:0043001(Golgi to plasma membrane protein transport)//GO:0016477(cell migration)…
chr8	25770608	25770609	25770608	A	-	7	7	1	0	0	0	2	0	0	0	0	0	0	0	chr8	25764538	25785209	ENSMUSG00000037316	Bag4	-	protein_coding	1	67384	2410112I15Rik|SODD	MGI:MGI:1914634|Ensembl:ENSMUSG00000037316	8	8|8 A3	BCL2-associated athanogene 4	mmu04668(TNF signaling pathway)	GO:0005886(plasma membrane)//GO:0005634(nucleus)//GO:0005737(cytoplasm)//GO:0005829(cytosol)	GO:0044822(poly(A) RNA binding)//GO:0051087(chaperone binding)//GO:0005515(protein binding)//GO:0031625(ubiquitin protein ligase binding)	GO:0051897(positive regulation of protein kinase B signaling)//GO:2001145(negative regulation of phosphatidylinositol-3,4,5-trisphosphate 5-phosphatase activity)//GO:0051291(protein heterooligomerization)//GO:0071356(cellular response to tumor necrosis factor)//GO:0033138(positive regulation of peptidyl-serine phosphorylation)//GO:0042981(regulation of apoptotic process)//GO:0010763(positive regu…
chr11	88723227	88723228	88723227	G	+	19	19	1	54	60	0.9	1.11111	49	49	1	93	99	0.939394	1.06452	.	-1	-1	.	.	.	.	0
chr6	113729196	113729197	113729196	T	+	12	12	1	1	1	1	1	2	2	1	0	0	0	2	.	-1	-1	.	.	.	.	0
chr3	37481411	37481412	37481411	c	+	19	49	0.387755	15	102	0.147059	2.63673	43	93	0.462366	31	175	0.177143	2.61013	chr3	37419896	37579096	ENSMUSG00000027722	Spata5	+	protein_coding	1	57815	2510048F20Rik|C78064|Spaf	MGI:MGI:1927170|Ensembl:ENSMUSG00000027722|Vega:OTTMUSG00000007434	3	3|3 B	spermatogenesis associated 5	mmu03008(Ribosome biogenesis in eukaryotes)	GO:0005739(mitochondrion)//GO:0005737(cytoplasm)	GO:0005524(ATP binding)//GO:0000166(nucleotide binding)	GO:0007420(brain development)//GO:0007275(multicellular organism development)//GO:0007283(spermatogenesis)//GO:0030154(cell differentiation)
chr5	146050518	146050519	146050518	t	-	6	6	1	0	0	0	2	15	15	1	0	0	0	2	.	-1	-1	.	.	.	.	0
chr11	58302503	58302504	58302503	g	-	2	106	0.0188679	67	467	0.143469	0.131512	5	96	0.0520833	49	386	0.126943	0.410289	.	-1	-1	.	.	.	.	0
chr19	35130599	35130600	35130599	G	+	9	9	1	0	0	0	2	6	6	1	0	0	0	2	.	-1	-1	.	.	.	.	0
chr2	20900156	20900157	20900156	g	+	1617	7440	0.217339	1675	17744	0.0943981	2.30236	2342	10379	0.225648	2484	22788	0.109005	2.07007	.	-1	-1	.	.	.	.	0
chr6	128839135	128839136	128839135	c	+	1	37	0.027027	15	158	0.0949367	0.284685	6	34	0.176471	7	93	0.0752688	2.34454	.	-1	-1	.	.	.	.	0
chr4	118028870	118028871	118028870	A	-	46	46	1	0	0	0	2	2	2	1	0	0	0	2	chr4	117932154	118134914	ENSMUSG00000028538	St3gal3	-	protein_coding	1	20441	ST3GalIII|ST3N|Siat3|Siat6	MGI:MGI:1316659|Ensembl:ENSMUSG00000028538|Vega:OTTMUSG00000008662	4	4|4 D1	ST3 beta-galactoside alpha-2,3-sialyltransferase 3	mmu00514(Other types of O-glycan biosynthesis)//mmu00533(Glycosaminoglycan biosynthesis - keratan sulfate)//mmu00601(Glycosphingolipid biosynthesis - lacto and neolacto series)//mmu01100(Metabolic pathways)	GO:0016020(membrane)//GO:0016021(integral component of membrane)//GO:0005794(Golgi apparatus)//GO:0030173(integral component of Golgi membrane)	GO:0016757(transferase activity, transferring glycosyl groups)//GO:0003836(beta-galactoside (CMP) alpha-2,3-sialyltransferase activity)//GO:0008118(N-acetyllactosaminide alpha-2,3-sialyltransferase activity)//GO:0016740(transferase activity)//GO:0008373(sialyltransferase activity)	GO:0001574(ganglioside biosynthetic process)//GO:0018279(protein N-linked glycosylation via asparagine)//GO:0009311(oligosaccharide metabolic process)//GO:0006486(protein glycosylation)
chr2	125767369	125767370	125767369	T	-	3	3	1	0	0	0	2	0	0	0	0	0	0	0	chr2	125736986	125782870	ENSMUSG00000035093	Secisbp2l	-	protein_coding	1	70354	3110001I20Rik|AI504340|C630011I23	MGI:MGI:1917604|Ensembl:ENSMUSG00000035093|Vega:OTTMUSG00000015342	2	2|2 F1	SECIS binding protein 2-like		GO:0005575(cellular_component)	GO:0044822(poly(A) RNA binding)	GO:0008150(biological_process)
chr16	59475788	59475789	59475788	C	+	3	10	0.3	0	4	0	1.3	7	9	0.777778	0	1	0	1.77778	chr16	59471775	59492461	ENSMUSG00000022724	Mina	+	protein_coding	1	67014	1810047J07Rik|2410057H13Rik|3830408E23Rik|AI449204	MGI:MGI:1914264|Ensembl:ENSMUSG00000022724|Vega:OTTMUSG00000027065	16	16|16 C1.3	myc induced nuclear antigen		GO:0005730(nucleolus)//GO:0005667(transcription factor complex)//GO:0005634(nucleus)//GO:0005737(cytoplasm)//GO:0005829(cytosol)	GO:0000907(sulfonate dioxygenase activity)//GO:0016706(oxidoreductase activity, acting on paired donors, with incorporation or reduction of molecular oxygen, 2-oxoglutarate as one donor, and incorporation of one atom each of oxygen into both donors)//GO:0043734(DNA-N1-methyladenine dioxygenase activity)//GO:0019798(procollagen-proline dioxygenase activity)//GO:0052635(C-20 gibberellin 2-beta-diox…	GO:0055114(oxidation-reduction process)//GO:0018193(peptidyl-amino acid modification)//GO:0006351(transcription, DNA-templated)//GO:0008283(cell proliferation)//GO:0042127(regulation of cell proliferation)//GO:0042254(ribosome biogenesis)//GO:0043687(post-translational protein modification)//GO:0006355(regulation of transcription, DNA-templated)
chr11	87422953	87422954	87422953	c	+	114	445	0.25618	101	724	0.139503	1.83638	102	387	0.263566	65	485	0.134021	1.96661	chr11	87405065	87555823	ENSMUSG00000010342	Tex14	+	protein_coding	1	83560	C85585	MGI:MGI:1933227|Ensembl:ENSMUSG00000010342|Vega:OTTMUSG00000001260	11	11|11 C	testis expressed gene 14		GO:0045171(intercellular bridge)//GO:0070062(extracellular exosome)//GO:0005623(cell)//GO:0000776(kinetochore)//GO:0005694(chromosome)//GO:0030496(midbody)//GO:0000775(chromosome, centromeric region)//GO:0005737(cytoplasm)	GO:0004672(protein kinase activity)//GO:0000166(nucleotide binding)//GO:0005515(protein binding)//GO:0005524(ATP binding)//GO:0019901(protein kinase binding)	GO:0007067(mitotic nuclear division)//GO:0008608(attachment of spindle microtubules to kinetochore)//GO:0006468(protein phosphorylation)//GO:0051301(cell division)//GO:0043063(intercellular bridge organization)//GO:0051306(mitotic sister chromatid separation)//GO:0007094(mitotic spindle assembly checkpoint)//GO:0007049(cell cycle)//GO:0007140(male meiosis)//GO:0032091(negative regulation of prote…
chrX	8091980	8091981	8091980	c	+	44	74	0.594595	72	106	0.679245	0.875375	69	137	0.50365	110	184	0.597826	0.842468	.	-1	-1	.	.	.	.	0
chr1	72237122	72237123	72237122	a	+	12	280	0.0428571	64	465	0.137634	0.311384	16	269	0.0594796	42	420	0.1	0.594796	.	-1	-1	.	.	.	.	0
chr10	110186866	110186867	110186866	A	-	1	1	1	0	0	0	2	3	3	1	0	0	0	2	.	-1	-1	.	.	.	.	0
chrM	2383	2384	2383	C	+	277	2763	0.100253	256	4001	0.063984	1.56685	308	2600	0.118462	243	3726	0.0652174	1.81641	.	-1	-1	.	.	.	.	0
chr11	33754930	33754931	33754930	c	-	203	919	0.220892	423	1034	0.409091	0.539959	297	1065	0.278873	466	1112	0.419065	0.665466	chr11	33629339	33993152	ENSMUSG00000053519	Kcnip1	-	protein_coding	1	70357	KCHIP1|Kchip1.2	MGI:MGI:1917607|Ensembl:ENSMUSG00000053519|Vega:OTTMUSG00000005402	11	11|11 A4	Kv channel-interacting protein 1		GO:0005886(plasma membrane)//GO:0008076(voltage-gated potassium channel complex)//GO:0016020(membrane)//GO:0030425(dendrite)//GO:0042995(cell projection)//GO:0034705(potassium channel complex)//GO:0031234(extrinsic component of cytoplasmic side of plasma membrane)//GO:0005737(cytoplasm)//GO:0043025(neuronal cell body)	GO:0047485(protein N-terminus binding)//GO:0005267(potassium channel activity)//GO:0015459(potassium channel regulator activity)//GO:0005244(voltage-gated ion channel activity)//GO:0046982(protein heterodimerization activity)//GO:0044325(ion channel binding)//GO:0046872(metal ion binding)//GO:0005509(calcium ion binding)	GO:0071805(potassium ion transmembrane transport)//GO:0034765(regulation of ion transmembrane transport)//GO:0006813(potassium ion transport)//GO:0045760(positive regulation of action potential)//GO:1901379(regulation of potassium ion transmembrane transport)//GO:0006810(transport)//GO:0006811(ion transport)
chr14	16646927	16646928	16646927	C	-	10	10	1	2	2	1	1	0	0	0	0	0	0	0	.	-1	-1	.	.	.	.	0
chr1	57390928	57390929	57390928	A	+	2	2	1	10	12	0.833333	1.2	0	2	0	4	5	0.8	0	.	-1	-1	.	.	.	.	0
chr4	108047485	108047486	108047485	C	-	42	42	1	0	0	0	2	7	7	1	0	0	0	2	chr4	108014791	108096445	ENSMUSG00000028600	Podn	-	protein_coding	1	242608	9430070G18|Pcan|SLRR5A	MGI:MGI:2674939|Ensembl:ENSMUSG00000028600|Vega:OTTMUSG00000009385	4	4|4 C7	podocan		GO:0005578(proteinaceous extracellular matrix)//GO:0005576(extracellular region)//GO:0005615(extracellular space)//GO:0005737(cytoplasm)	GO:0005518(collagen binding)//GO:0004860(protein kinase inhibitor activity)	GO:0006469(negative regulation of protein kinase activity)//GO:0019221(cytokine-mediated signaling pathway)//GO:0046426(negative regulation of JAK-STAT cascade)//GO:0008285(negative regulation of cell proliferation)//GO:0030336(negative regulation of cell migration)
chr4	108047485	108047486	108047485	C	-	42	42	1	0	0	0	2	7	7	1	0	0	0	2	chr4	108043839	108144998	ENSMUSG00000028603	Scp2	-	protein_coding	1	20280	AA409774|AA409893|C76618|C79031|NSL-TP|SCP-2|SCP-X|SCPX|ns-LTP	MGI:MGI:98254|Ensembl:ENSMUSG00000028603|Vega:OTTMUSG00000009429	4	4 C7|4 50.2 cM	sterol carrier protein 2, liver	mmu00120(Primary bile acid biosynthesis)//mmu01100(Metabolic pathways)//mmu03320(PPAR signaling pathway)//mmu04146(Peroxisome)	GO:0005777(peroxisome)//GO:0070062(extracellular exosome)//GO:0016020(membrane)//GO:0043234(protein complex)//GO:0005829(cytosol)//GO:0019898(extrinsic component of membrane)//GO:0043231(intracellular membrane-bounded organelle)//GO:0005782(peroxisomal matrix)//GO:0005739(mitochondrion)//GO:0005783(endoplasmic reticulum)//GO:0005654(nucleoplasm)//GO:0005634(nucleus)//GO:0005737(cytoplasm)//GO:003…	GO:0032934(sterol binding)//GO:0008289(lipid binding)//GO:0015485(cholesterol binding)//GO:0046982(protein heterodimerization activity)//GO:0016747(transferase activity, transferring acyl groups other than amino-acyl groups)//GO:0008525(phosphatidylcholine transporter activity)//GO:0005102(receptor binding)//GO:0016746(transferase activity, transferring acyl groups)//GO:0003988(acetyl-CoA C-acylt…	GO:0045542(positive regulation of cholesterol biosynthetic process)//GO:0007568(aging)//GO:0007031(peroxisome organization)//GO:0015914(phospholipid transport)//GO:0043065(positive regulation of apoptotic process)//GO:0030301(cholesterol transport)//GO:1901373(lipid hydroperoxide transport)//GO:0032385(positive regulation of intracellular cholesterol transport)//GO:0006869(lipid transport)//GO:00…
chr11	88143027	88143028	88143027	g	+	11	11	1	0	0	0	2	5	5	1	0	0	0	2	chr11	88098058	88194140	ENSMUSG00000018378	Cuedc1	+	protein_coding	1	103841	AI841487|C330016O16Rik	MGI:MGI:2144281|Ensembl:ENSMUSG00000018378|Vega:OTTMUSG00000001478	11	11|11 C	CUE domain containing 1		GO:0005575(cellular_component)	GO:0003674(molecular_function)	GO:0008150(biological_process)
chr4	145213618	145213619	145213618	a	-	0	0	0	0	0	0	0	3	3	1	0	0	0	2	chr4	145213463	145246870	ENSMUSG00000028599	Tnfrsf1b	-	protein_coding	1	21938	CD120b|TNF-R-II|TNF-R2|TNF-R75|TNF-alphaR2|TNFBR|TNFR80|TNFRII|TNFalpha-R2|Tnfr-1|Tnfr2|p75	MGI:MGI:1314883|Ensembl:ENSMUSG00000028599|Vega:OTTMUSG00000010013	4	4 E1|4 78.17 cM	tumor necrosis factor receptor superfamily, member 1b	mmu04060(Cytokine-cytokine receptor interaction)//mmu04668(TNF signaling pathway)//mmu04920(Adipocytokine signaling pathway)//mmu05014(Amyotrophic lateral sclerosis (ALS))	GO:0016021(integral component of membrane)//GO:0005887(integral component of plasma membrane)//GO:0016020(membrane)//GO:0048471(perinuclear region of cytoplasm)//GO:0030424(axon)//GO:0043196(varicosity)//GO:0045121(membrane raft)//GO:0005634(nucleus)//GO:0043025(neuronal cell body)	GO:0005515(protein binding)//GO:0005031(tumor necrosis factor-activated receptor activity)//GO:0031625(ubiquitin protein ligase binding)	GO:0050728(negative regulation of inflammatory response)//GO:0008630(intrinsic apoptotic signaling pathway in response to DNA damage)//GO:0032496(response to lipopolysaccharide)//GO:0008283(cell proliferation)//GO:0042127(regulation of cell proliferation)//GO:0051044(positive regulation of membrane protein ectodomain proteolysis)//GO:0006954(inflammatory response)//GO:0043410(positive regulation …
chr7	52157013	52157014	52157013	t	+	0	0	0	0	0	0	0	20	20	1	0	0	0	2	.	-1	-1	.	.	.	.	0
chr8	123555784	123555785	123555784	g	-	22	1150	0.0191304	69	2127	0.0324401	0.589716	24	1281	0.0187354	80	2168	0.0369004	0.507728	.	-1	-1	.	.	.	.	0
chr13	73516104	73516105	73516104	C	+	24	24	1	0	0	0	2	1	1	1	0	1	0	2	chr13	73467197	73516422	ENSMUSG00000021608	Lpcat1	+	protein_coding	1	210992	2900035H07Rik|Aytl2|BB137372|BC005662|C87117|LPCAT|rd11	MGI:MGI:2384812|Ensembl:ENSMUSG00000021608|Vega:OTTMUSG00000033733	13	13|13 C1	lysophosphatidylcholine acyltransferase 1	mmu00564(Glycerophospholipid metabolism)//mmu00565(Ether lipid metabolism)//mmu01100(Metabolic pathways)	GO:0005783(endoplasmic reticulum)//GO:0005811(lipid particle)//GO:0016021(integral component of membrane)//GO:0005794(Golgi apparatus)//GO:0016020(membrane)	GO:0047192(1-alkylglycerophosphocholine O-acetyltransferase activity)//GO:0047191(1-alkylglycerophosphocholine O-acyltransferase activity)//GO:0047159(1-alkenylglycerophosphocholine O-acyltransferase activity)//GO:0047184(1-acylglycerophosphocholine O-acyltransferase activity)//GO:0005509(calcium ion binding)//GO:0046872(metal ion binding)//GO:0016746(transferase activity, transferring acyl group…	GO:0045732(positive regulation of protein catabolic process)//GO:0008152(metabolic process)//GO:0008654(phospholipid biosynthetic process)//GO:2001246(negative regulation of phosphatidylcholine biosynthetic process)//GO:0036151(phosphatidylcholine acyl-chain remodeling)//GO:0060041(retina development in camera-type eye)//GO:0006629(lipid metabolic process)//GO:0043129(surfactant homeostasis)
chrM	1980	1981	1980	C	+	0	194	0	13	166	0.0783133	0	5	179	0.027933	18	160	0.1125	0.248293	.	-1	-1	.	.	.	.	0
chr8	110630596	110630597	110630596	c	-	77	926	0.0831533	118	2479	0.0475998	1.74692	76	910	0.0835165	115	2076	0.055395	1.50765	.	-1	-1	.	.	.	.	0
chr1	60704800	60704801	60704800	A	+	2	35	0.0571429	11	106	0.103774	0.550649	1	18	0.0555556	3	37	0.0810811	0.685185	.	-1	-1	.	.	.	.	0
chr8	15520096	15520097	15520096	c	+	195	6327	0.0308203	99	8298	0.0119306	2.5833	206	11411	0.0180528	116	11431	0.0101478	1.77897	.	-1	-1	.	.	.	.	0
chr15	86195261	86195262	86195261	g	+	9	23	0.391304	6	35	0.171429	2.28261	11	21	0.52381	17	278	0.0611511	8.56583	.	-1	-1	.	.	.	.	0
chr12	10911688	10911689	10911688	g	-	22	55	0.4	15	48	0.3125	1.28	35	73	0.479452	45	80	0.5625	0.852359	.	-1	-1	.	.	.	.	0
chr19	40119846	40119847	40119846	t	+	11	1354	0.00812408	9	2363	0.00380872	2.13302	37	2328	0.0158935	23	3327	0.00691313	2.29903	.	-1	-1	.	.	.	.	0
chr8	123550761	123550762	123550761	g	-	23	324	0.0709877	25	759	0.0329381	2.15519	18	318	0.0566038	29	585	0.0495726	1.14183	.	-1	-1	.	.	.	.	0
chr10	51267894	51267895	51267894	c	-	46	46	1	0	0	0	2	4	4	1	0	0	0	2	.	-1	-1	.	.	.	.	0
chr3	39358392	39358393	39358392	A	-	128	131	0.977099	2	2	1	0.977099	107	107	1	0	3	0	2	chr3	39357394	39359128	ENSMUSG00000050533	Gm9845	-	protein_coding	1	100040853	ENSMUSG00000050533	MGI:MGI:3704215	3	3|3 B	CASP8 and FADD-like apoptosis regulator pseudogene
chr4	34860091	34860092	34860091	t	-	43	43	1	0	0	0	2	0	0	0	0	0	0	0	chr4	34803113	34882960	ENSMUSG00000039967	Zfp292	-	protein_coding	1	30046	5730450D02Rik|5830493J20Rik|9430062L07Rik|AI449016|Krox-10|Zfp-15|Zfp15|Zn-15|Zn-16|mKIAA0530	MGI:MGI:1353423|Ensembl:ENSMUSG00000039967|Vega:OTTMUSG00000006461	4	4 A5|4 16.86 cM	zinc finger protein 292		GO:0005634(nucleus)	GO:0001077(transcriptional activator activity, RNA polymerase II core promoter proximal region sequence-specific binding)//GO:0003676(nucleic acid binding)//GO:0046872(metal ion binding)//GO:0003677(DNA binding)	GO:0006351(transcription, DNA-templated)//GO:0006355(regulation of transcription, DNA-templated)//GO:0045944(positive regulation of transcription from RNA polymerase II promoter)
chr7	24103726	24103727	24103726	A	-	25	25	1	0	0	0	2	3	3	1	0	0	0	2	.	-1	-1	.	.	.	.	0
chr12	44148099	44148100	44148099	A	-	16	16	1	0	0	0	2	5	5	1	0	0	0	2	.	-1	-1	.	.	.	.	0
chr12	13433285	13433286	13433285	G	+	0	0	0	0	0	0	0	1	1	1	0	0	0	2	chr12	13269127	13583810	ENSMUSG00000020576	Nbas	+	protein_coding	1	71169	4933425L03Rik|Nag	MGI:MGI:1918419|Ensembl:ENSMUSG00000020576	12	12|12 A3	neuroblastoma amplified sequence		GO:0005783(endoplasmic reticulum)//GO:0016020(membrane)//GO:0070939(Dsl1p complex)	GO:0000149(SNARE binding)	GO:2000623(negative regulation of nuclear-transcribed mRNA catabolic process, nonsense-mediated decay)//GO:0000956(nuclear-transcribed mRNA catabolic process)//GO:0006890(retrograde vesicle-mediated transport, Golgi to ER)
chr13	24812889	24812890	24812889	T	+	2	4	0.5	11	15	0.733333	0.681818	2	2	1	2	3	0.666667	1.5	chr13	24801657	24814013	ENSMUSG00000019132	BC005537	+	protein_coding	1	79555	8030460C05Rik|C78201	MGI:MGI:2441726|Ensembl:ENSMUSG00000019132|Vega:OTTMUSG00000000607	13	13|13 A3.2	cDNA sequence BC005537		GO:0005622(intracellular)	GO:0003674(molecular_function)	GO:0008150(biological_process)
chr6	94826871	94826872	94826871	T	-	494	27583	0.0179096	254	55643	0.00456481	3.9234	653	29481	0.0221499	206	71864	0.00286653	7.72708	.	-1	-1	.	.	.	.	0
chr16	92716882	92716883	92716882	G	-	8	8	1	0	0	0	2	5	5	1	0	0	0	2	chr16	92601467	92826066	ENSMUSG00000022952	Runx1	-	protein_coding	1	12394	AML1|CBF-alpha-2|Cbfa2|Pebp2a2|Pebpa2b	MGI:MGI:99852|Ensembl:ENSMUSG00000022952|Vega:OTTMUSG00000049470	16	16 C4|16 53.7 cM	runt related transcription factor 1	mmu05200(Pathways in cancer)//mmu05202(Transcriptional misregulation in cancer)//mmu05220(Chronic myeloid leukemia)//mmu05221(Acute myeloid leukemia)	GO:0005604(basement membrane)//GO:0043231(intracellular membrane-bounded organelle)//GO:0005634(nucleus)//GO:0005737(cytoplasm)//GO:0005654(nucleoplasm)	GO:0003700(transcription factor activity, sequence-specific DNA binding)//GO:0005524(ATP binding)//GO:0000981(RNA polymerase II transcription factor activity, sequence-specific DNA binding)//GO:0001047(core promoter binding)//GO:0000977(RNA polymerase II regulatory region sequence-specific DNA binding)//GO:0070491(repressing transcription factor binding)//GO:0001228(transcriptional activator acti…	GO:0071336(regulation of hair follicle cell proliferation)//GO:0030097(hemopoiesis)//GO:0009966(regulation of signal transduction)//GO:0008285(negative regulation of cell proliferation)//GO:0032743(positive regulation of interleukin-2 production)//GO:0030182(neuron differentiation)//GO:2000872(positive regulation of progesterone secretion)//GO:0045893(positive regulation of transcription, DNA-tem…
chr19	40119813	40119814	40119813	a	+	438	3678	0.119086	1804	7878	0.228992	0.520046	766	4800	0.159583	1659	7491	0.221466	0.720578	.	-1	-1	.	.	.	.	0
chr16	27449340	27449341	27449340	G	+	48	51	0.941176	0	11	0	1.94118	5	14	0.357143	0	1	0	1.35714	chr16	27388869	27452218	ENSMUSG00000038127	Ccdc50	+	protein_coding	1	67501	C3orf6	MGI:MGI:1914751|Ensembl:ENSMUSG00000038127|Vega:OTTMUSG00000023490	16	16 B2|16 18.98 cM	coiled-coil domain containing 50		GO:0005874(microtubule)//GO:0005737(cytoplasm)		GO:0007605(sensory perception of sound)
chrX	52617287	52617288	52617287	A	+	9	9	1	2	2	1	1	11	11	1	6	6	1	1	.	-1	-1	.	.	.	.	0
chr1	171101823	171101824	171101823	T	-	1	1	1	17	21	0.809524	1.23529	0	0	0	6	9	0.666667	0	.	-1	-1	.	.	.	.	0
chr7	105635202	105635203	105635202	a	-	2	2	1	0	0	0	2	0	0	0	0	0	0	0	chr7	105634203	105640416	ENSMUSG00000030881	Arfip2	-	protein_coding	1	76932	2310002N04Rik|POR|Por1	MGI:MGI:1924182|Ensembl:ENSMUSG00000030881|Vega:OTTMUSG00000025509	7	7|7 F1	ADP-ribosylation factor interacting protein 2		GO:0005938(cell cortex)//GO:0001726(ruffle)//GO:0005737(cytoplasm)//GO:0032588(trans-Golgi network membrane)	GO:0030742(GTP-dependent protein binding)//GO:0005515(protein binding)//GO:0019904(protein domain specific binding)//GO:0070273(phosphatidylinositol-4-phosphate binding)	GO:0030036(actin cytoskeleton organization)//GO:0034315(regulation of Arp2/3 complex-mediated actin nucleation)//GO:0031529(ruffle organization)
chr10	117282169	117282170	117282169	A	-	0	38	0	7	95	0.0736842	0	1	25	0.04	8	62	0.129032	0.31	chr10	117277334	117282274	ENSMUSG00000069516	Lyz2	-	protein_coding	1	17105	AI326280|Lys|Lysm|Lyzf2|Lyzs|Lzm|Lzm-s1|Lzp	MGI:MGI:96897|Ensembl:ENSMUSG00000069516	10	10 D2|10 65.34 cM	lysozyme 2	mmu04970(Salivary secretion)	GO:0030140(trans-Golgi network transport vesicle)//GO:0070062(extracellular exosome)//GO:0005576(extracellular region)//GO:0005788(endoplasmic reticulum lumen)//GO:0000137(Golgi cis cisterna)//GO:0048237(rough endoplasmic reticulum lumen)//GO:0005795(Golgi stack)//GO:0005902(microvillus)//GO:0005615(extracellular space)//GO:0005737(cytoplasm)//GO:0030141(secretory granule)	GO:0003824(catalytic activity)//GO:0042802(identical protein binding)//GO:0016787(hydrolase activity)//GO:0003796(lysozyme activity)//GO:0016798(hydrolase activity, acting on glycosyl bonds)	GO:0019835(cytolysis)//GO:0008152(metabolic process)//GO:0050829(defense response to Gram-negative bacterium)//GO:0050830(defense response to Gram-positive bacterium)//GO:0042742(defense response to bacterium)
chr19	38209773	38209774	38209773	A	-	9	9	1	0	0	0	2	1	1	1	0	0	0	2	chr19	38188481	38224138	ENSMUSG00000054237	Fra10ac1	-	protein_coding	1	70567	5730455O13Rik|AI448293	MGI:MGI:1917817|Ensembl:ENSMUSG00000054237	19	19|19 C3	FRA10AC1 homolog (human)		GO:0005634(nucleus)//GO:0005575(cellular_component)	GO:0003674(molecular_function)	GO:0008150(biological_process)
chr6	117889390	117889391	117889390	a	+	10	10	1	0	0	0	2	1	1	1	0	0	0	2	.	-1	-1	.	.	.	.	0
chr1	15031042	15031043	15031042	T	+	6	6	1	87	87	1	1	3	3	1	82	83	0.987952	1.0122	.	-1	-1	.	.	.	.	0
chr7	110023329	110023330	110023329	C	+	5	85	0.0588235	5	104	0.0480769	1.22353	10	98	0.102041	5	80	0.0625	1.63265	chr7	110018425	110055114	ENSMUSG00000066232	Ipo7	+	protein_coding	1	233726	A330055O14Rik|C330016G14|Imp7|Ranbp7	MGI:MGI:2152414|Ensembl:ENSMUSG00000066232|Vega:OTTMUSG00000060142	7	7|7 F1	importin 7		GO:0005635(nuclear envelope)//GO:0016020(membrane)//GO:0005829(cytosol)//GO:0005654(nucleoplasm)//GO:0005634(nucleus)//GO:0005737(cytoplasm)	GO:0042393(histone binding)//GO:0005515(protein binding)//GO:0008565(protein transporter activity)//GO:0008536(Ran GTPase binding)	GO:0006606(protein import into nucleus)//GO:0045087(innate immune response)//GO:0006886(intracellular protein transport)//GO:0006810(transport)//GO:0015031(protein transport)//GO:0007165(signal transduction)
chrM	838	839	838	T	+	148	16825	0.00879643	27	13989	0.00193009	4.55753	253	26687	0.00948027	34	21118	0.00161	5.88836	.	-1	-1	.	.	.	.	0
chr16	39211432	39211433	39211432	A	-	27	27	1	0	0	0	2	11	11	1	0	0	0	2	.	-1	-1	.	.	.	.	0
chr7	28351561	28351562	28351561	C	+	16	119	0.134454	8	119	0.0672269	2	21	183	0.114754	3	154	0.0194805	5.89071	chr7	28350652	28352696	ENSMUSG00000037563	Rps16	+	protein_coding	1	20055	AA420385|AI317031	MGI:MGI:98118|Ensembl:ENSMUSG00000037563|Vega:OTTMUSG00000022980	7	7|7 A3	ribosomal protein S16	mmu03010(Ribosome)	GO:0030529(intracellular ribonucleoprotein complex)//GO:0070062(extracellular exosome)//GO:0016020(membrane)//GO:0015935(small ribosomal subunit)//GO:0022627(cytosolic small ribosomal subunit)//GO:0005840(ribosome)//GO:0005925(focal adhesion)	GO:0044822(poly(A) RNA binding)//GO:0003723(RNA binding)//GO:0003735(structural constituent of ribosome)	GO:0006412(translation)//GO:0042274(ribosomal small subunit biogenesis)//GO:0006364(rRNA processing)//GO:0000462(maturation of SSU-rRNA from tricistronic rRNA transcript (SSU-rRNA, 5.8S rRNA, LSU-rRNA))
chr1	24612850	24612851	24612850	T	+	5	9	0.555556	5	17	0.294118	1.88889	7	9	0.777778	6	14	0.428571	1.81481	.	-1	-1	.	.	.	.	0
chr3	20924069	20924070	20924069	T	+	11	11	1	0	0	0	2	13	13	1	0	0	0	2	.	-1	-1	.	.	.	.	0
chr16	77312496	77312497	77312496	c	+	9	9	1	0	0	0	2	0	0	0	0	0	0	0	.	-1	-1	.	.	.	.	0
chr6	72438590	72438591	72438590	G	-	73	73	1	1	3	0.333333	3	52	52	1	0	1	0	2	chr6	72432799	72439558	ENSMUSG00000053907	Mat2a	-	protein_coding	1	232087	D630045P18Rik	MGI:MGI:2443731|Ensembl:ENSMUSG00000053907|Vega:OTTMUSG00000057919	6	6|6 C1	methionine adenosyltransferase II, alpha	mmu00270(Cysteine and methionine metabolism)//mmu01100(Metabolic pathways)//mmu01230(Biosynthesis of amino acids)	GO:0048269(methionine adenosyltransferase complex)//GO:0005829(cytosol)	GO:0005524(ATP binding)//GO:0000166(nucleotide binding)//GO:0046872(metal ion binding)//GO:0004478(methionine adenosyltransferase activity)//GO:0016740(transferase activity)//GO:0016597(amino acid binding)	GO:0006556(S-adenosylmethionine biosynthetic process)//GO:0042493(response to drug)//GO:0006730(one-carbon metabolic process)//GO:0051591(response to cAMP)//GO:0009725(response to hormone)//GO:0007623(circadian rhythm)
chr7	90170996	90170997	90170996	T	+	8	8	1	0	0	0	2	4	4	1	0	0	0	2	chr7	90130232	90209447	ENSMUSG00000039361	Picalm	+	protein_coding	1	233489	CALM|CLTH|PAP180|fit-1|fit1|mKIAA4114	MGI:MGI:2385902|Ensembl:ENSMUSG00000039361|Vega:OTTMUSG00000059751	7	7 E1|7 50.47 cM	phosphatidylinositol binding clathrin assembly protein		GO:0030136(clathrin-coated vesicle)//GO:0005768(endosome)//GO:0005886(plasma membrane)//GO:0097418(neurofibrillary tangle)//GO:0016020(membrane)//GO:0048471(perinuclear region of cytoplasm)//GO:0005794(Golgi apparatus)//GO:0030132(clathrin coat of coated pit)//GO:0014069(postsynaptic density)//GO:0008021(synaptic vesicle)//GO:0045202(synapse)//GO:0043025(neuronal cell body)//GO:0031410(cytoplasmi…	GO:0035615(clathrin adaptor activity)//GO:0042802(identical protein binding)//GO:0032050(clathrin heavy chain binding)//GO:0017124(SH3 domain binding)//GO:0005545(1-phosphatidylinositol binding)//GO:0005543(phospholipid binding)//GO:0030276(clathrin binding)	GO:0007409(axonogenesis)//GO:0035459(cargo loading into vesicle)//GO:0048268(clathrin coat assembly)//GO:0030097(hemopoiesis)//GO:0016192(vesicle-mediated transport)//GO:0031623(receptor internalization)//GO:0016197(endosomal transport)//GO:1902961(positive regulation of aspartic-type endopeptidase activity involved in amyloid precursor protein catabolic process)//GO:0045893(positive regulation o…
chr2	164461156	164461157	164461156	G	+	17	95	0.178947	5	488	0.0102459	17.4653	25	139	0.179856	13	669	0.019432	9.25567	chr2	164456964	164479638	ENSMUSG00000045503	Sys1	+	protein_coding	1	66460	2610042O14Rik|AI266964|C87389	MGI:MGI:1913710|Ensembl:ENSMUSG00000045503|Vega:OTTMUSG00000001089	2	2|2 H3	SYS1 Golgi-localized integral membrane protein homolog (S. cerevisiae)		GO:0016021(integral component of membrane)//GO:0005802(trans-Golgi network)//GO:0016020(membrane)//GO:0005794(Golgi apparatus)//GO:0030173(integral component of Golgi membrane)//GO:0000139(Golgi membrane)	GO:0003674(molecular_function)	GO:0015031(protein transport)//GO:0006810(transport)//GO:0006895(Golgi to endosome transport)//GO:0043001(Golgi to plasma membrane protein transport)//GO:0000042(protein targeting to Golgi)
chr2	164461156	164461157	164461156	G	+	17	95	0.178947	5	488	0.0102459	17.4653	25	139	0.179856	13	669	0.019432	9.25567	chr2	164460967	164490760	ENSMUSG00000090996	Gm20458	+	protein_coding	1
chr1	122357208	122357209	122357208	t	-	1136	4992	0.227564	1565	13455	0.116314	1.95647	1996	7136	0.279709	1864	16703	0.111597	2.50642	.	-1	-1	.	.	.	.	0
chr13	109621513	109621514	109621513	c	+	40	40	1	0	0	0	2	1	1	1	0	0	0	2	chr13	108449948	109953461	ENSMUSG00000021699	Pde4d	+	protein_coding	1	238871	9630011N22Rik|Dpde3	MGI:MGI:99555|Ensembl:ENSMUSG00000021699|Vega:OTTMUSG00000031955	13	13 D2.1-D2.2|13 59.69 cM	phosphodiesterase 4D, cAMP specific	mmu00230(Purine metabolism)//mmu04024(cAMP signaling pathway)//mmu05032(Morphine addiction)	GO:0005886(plasma membrane)//GO:0016020(membrane)//GO:0034704(calcium channel complex)//GO:0005813(centrosome)//GO:0005891(voltage-gated calcium channel complex)//GO:0005856(cytoskeleton)//GO:0005737(cytoplasm)	GO:0052712(inositol phosphosphingolipid phospholipase activity)//GO:0004115(3',5'-cyclic-AMP phosphodiesterase activity)//GO:0004117(calmodulin-dependent cyclic-nucleotide phosphodiesterase activity)//GO:0052714(mannosyl-inositol phosphorylceramide phospholipase activity)//GO:0052713(inositol phosphorylceramide phospholipase activity)//GO:0044325(ion channel binding)//GO:0044688(7,8-dihydro-D-neo…	GO:0030814(regulation of cAMP metabolic process)//GO:0007568(aging)//GO:0006198(cAMP catabolic process)//GO:0010880(regulation of release of sequestered calcium ion into cytosol by sarcoplasmic reticulum)//GO:0035264(multicellular organism growth)//GO:0002027(regulation of heart rate)//GO:0071872(cellular response to epinephrine stimulus)//GO:1901898(negative regulation of relaxation of cardiac m…
chr17	39848462	39848463	39848462	T	+	11	242	0.0454545	22	597	0.0368509	1.23347	6	100	0.06	15	215	0.0697674	0.86	.	-1	-1	.	.	.	.	0
chr10	105040406	105040407	105040406	g	+	81	115	0.704348	155	258	0.600775	1.1724	82	121	0.677686	190	317	0.599369	1.13067	.	-1	-1	.	.	.	.	0
chr12	27774059	27774060	27774059	a	-	3	3	1	0	0	0	2	4	4	1	0	0	0	2	.	-1	-1	.	.	.	.	0
chr16	92197789	92197790	92197789	g	-	26	27	0.962963	1	1	1	0.962963	9	9	1	2	2	1	1	.	-1	-1	.	.	.	.	0
chr10	20325585	20325586	20325585	A	+	0	303	0	3	69	0.0434783	0	2	122	0.0163934	1	22	0.0454545	0.360656	chr10	20312469	20342501	ENSMUSG00000037608	Bclaf1	+	protein_coding	1	72567	2610102K23Rik|2700025J07Rik|2810454G14Rik|5730534O06Rik|AI450190|AW556225|Btf|mKIAA0164	MGI:MGI:1917580|Ensembl:ENSMUSG00000037608|Vega:OTTMUSG00000049448	10	10|10 A3	BCL2-associated transcription factor 1		GO:0005654(nucleoplasm)//GO:0005634(nucleus)//GO:0016607(nuclear speck)//GO:0005737(cytoplasm)//GO:0005730(nucleolus)	GO:0044822(poly(A) RNA binding)//GO:0005515(protein binding)//GO:0003677(DNA binding)	GO:2001022(positive regulation of response to DNA damage stimulus)//GO:0043065(positive regulation of apoptotic process)//GO:0006351(transcription, DNA-templated)//GO:0043620(regulation of DNA-templated transcription in response to stress)//GO:0045892(negative regulation of transcription, DNA-templated)//GO:2001244(positive regulation of intrinsic apoptotic signaling pathway)//GO:0006915(apoptoti…
chr4	111415504	111415505	111415504	A	-	2	2	1	16	17	0.941176	1.0625	6	6	1	27	27	1	1	.	-1	-1	.	.	.	.	0
chr16	66439075	66439076	66439075	C	-	43	45	0.955556	76	77	0.987013	0.968129	59	59	1	70	73	0.958904	1.04286	.	-1	-1	.	.	.	.	0
chr11	9450573	9450574	9450573	t	+	0	13	0	5	409	0.0122249	0	3	12	0.25	10	327	0.030581	8.175	chr11	9191942	9684259	ENSMUSG00000004668	Abca13	+	protein_coding	1	268379	9830132L24|A930002G16Rik|AI956815	MGI:MGI:2388707|Ensembl:ENSMUSG00000004668|Vega:OTTMUSG00000005151	11	11|11 A2	ATP-binding cassette, sub-family A (ABC1), member 13	mmu02010(ABC transporters)	GO:0016020(membrane)//GO:0016021(integral component of membrane)//GO:0043231(intracellular membrane-bounded organelle)	GO:0005524(ATP binding)//GO:0000166(nucleotide binding)//GO:0042626(ATPase activity, coupled to transmembrane movement of substances)//GO:0005215(transporter activity)//GO:0016887(ATPase activity)	GO:0006810(transport)//GO:0033700(phospholipid efflux)//GO:0033344(cholesterol efflux)
chr12	69159483	69159484	69159483	c	+	2	2458	0.00081367	9	211	0.042654	0.019076	5	1733	0.00288517	10	209	0.0478469	0.0603001	.	-1	-1	.	.	.	.	0
chr17	6941944	6941945	6941944	t	+	26	198	0.131313	83	410	0.202439	0.648655	43	318	0.13522	86	513	0.167641	0.806604	.	-1	-1	.	.	.	.	0
chr3	102322699	102322700	102322699	c	+	4	5	0.8	18	26	0.692308	1.15556	9	9	1	16	28	0.571429	1.75	.	-1	-1	.	.	.	.	0
chr7	30356823	30356824	30356823	t	-	25	102	0.245098	29	82	0.353659	0.693036	26	90	0.288889	24	103	0.23301	1.23981	chr7	30355514	30362772	ENSMUSG00000036957	Lrfn3	-	protein_coding	1	233067	A530045B06Rik|SALM4	MGI:MGI:2442512|Ensembl:ENSMUSG00000036957|Vega:OTTMUSG00000059314	7	7|7 B1	leucine rich repeat and fibronectin type III domain containing 3		GO:0005886(plasma membrane)//GO:0009986(cell surface)//GO:0016020(membrane)//GO:0042995(cell projection)//GO:0016021(integral component of membrane)//GO:0045202(synapse)//GO:0030054(cell junction)//GO:0045211(postsynaptic membrane)		GO:0007409(axonogenesis)//GO:0007155(cell adhesion)
chr12	106460745	106460746	106460745	T	+	21	22	0.954545	1	1	1	0.954545	23	23	1	1	2	0.5	2	.	-1	-1	.	.	.	.	0
chr17	26635075	26635076	26635075	A	+	11	11	1	0	0	0	2	0	0	0	1	1	1	0	chr17	26561489	26656931	ENSMUSG00000001576	Ergic1	+	protein_coding	1	67458	1200007D18Rik|maa-136	MGI:MGI:1914708|Ensembl:ENSMUSG00000001576|Vega:OTTMUSG00000035774	17	17|17 B1	endoplasmic reticulum-golgi intermediate compartment (ERGIC) 1		GO:0005783(endoplasmic reticulum)//GO:0016020(membrane)//GO:0005793(endoplasmic reticulum-Golgi intermediate compartment)//GO:0005794(Golgi apparatus)//GO:0016021(integral component of membrane)	GO:0003674(molecular_function)	GO:0006810(transport)//GO:0016192(vesicle-mediated transport)//GO:0006888(ER to Golgi vesicle-mediated transport)
chr7	135036028	135036029	135036028	C	+	0	0	0	0	0	0	0	1	1	1	0	0	0	2	chr7	134670687	135173639	ENSMUSG00000058325	Dock1	+	protein_coding	1	330662	9130006G06Rik|AI854900|D630004B07Rik	MGI:MGI:2429765|Ensembl:ENSMUSG00000058325	7	7|7 F3	dedicator of cytokinesis 1	mmu04510(Focal adhesion)//mmu04810(Regulation of actin cytoskeleton)//mmu05100(Bacterial invasion of epithelial cells)	GO:0005654(nucleoplasm)//GO:0005634(nucleus)//GO:0032045(guanyl-nucleotide exchange factor complex)//GO:0005737(cytoplasm)//GO:0016020(membrane)	GO:0017124(SH3 domain binding)//GO:0005096(GTPase activator activity)//GO:0005515(protein binding)//GO:0005085(guanyl-nucleotide exchange factor activity)	GO:0007010(cytoskeleton organization)//GO:0002244(hematopoietic progenitor cell differentiation)//GO:0016477(cell migration)//GO:0007264(small GTPase mediated signal transduction)//GO:0006909(phagocytosis)//GO:0006915(apoptotic process)
chr12	78351100	78351101	78351100	g	+	204	1391	0.146657	2	2019	0.000990589	148.05	180	1996	0.0901804	1	3241	0.000308547	292.275	chr12	78226655	78684767	ENSMUSG00000047454	Gphn	+	protein_coding	1	268566	5730552E08Rik|AI662856|BC027112|C230040D23|GPH|GPHRYN|geph	MGI:MGI:109602|Ensembl:ENSMUSG00000047454	12	12|12 D2	gephyrin	mmu04727(GABAergic synapse)	GO:0098794(postsynapse)//GO:0005886(plasma membrane)//GO:0060077(inhibitory synapse)//GO:0019897(extrinsic component of plasma membrane)//GO:0030425(dendrite)//GO:0042995(cell projection)//GO:0045211(postsynaptic membrane)//GO:0045202(synapse)//GO:0030054(cell junction)//GO:0016020(membrane)//GO:0005622(intracellular)//GO:0031234(extrinsic component of cytoplasmic side of plasma membrane)//GO:000…	GO:0042803(protein homodimerization activity)//GO:0005102(receptor binding)//GO:0061599(molybdopterin molybdotransferase activity)//GO:0000166(nucleotide binding)//GO:0008092(cytoskeletal protein binding)//GO:0032947(protein complex scaffold)//GO:0003824(catalytic activity)//GO:0046872(metal ion binding)//GO:0005515(protein binding)//GO:0005524(ATP binding)//GO:0016740(transferase activity)//GO:0…	GO:0008152(metabolic process)//GO:0051260(protein homooligomerization)//GO:0045184(establishment of protein localization)//GO:0097112(gamma-aminobutyric acid receptor clustering)//GO:0018315(molybdenum incorporation into molybdenum-molybdopterin complex)//GO:0007529(establishment of synaptic specificity at neuromuscular junction)//GO:0006777(Mo-molybdopterin cofactor biosynthetic process)//GO:007…
chr13	89791651	89791652	89791651	C	+	2	2	1	0	0	0	2	2	2	1	0	0	0	2	.	-1	-1	.	.	.	.	0
chr7	44249899	44249900	44249899	G	+	5	35	0.142857	44	93	0.473118	0.301948	14	20	0.7	41	91	0.450549	1.55366	chr7	44246722	44262720	ENSMUSG00000045411	2410002F23Rik	+	protein_coding	1	668661	-	MGI:MGI:1914226|Ensembl:ENSMUSG00000045411|Vega:OTTMUSG00000023110	7	7|7 B4	RIKEN cDNA 2410002F23 gene
chr2	103470336	103470337	103470336	C	-	33	33	1	1	1	1	1	11	11	1	0	0	0	2	chr2	103453849	103485160	ENSMUSG00000027187	Cat	-	protein_coding	1	12359	2210418N07|Cas-1|Cas1|Cs-1	MGI:MGI:88271|Ensembl:ENSMUSG00000027187|Vega:OTTMUSG00000014875	2	2 E3|2 54.43 cM	catalase	mmu00380(Tryptophan metabolism)//mmu00630(Glyoxylate and dicarboxylate metabolism)//mmu01200(Carbon metabolism)//mmu04068(FoxO signaling pathway)//mmu04146(Peroxisome)//mmu04211(Longevity regulating pathway - mammal)//mmu04213(Longevity regulating pathway - multiple species)//mmu05014(Amyotrophic lateral sclerosis (ALS))	GO:0005764(lysosome)//GO:0070062(extracellular exosome)//GO:0005886(plasma membrane)//GO:0016020(membrane)//GO:0005794(Golgi apparatus)//GO:0005777(peroxisome)//GO:0005829(cytosol)//GO:0043231(intracellular membrane-bounded organelle)//GO:0005739(mitochondrion)//GO:0005783(endoplasmic reticulum)//GO:0005778(peroxisomal membrane)//GO:0005758(mitochondrial intermembrane space)//GO:0005615(extracell…	GO:0004601(peroxidase activity)//GO:0020037(heme binding)//GO:0005102(receptor binding)//GO:0016209(antioxidant activity)//GO:0019899(enzyme binding)//GO:0016491(oxidoreductase activity)//GO:0050661(NADP binding)//GO:0016684(oxidoreductase activity, acting on peroxide as acceptor)//GO:0004046(aminoacylase activity)//GO:0042803(protein homodimerization activity)//GO:0046872(metal ion binding)//GO:…	GO:0055114(oxidation-reduction process)//GO:0051262(protein tetramerization)//GO:0020027(hemoglobin metabolic process)//GO:0032088(negative regulation of NF-kappaB transcription factor activity)//GO:0043066(negative regulation of apoptotic process)//GO:0006641(triglyceride metabolic process)//GO:0006979(response to oxidative stress)//GO:0001666(response to hypoxia)//GO:0042744(hydrogen peroxide c…
chr1	138523167	138523168	138523167	G	+	425	428	0.992991	661	669	0.988042	1.00501	599	603	0.993367	1140	1150	0.991304	1.00208	.	-1	-1	.	.	.	.	0
chr1	9733036	9733037	9733036	A	-	6	6	1	0	0	0	2	13	13	1	0	0	0	2	chr1	9718622	9748382	ENSMUSG00000045210	Vcpip1	-	protein_coding	1	70675	4932442A08|5730421J18Rik|5730538E15Rik|VCIP135|mKIAA1850	MGI:MGI:1917925|Ensembl:ENSMUSG00000045210|Vega:OTTMUSG00000022113	1	1|1 A2	valosin containing protein (p97)/p47 complex interacting protein 1		GO:0005783(endoplasmic reticulum)//GO:0005794(Golgi apparatus)//GO:0005737(cytoplasm)	GO:0036459(thiol-dependent ubiquitinyl hydrolase activity)//GO:0008233(peptidase activity)//GO:0004843(thiol-dependent ubiquitin-specific protease activity)//GO:0016787(hydrolase activity)//GO:0008234(cysteine-type peptidase activity)	GO:0090168(Golgi reassembly)//GO:0071108(protein K48-linked deubiquitination)//GO:0007067(mitotic nuclear division)//GO:0016567(protein ubiquitination)//GO:0016320(endoplasmic reticulum membrane fusion)//GO:0035871(protein K11-linked deubiquitination)//GO:0006508(proteolysis)//GO:0007030(Golgi organization)
chr7	34161542	34161543	34161542	A	-	89	89	1	1	3	0.333333	3	10	10	1	0	0	0	2	chr7	34140689	34169599	ENSMUSG00000052997	Uba2	-	protein_coding	1	50995	AA986091|Arx|Sae2|UBA1|Ubl1a2|Uble1b	MGI:MGI:1858313|Ensembl:ENSMUSG00000052997|Vega:OTTMUSG00000008405	7	7|7 B1	ubiquitin-like modifier activating enzyme 2	mmu04120(Ubiquitin mediated proteolysis)	GO:0005654(nucleoplasm)//GO:0031510(SUMO activating enzyme complex)//GO:0005634(nucleus)//GO:0005737(cytoplasm)//GO:0005829(cytosol)	GO:0019948(SUMO activating enzyme activity)//GO:0070740(tubulin-glutamic acid ligase activity)//GO:0046982(protein heterodimerization activity)//GO:0070739(protein-glutamic acid ligase activity)//GO:0043773(coenzyme F420-0 gamma-glutamyl ligase activity)//GO:0008766(UDP-N-acetylmuramoylalanyl-D-glutamyl-2,6-diaminopimelate-D-alanyl-D-alanine ligase activity)//GO:0043774(coenzyme F420-2 alpha-glut…	GO:0016925(protein sumoylation)
chr8	123545598	123545599	123545598	g	-	29	1140	0.0254386	107	2430	0.0440329	0.577718	37	1367	0.0270666	78	2402	0.0324729	0.833512	.	-1	-1	.	.	.	.	0
chr8	123608339	123608340	123608339	a	-	65	1185	0.0548523	229	2869	0.0798188	0.687211	101	1385	0.0729242	222	2884	0.0769764	0.947357	.	-1	-1	.	.	.	.	0
chr19	41915802	41915803	41915802	A	+	5	9	0.555556	0	0	0	1.55556	6	6	1	0	0	0	2	chr19	41911871	41918664	ENSMUSG00000011752	Pgam1	+	protein_coding	1	18648	2310050F24Rik|Pgam-1	MGI:MGI:97552|Ensembl:ENSMUSG00000011752	19	19|19 C3	phosphoglycerate mutase 1	mmu00010(Glycolysis / Gluconeogenesis)//mmu00260(Glycine, serine and threonine metabolism)//mmu01100(Metabolic pathways)//mmu01200(Carbon metabolism)//mmu01230(Biosynthesis of amino acids)//mmu04922(Glucagon signaling pathway)//mmu05230(Central carbon metabolism in cancer)	GO:0070062(extracellular exosome)//GO:0016020(membrane)//GO:0005829(cytosol)//GO:0043209(myelin sheath)//GO:0005634(nucleus)//GO:0005737(cytoplasm)	GO:0046538(2,3-bisphosphoglycerate-dependent phosphoglycerate mutase activity)//GO:0016868(intramolecular transferase activity, phosphotransferases)//GO:0019901(protein kinase binding)//GO:0004082(bisphosphoglycerate mutase activity)//GO:0004619(phosphoglycerate mutase activity)//GO:0016853(isomerase activity)//GO:0004083(bisphosphoglycerate 2-phosphatase activity)//GO:0003824(catalytic activity)…	GO:0008152(metabolic process)//GO:0006096(glycolytic process)//GO:0006094(gluconeogenesis)//GO:0006110(regulation of glycolytic process)//GO:0045730(respiratory burst)//GO:0043456(regulation of pentose-phosphate shunt)
chr6	145932931	145932932	145932931	c	-	224	14913	0.0150205	548	30112	0.0181987	0.825357	379	19117	0.0198253	614	35176	0.0174551	1.13579	.	-1	-1	.	.	.	.	0
chr10	14083879	14083880	14083879	A	-	4	4	1	0	0	0	2	2	2	1	0	0	0	2	.	-1	-1	.	.	.	.	0
chr4	149817776	149817777	149817776	t	+	23	2078	0.0110683	51	6143	0.00830213	1.33319	19	2388	0.00795645	40	5631	0.00710353	1.12007	.	-1	-1	.	.	.	.	0
chr1	189652800	189652801	189652800	C	-	8	8	1	0	0	0	2	0	0	0	1	1	1	0	chr1	189640599	189688086	ENSMUSG00000026605	Cenpf	-	protein_coding	1	108000	6530404A22Rik|AI325968|CENF|Lek1|PRO1779|mitosin	MGI:MGI:1313302|Ensembl:ENSMUSG00000026605|Vega:OTTMUSG00000035168	1	1 H6|1 95.03 cM	centromere protein F		GO:0097539(ciliary transition fiber)//GO:0000940(condensed chromosome outer kinetochore)//GO:0045120(pronucleus)//GO:0005930(axoneme)//GO:0005635(nuclear envelope)//GO:0016363(nuclear matrix)//GO:0000776(kinetochore)//GO:0030496(midbody)//GO:0005813(centrosome)//GO:0005819(spindle)//GO:0005654(nucleoplasm)//GO:0005634(nucleus)//GO:0036064(ciliary basal body)//GO:0000775(chromosome, centromeric re…	GO:0045502(dynein binding)//GO:0008134(transcription factor binding)//GO:0008022(protein C-terminus binding)//GO:0042803(protein homodimerization activity)	GO:0010389(regulation of G2/M transition of mitotic cell cycle)//GO:0051310(metaphase plate congression)//GO:0045892(negative regulation of transcription, DNA-templated)//GO:0000278(mitotic cell cycle)//GO:0021591(ventricular system development)//GO:0016202(regulation of striated muscle tissue development)//GO:0001822(kidney development)//GO:0015031(protein transport)//GO:0007059(chromosome segre…
chr4	103314814	103314815	103314814	C	+	10	10	1	0	0	0	2	8	8	1	0	0	0	2	chr4	103313812	103371868	ENSMUSG00000035069	Oma1	+	protein_coding	1	67013	2010001O09Rik|MPRP-1|ZMPOMA1	MGI:MGI:1914263|Ensembl:ENSMUSG00000035069|Vega:OTTMUSG00000008073	4	4|4 C6	OMA1 zinc metallopeptidase		GO:0016020(membrane)//GO:0005743(mitochondrial inner membrane)//GO:0005739(mitochondrion)//GO:0016021(integral component of membrane)//GO:0031966(mitochondrial membrane)	GO:0008237(metallopeptidase activity)//GO:0008233(peptidase activity)//GO:0046872(metal ion binding)//GO:0004222(metalloendopeptidase activity)//GO:0016787(hydrolase activity)	GO:0010637(negative regulation of mitochondrial fusion)//GO:0007005(mitochondrion organization)//GO:0097009(energy homeostasis)//GO:0006006(glucose metabolic process)//GO:0006629(lipid metabolic process)//GO:0002024(diet induced thermogenesis)//GO:0006950(response to stress)//GO:0006508(proteolysis)//GO:0034982(mitochondrial protein processing)//GO:0006515(misfolded or incompletely synthesized pr…
chr14	122662357	122662358	122662357	A	+	7	7	1	0	0	0	2	0	0	0	0	0	0	0	chr14	122534324	122891100	ENSMUSG00000041650	Pcca	+	protein_coding	1	110821	C79630	MGI:MGI:97499|Ensembl:ENSMUSG00000041650|Vega:OTTMUSG00000025744	14	14 E5|14 65.99 cM	propionyl-Coenzyme A carboxylase, alpha polypeptide	mmu00280(Valine, leucine and isoleucine degradation)//mmu00630(Glyoxylate and dicarboxylate metabolism)//mmu00640(Propanoate metabolism)//mmu01100(Metabolic pathways)//mmu01200(Carbon metabolism)	GO:0005739(mitochondrion)	GO:0005524(ATP binding)//GO:0019899(enzyme binding)//GO:0000166(nucleotide binding)//GO:0016874(ligase activity)//GO:0004658(propionyl-CoA carboxylase activity)//GO:0003824(catalytic activity)//GO:0046872(metal ion binding)//GO:0004075(biotin carboxylase activity)
chr18	77761982	77761983	77761982	A	-	13	13	1	1	1	1	1	2	2	1	0	0	0	2	chr18	77757567	77767780	ENSMUSG00000041840	Haus1	-	protein_coding	1	225745	BC024400|Ccdc5|HEI-C	MGI:MGI:2385076|Ensembl:ENSMUSG00000041840	18	18|18 E3	HAUS augmin-like complex, subunit 1		GO:0005813(centrosome)//GO:0070652(HAUS complex)//GO:0005856(cytoskeleton)//GO:0005737(cytoplasm)//GO:0005874(microtubule)	GO:0003674(molecular_function)	GO:0007049(cell cycle)//GO:0051225(spindle assembly)//GO:0007067(mitotic nuclear division)//GO:0051297(centrosome organization)//GO:0051301(cell division)
chr5	100373097	100373098	100373097	G	-	10	10	1	0	0	0	2	0	0	0	0	0	0	0	chr5	100361649	100416234	ENSMUSG00000035325	Sec31a	-	protein_coding	1	69162	1810024J13Rik|ABP125|ABP130|AU042160|HSPC275|Sec31l1	MGI:MGI:1916412|Ensembl:ENSMUSG00000035325|Vega:OTTMUSG00000043627	5	5|5 E3	Sec31 homolog A (S. cerevisiae)	mmu04141(Protein processing in endoplasmic reticulum)	GO:0005768(endosome)//GO:0070971(endoplasmic reticulum exit site)//GO:0016020(membrane)//GO:0048471(perinuclear region of cytoplasm)//GO:0043231(intracellular membrane-bounded organelle)//GO:0031410(cytoplasmic vesicle)//GO:0030134(ER to Golgi transport vesicle)//GO:0005783(endoplasmic reticulum)//GO:0030120(vesicle coat)//GO:0005737(cytoplasm)	GO:0048306(calcium-dependent protein binding)	GO:0051592(response to calcium ion)//GO:0016192(vesicle-mediated transport)//GO:0006810(transport)//GO:0015031(protein transport)
chr2	22587608	22587609	22587608	G	-	7	147	0.047619	41	252	0.162698	0.292683	6	151	0.0397351	18	159	0.113208	0.350993	.	-1	-1	.	.	.	.	0
chr1	116466602	116466603	116466602	a	+	1	34	0.0294118	7	13	0.538462	0.0546218	1	21	0.047619	3	8	0.375	0.126984	chr1	115684756	116582026	ENSMUSG00000070695	Cntnap5a	+	protein_coding	1	636808	Caspr5-1|EG636808	MGI:MGI:3643623|Ensembl:ENSMUSG00000070695|Vega:OTTMUSG00000022099	1	1|1 E2.3	contactin associated protein-like 5A		GO:0016020(membrane)//GO:0016021(integral component of membrane)	GO:0004190(aspartic-type endopeptidase activity)	GO:0006508(proteolysis)//GO:0007155(cell adhesion)
chr10	96023531	96023532	96023531	g	-	8	8	1	0	0	0	2	1	1	1	0	0	0	2	.	-1	-1	.	.	.	.	0
chr5	146261313	146261314	146261313	g	+	4	196	0.0204082	28	551	0.0508167	0.401603	3	358	0.00837989	24	696	0.0344828	0.243017	chr5	146231230	146302874	ENSMUSG00000029635	Cdk8	+	protein_coding	1	264064	-	MGI:MGI:1196224|Ensembl:ENSMUSG00000029635|Vega:OTTMUSG00000025856	5	5|5 G3	cyclin-dependent kinase 8		GO:0016592(mediator complex)//GO:0005634(nucleus)//GO:0000151(ubiquitin ligase complex)	GO:0004674(protein serine/threonine kinase activity)//GO:0004672(protein kinase activity)//GO:0004693(cyclin-dependent protein serine/threonine kinase activity)//GO:0008353(RNA polymerase II carboxy-terminal domain kinase activity)//GO:0061630(ubiquitin protein ligase activity)//GO:0000166(nucleotide binding)//GO:0016301(kinase activity)//GO:0005524(ATP binding)//GO:0016740(transferase activity)	GO:0016310(phosphorylation)//GO:0006468(protein phosphorylation)//GO:0006351(transcription, DNA-templated)//GO:0016567(protein ubiquitination)//GO:0090209(negative regulation of triglyceride metabolic process)//GO:0006355(regulation of transcription, DNA-templated)
chr9	59669070	59669071	59669070	G	+	0	28	0	2	145	0.0137931	0	2	23	0.0869565	5	61	0.0819672	1.06087	chr9	59656368	59679375	ENSMUSG00000032294	Pkm	+	protein_coding	1	18746	AA414905|AL024370|AL024424|Pk-2|Pk-3|Pk3|Pkm2	MGI:MGI:97591|Ensembl:ENSMUSG00000032294	9	9 B|9 32.03 cM	pyruvate kinase, muscle	mmu00010(Glycolysis / Gluconeogenesis)//mmu00230(Purine metabolism)//mmu00620(Pyruvate metabolism)//mmu01100(Metabolic pathways)//mmu01200(Carbon metabolism)//mmu01230(Biosynthesis of amino acids)//mmu04922(Glucagon signaling pathway)//mmu04930(Type II diabetes mellitus)//mmu05203(Viral carcinogenesis)//mmu05230(Central carbon metabolism in cancer)	GO:0005886(plasma membrane)//GO:0005929(cilium)//GO:1903561(extracellular vesicle)//GO:0005739(mitochondrion)//GO:0031982(vesicle)//GO:0070062(extracellular exosome)//GO:0031012(extracellular matrix)//GO:0005634(nucleus)//GO:0043209(myelin sheath)//GO:0005737(cytoplasm)	GO:0043531(ADP binding)//GO:0005524(ATP binding)//GO:0004743(pyruvate kinase activity)//GO:0000287(magnesium ion binding)//GO:0023026(MHC class II protein complex binding)//GO:0000166(nucleotide binding)//GO:0030955(potassium ion binding)//GO:0016301(kinase activity)//GO:0044822(poly(A) RNA binding)//GO:0003824(catalytic activity)//GO:0046872(metal ion binding)//GO:0005515(protein binding)//GO:00…	GO:0008152(metabolic process)//GO:0031100(organ regeneration)//GO:0006096(glycolytic process)//GO:0006754(ATP biosynthetic process)//GO:0001889(liver development)//GO:0012501(programmed cell death)//GO:0043403(skeletal muscle tissue regeneration)//GO:0006006(glucose metabolic process)//GO:0016310(phosphorylation)//GO:0042866(pyruvate biosynthetic process)
chr8	123608320	123608321	123608320	t	-	204	416	0.490385	400	2986	0.133958	3.66072	270	486	0.555556	367	3062	0.119856	4.63518	.	-1	-1	.	.	.	.	0
chr3	57892495	57892496	57892495	C	+	150	151	0.993377	1	1	1	0.993377	21	21	1	0	0	0	2	.	-1	-1	.	.	.	.	0
chr2	151522879	151522880	151522879	c	-	2	2	1	0	0	0	2	0	0	0	0	1	0	0	.	-1	-1	.	.	.	.	0
chr14	50318407	50318408	50318407	A	+	8	8	1	0	0	0	2	2	2	1	0	0	0	2	.	-1	-1	.	.	.	.	0
chr4	11570526	11570527	11570526	a	+	1	1	1	0	0	0	2	0	0	0	0	0	0	0	chr4	11558920	11615805	ENSMUSG00000078773	Rad54b	+	protein_coding	1	623474	E130016E03Rik	MGI:MGI:3605986|Ensembl:ENSMUSG00000078773|Vega:OTTMUSG00000004520	4	4|4 A1	RAD54 homolog B (S. cerevisiae)	mmu03440(Homologous recombination)	GO:0005634(nucleus)	GO:0015616(DNA translocase activity)	GO:0010212(response to ionizing radiation)//GO:0006974(cellular response to DNA damage stimulus)//GO:0042493(response to drug)//GO:0008340(determination of adult lifespan)//GO:0000724(double-strand break repair via homologous recombination)
chr2	27121251	27121252	27121251	a	+	28	44	0.636364	56	89	0.629213	1.01136	71	100	0.71	70	125	0.56	1.26786	.	-1	-1	.	.	.	.	0
chr1	131573914	131573915	131573914	c	+	2	13	0.153846	6	23	0.26087	0.589744	0	14	0	10	42	0.238095	0	.	-1	-1	.	.	.	.	0
chr8	94704070	94704071	94704070	g	-	8	160	0.05	23	102	0.22549	0.221739	9	103	0.0873786	9	68	0.132353	0.660194	.	-1	-1	.	.	.	.	0
chr11	69033453	69033454	69033453	T	+	5	7	0.714286	0	0	0	1.71429	0	0	0	0	0	0	0	chr11	69015911	69036473	ENSMUSG00000020898	Ctc1	+	protein_coding	1	68964	1500010J02Rik|AAF-132|AAF132	MGI:MGI:1916214|Ensembl:ENSMUSG00000020898|Vega:OTTMUSG00000005957	11	11|11 B3	CTS telomere maintenance complex component 1		GO:1990879(CST complex)//GO:0000784(nuclear chromosome, telomeric region)//GO:0005634(nucleus)//GO:0000781(chromosome, telomeric region)//GO:0005694(chromosome)	GO:0098505(G-rich strand telomeric DNA binding)//GO:0042162(telomeric DNA binding)//GO:0010521(telomerase inhibitor activity)//GO:0003697(single-stranded DNA binding)//GO:0005515(protein binding)//GO:0003677(DNA binding)	GO:0010389(regulation of G2/M transition of mitotic cell cycle)//GO:0000723(telomere maintenance)//GO:0007568(aging)//GO:0006974(cellular response to DNA damage stimulus)//GO:0035264(multicellular organism growth)//GO:0051974(negative regulation of telomerase activity)//GO:0010833(telomere maintenance via telomere lengthening)//GO:0090399(replicative senescence)//GO:0071425(hematopoietic stem cel…
chrX	24658412	24658413	24658412	c	+	4	6	0.666667	8	11	0.727273	0.916667	7	11	0.636364	14	16	0.875	0.727273	.	-1	-1	.	.	.	.	0
chr11	121964081	121964082	121964081	t	-	22	26	0.846154	8	18	0.444444	1.90385	53	55	0.963636	8	21	0.380952	2.52955	.	-1	-1	.	.	.	.	0
chr12	35100579	35100580	35100579	T	+	10	10	1	0	2	0	2	0	0	0	0	0	0	0	chr12	35047189	35147469	ENSMUSG00000020590	Snx13	+	protein_coding	1	217463	Rgs-px1|mKIAA0713	MGI:MGI:2661416|Ensembl:ENSMUSG00000020590	12	12|12 A3	sorting nexin 13		GO:0005768(endosome)//GO:0005769(early endosome)//GO:0016020(membrane)	GO:0008289(lipid binding)//GO:0032266(phosphatidylinositol-3-phosphate binding)//GO:0035091(phosphatidylinositol binding)	GO:0009968(negative regulation of signal transduction)//GO:0006810(transport)//GO:0015031(protein transport)//GO:0006886(intracellular protein transport)//GO:0043547(positive regulation of GTPase activity)
chr8	122383798	122383799	122383798	G	+	13	13	1	0	0	0	2	11	11	1	0	1	0	2	chr8	122376609	122417360	ENSMUSG00000017478	Zc3h18	+	protein_coding	1	76014	1190001B23Rik|5830416A07Rik|Nhn1	MGI:MGI:1923264|Ensembl:ENSMUSG00000017478|Vega:OTTMUSG00000042176	8	8|8 E1	zinc finger CCCH-type containing 18		GO:0005654(nucleoplasm)//GO:0005634(nucleus)	GO:0044822(poly(A) RNA binding)//GO:0046872(metal ion binding)	GO:0008150(biological_process)
chr8	122383798	122383799	122383798	G	+	13	13	1	0	0	0	2	11	11	1	0	1	0	2	chr8	119910841	124345722	ENSMUSG00000092329	Gm20388	+	protein_coding	1
chr8	123572808	123572809	123572808	g	-	11	276	0.0398551	34	550	0.0618182	0.644714	10	297	0.03367	24	423	0.0567376	0.593434	.	-1	-1	.	.	.	.	0
chr5	8354355	8354356	8354355	C	+	17	17	1	4	4	1	1	6	6	1	3	3	1	1	.	-1	-1	.	.	.	.	0
chr2	118834498	118834499	118834498	T	+	15	15	1	1	7	0.142857	7	0	0	0	0	1	0	0	chr2	118814003	118853957	ENSMUSG00000027331	Knstrn	+	protein_coding	1	51944	1700025D04Rik|C15orf23|D2Ertd750e|SKAP|Traf4af1	MGI:MGI:1289298|Ensembl:ENSMUSG00000027331|Vega:OTTMUSG00000015640	2	2|2 E5	kinetochore-localized astrin/SPAG5 binding		GO:0005874(microtubule)//GO:0072686(mitotic spindle)//GO:0000776(kinetochore)//GO:0005694(chromosome)//GO:0000775(chromosome, centromeric region)//GO:0015630(microtubule cytoskeleton)//GO:0005634(nucleus)//GO:0005856(cytoskeleton)//GO:0005737(cytoplasm)//GO:0035371(microtubule plus-end)	GO:0005515(protein binding)	GO:0051988(regulation of attachment of spindle microtubules to kinetochore)//GO:0007067(mitotic nuclear division)//GO:0051301(cell division)//GO:0007049(cell cycle)//GO:0007051(spindle organization)//GO:0000070(mitotic sister chromatid segregation)//GO:0007059(chromosome segregation)
chr8	35949570	35949571	35949570	A	+	98	103	0.951456	423	463	0.913607	1.04143	184	187	0.983957	614	743	0.82638	1.19068	.	-1	-1	.	.	.	.	0
chr1	36195899	36195900	36195899	A	-	11	13	0.846154	0	6	0	1.84615	0	0	0	0	0	0	0	chr1	36141530	36244305	ENSMUSG00000037470	Uggt1	-	protein_coding	1	320011	0910001L17Rik|A930007H10Rik|AA589501|AI414429|AI448372|C820010P03Rik|GT|UGT1|Ugcgl1	MGI:MGI:2443162|Ensembl:ENSMUSG00000037470|Vega:OTTMUSG00000037695	1	1|1 B	UDP-glucose glycoprotein glucosyltransferase 1	mmu04141(Protein processing in endoplasmic reticulum)	GO:0005783(endoplasmic reticulum)//GO:0005788(endoplasmic reticulum lumen)//GO:0070062(extracellular exosome)//GO:0005793(endoplasmic reticulum-Golgi intermediate compartment)	GO:0018717(9-phenanthrol glycosyltransferase activity)//GO:0046527(glucosyltransferase activity)//GO:0000033(alpha-1,3-mannosyltransferase activity)//GO:0018718(1,2-dihydroxy-phenanthrene glycosyltransferase activity)//GO:0046921(alpha-(1->6)-fucosyltransferase activity)//GO:0018716(1-phenanthrol glycosyltransferase activity)//GO:0042281(dolichyl pyrophosphate Man9GlcNAc2 alpha-1,3-glucosyltransf…	GO:0071712(ER-associated misfolded protein catabolic process)//GO:0018279(protein N-linked glycosylation via asparagine)//GO:0030968(endoplasmic reticulum unfolded protein response)//GO:0006486(protein glycosylation)//GO:0051084('de novo' posttranslational protein folding)
chr2	148872870	148872871	148872870	T	-	5	9	0.555556	6	21	0.285714	1.94444	9	11	0.818182	0	3	0	1.81818	chr2	148871722	148875692	ENSMUSG00000027447	Cst3	-	protein_coding	1	13010	CysC	MGI:MGI:102519|Ensembl:ENSMUSG00000027447|Vega:OTTMUSG00000015724	2	2 G3|2 73.6 cM	cystatin C	mmu04970(Salivary secretion)	GO:0005604(basement membrane)//GO:0005764(lysosome)//GO:0070062(extracellular exosome)//GO:0005576(extracellular region)//GO:0031965(nuclear membrane)//GO:0042995(cell projection)//GO:0048471(perinuclear region of cytoplasm)//GO:0030424(axon)//GO:0043292(contractile fiber)//GO:0031982(vesicle)//GO:0005783(endoplasmic reticulum)//GO:0005771(multivesicular body)//GO:0005615(extracellular space)//GO…	GO:0002020(protease binding)//GO:0004869(cysteine-type endopeptidase inhibitor activity)//GO:0030414(peptidase inhibitor activity)//GO:0042802(identical protein binding)//GO:0004866(endopeptidase inhibitor activity)//GO:0001540(beta-amyloid binding)	GO:0006952(defense response)//GO:0008284(positive regulation of cell proliferation)//GO:0010466(negative regulation of peptidase activity)//GO:0006979(response to oxidative stress)//GO:0045861(negative regulation of proteolysis)//GO:0060311(negative regulation of elastin catabolic process)//GO:0043067(regulation of programmed cell death)//GO:0043206(extracellular fibril organization)//GO:0060548(…
chr10	67173772	67173773	67173772	A	+	44	47	0.93617	0	0	0	1.93617	4	4	1	1	2	0.5	2	chr10	67096125	67256326	ENSMUSG00000037876	Jmjd1c	+	protein_coding	1	108829	5430433L24Rik|D630035I23Rik|Jmjdic|TRIP8	MGI:MGI:1918614|Ensembl:ENSMUSG00000037876|Vega:OTTMUSG00000037955	10	10|10 B5.1	jumonji domain containing 1C	mmu05202(Transcriptional misregulation in cancer)	GO:0005634(nucleus)	GO:0000907(sulfonate dioxygenase activity)//GO:0052634(C-19 gibberellin 2-beta-dioxygenase activity)//GO:0043734(DNA-N1-methyladenine dioxygenase activity)//GO:0019798(procollagen-proline dioxygenase activity)//GO:0052635(C-20 gibberellin 2-beta-dioxygenase activity)//GO:0016491(oxidoreductase activity)//GO:0034792(hypophosphite dioxygenase activity)//GO:0051213(dioxygenase activity)//GO:0018602(…	GO:0003382(epithelial cell morphogenesis)//GO:0055114(oxidation-reduction process)//GO:0098727(maintenance of cell number)//GO:0008584(male gonad development)//GO:0016568(chromatin modification)//GO:1990636(reproductive senescence)//GO:0006351(transcription, DNA-templated)//GO:0036098(male germ-line stem cell population maintenance)//GO:0006355(regulation of transcription, DNA-templated)//GO:0072…
chr11	96081192	96081193	96081192	a	+	1452	20702	0.0701382	8687	64478	0.134728	0.52059	1616	26909	0.0600543	9035	63506	0.14227	0.422115	.	-1	-1	.	.	.	.	0
chr5	95314312	95314313	95314312	a	-	2	2	1	0	0	0	2	1	1	1	0	0	0	2	.	-1	-1	.	.	.	.	0
chrM	2278	2279	2278	C	+	11	482	0.0228216	27	723	0.0373444	0.611111	12	509	0.0235756	45	766	0.0587467	0.40131	.	-1	-1	.	.	.	.	0
chr9	70395357	70395358	70395357	C	+	2	2	1	0	0	0	2	1	1	1	0	0	0	2	chr9	70207350	70400067	ENSMUSG00000032220	Myo1e	+	protein_coding	1	71602	2310020N23Rik|9130023P14Rik|AA407778|myosin-1e|myr 3	MGI:MGI:106621|Ensembl:ENSMUSG00000032220	9	9 D|9 39.41 cM	myosin IE		GO:0070062(extracellular exosome)//GO:0005903(brush border)//GO:0043234(protein complex)//GO:0005856(cytoskeleton)//GO:0005912(adherens junction)//GO:0030054(cell junction)//GO:0005737(cytoplasm)//GO:0031410(cytoplasmic vesicle)//GO:0045334(clathrin-coated endocytic vesicle)//GO:0016459(myosin complex)//GO:0005911(cell-cell junction)	GO:0042623(ATPase activity, coupled)//GO:0032403(protein complex binding)//GO:0005524(ATP binding)//GO:0035091(phosphatidylinositol binding)//GO:0005516(calmodulin binding)//GO:0008289(lipid binding)//GO:0000166(nucleotide binding)//GO:0003774(motor activity)//GO:0051015(actin filament binding)//GO:0003779(actin binding)	GO:0006897(endocytosis)//GO:0006807(nitrogen compound metabolic process)//GO:0048008(platelet-derived growth factor receptor signaling pathway)//GO:0032836(glomerular basement membrane development)//GO:0001701(in utero embryonic development)//GO:0030097(hemopoiesis)//GO:0035166(post-embryonic hemopoiesis)//GO:0072015(glomerular visceral epithelial cell development)//GO:0001822(kidney development)…
chr6	75430756	75430757	75430756	t	-	15	17	0.882353	12	16	0.75	1.17647	34	39	0.871795	27	29	0.931034	0.936372	.	-1	-1	.	.	.	.	0
chr9	22212651	22212652	22212651	t	-	34	34	1	0	0	0	2	12	12	1	0	0	0	2	.	-1	-1	.	.	.	.	0
chr1	88002411	88002412	88002411	G	-	4	4	1	1	2	0.5	2	0	0	0	0	0	0	0	chr1	87945121	88008551	ENSMUSG00000005501	Usp40	-	protein_coding	1	227334	B230215L03Rik|C730029K03	MGI:MGI:2443184|Ensembl:ENSMUSG00000005501|Vega:OTTMUSG00000048199	1	1|1 D	ubiquitin specific peptidase 40		GO:0005634(nucleus)//GO:0005737(cytoplasm)	GO:0008233(peptidase activity)//GO:0008234(cysteine-type peptidase activity)//GO:0016787(hydrolase activity)//GO:0036459(thiol-dependent ubiquitinyl hydrolase activity)	GO:0006508(proteolysis)//GO:0016579(protein deubiquitination)//GO:0006511(ubiquitin-dependent protein catabolic process)
chr3	65886563	65886564	65886563	g	+	10	10	1	1	1	1	1	13	13	1	0	0	0	2	.	-1	-1	.	.	.	.	0
chr16	3902206	3902207	3902206	A	+	10	10	1	0	0	0	2	0	0	0	0	0	0	0	chr16	3872375	3904770	ENSMUSG00000005982	Naa60	+	protein_coding	1	74763	1200013P24Rik|AI315146|Nat15	MGI:MGI:1922013|Ensembl:ENSMUSG00000005982|Vega:OTTMUSG00000025497	16	16|16 A1	N(alpha)-acetyltransferase 60, NatF catalytic subunit		GO:0016020(membrane)//GO:0005794(Golgi apparatus)//GO:0000139(Golgi membrane)	GO:0010485(H4 histone acetyltransferase activity)//GO:0008080(N-acetyltransferase activity)//GO:0004596(peptide alpha-N-acetyltransferase activity)//GO:0004402(histone acetyltransferase activity)//GO:0016746(transferase activity, transferring acyl groups)//GO:0016740(transferase activity)	GO:0016568(chromatin modification)//GO:0008283(cell proliferation)//GO:0017196(N-terminal peptidyl-methionine acetylation)//GO:0006334(nucleosome assembly)//GO:0043967(histone H4 acetylation)//GO:0007059(chromosome segregation)
chr16	3902206	3902207	3902206	A	+	10	10	1	0	0	0	2	0	0	0	0	0	0	0	chr16	3884648	3919517	ENSMUSG00000093575	Gm20695	+	protein_coding	1
chr1	97729962	97729963	97729962	C	-	535	545	0.981651	6	26	0.230769	4.25382	102	112	0.910714	4	15	0.266667	3.41518	chr1	97706048	97770411	ENSMUSG00000040648	Ppip5k2	-	protein_coding	1	227399	AW555814|Cfap160|D330021B20|Hisppd1|Vip2|mKIAA0433	MGI:MGI:2142810|Ensembl:ENSMUSG00000040648|Vega:OTTMUSG00000021900	1	1|1 D	diphosphoinositol pentakisphosphate kinase 2	mmu04070(Phosphatidylinositol signaling system)	GO:0005737(cytoplasm)//GO:0005829(cytosol)	GO:0003993(acid phosphatase activity)//GO:0033857(diphosphoinositol-pentakisphosphate kinase activity)//GO:0005524(ATP binding)//GO:0052724(inositol hexakisphosphate 3-kinase activity)//GO:0052723(inositol hexakisphosphate 1-kinase activity)//GO:0000166(nucleotide binding)//GO:0016301(kinase activity)//GO:0000829(inositol heptakisphosphate kinase activity)//GO:0000828(inositol hexakisphosphate ki…	GO:0016310(phosphorylation)//GO:0006020(inositol metabolic process)//GO:0032958(inositol phosphate biosynthetic process)
chr19	5801555	5801556	5801555	G	-	22	462	0.047619	35	258	0.135659	0.35102	20	347	0.0576369	30	208	0.144231	0.399616	.	-1	-1	.	.	.	.	0
chr3	5860694	5860695	5860694	g	+	2	86	0.0232558	22	455	0.0483516	0.480973	11	227	0.0484581	19	539	0.0352505	1.37468	.	-1	-1	.	.	.	.	0
chr6	128839137	128839138	128839137	a	+	13	32	0.40625	52	110	0.472727	0.859375	6	26	0.230769	19	62	0.306452	0.753036	.	-1	-1	.	.	.	.	0
chr11	100718547	100718548	100718547	A	-	5	30	0.166667	0	12	0	1.16667	0	5	0	1	5	0.2	0	chr11	100715009	100738215	ENSMUSG00000019173	Rab5c	-	protein_coding	1	19345	AI326010|Rabl	MGI:MGI:105306|Ensembl:ENSMUSG00000019173|Vega:OTTMUSG00000002056	11	11 D|11 63.54 cM	RAB5C, member RAS oncogene family	mmu04014(Ras signaling pathway)//mmu04144(Endocytosis)//mmu04145(Phagosome)//mmu04962(Vasopressin-regulated water reabsorption)//mmu05146(Amoebiasis)//mmu05152(Tuberculosis)	GO:0005768(endosome)//GO:0005886(plasma membrane)//GO:0070062(extracellular exosome)//GO:0030139(endocytic vesicle)//GO:0005811(lipid particle)//GO:0016020(membrane)//GO:0005765(lysosomal membrane)//GO:0043231(intracellular membrane-bounded organelle)//GO:0031410(cytoplasmic vesicle)//GO:0005769(early endosome)	GO:0000166(nucleotide binding)//GO:0005515(protein binding)//GO:0005525(GTP binding)//GO:0019003(GDP binding)//GO:0003924(GTPase activity)	GO:0048227(plasma membrane to endosome transport)//GO:0030100(regulation of endocytosis)//GO:0007264(small GTPase mediated signal transduction)//GO:0007032(endosome organization)//GO:0006810(transport)//GO:0015031(protein transport)
chr5	93126811	93126812	93126811	T	+	12	12	1	0	2	0	2	0	0	0	0	0	0	0	chr5	93093457	93174958	ENSMUSG00000058013	44450	+	protein_coding	1	52398	6230410I01Rik|AW548875|D5Ertd606e	MGI:MGI:1277214|Ensembl:ENSMUSG00000058013|Vega:OTTMUSG00000055620	5	5 E2|5 47.29 cM	septin 11	mmu05100(Bacterial invasion of epithelial cells)	GO:0070062(extracellular exosome)//GO:0001725(stress fiber)//GO:0042995(cell projection)//GO:0045202(synapse)//GO:0030054(cell junction)//GO:0005856(cytoskeleton)//GO:0005737(cytoplasm)	GO:0000166(nucleotide binding)//GO:0005515(protein binding)//GO:0005525(GTP binding)	GO:0007049(cell cycle)//GO:0051301(cell division)//GO:0051291(protein heterooligomerization)
chr1	72237019	72237020	72237019	t	+	3	982	0.00305499	13	1156	0.0112457	0.271659	4	917	0.00436205	10	1057	0.00946074	0.461069	.	-1	-1	.	.	.	.	0
chr13	94153252	94153253	94153252	c	+	12	18	0.666667	0	0	0	1.66667	0	0	0	0	0	0	0	chr13	94057796	94195409	ENSMUSG00000045312	Lhfpl2	+	protein_coding	1	218454	6030465B15|AI447312|AW050335|mKIAA0206|vgim	MGI:MGI:2145236|Ensembl:ENSMUSG00000045312|Vega:OTTMUSG00000027714	13	13|13 D1	lipoma HMGIC fusion partner-like 2		GO:0016020(membrane)//GO:0016021(integral component of membrane)//GO:0005575(cellular_component)	GO:0003674(molecular_function)	GO:0008150(biological_process)
chr16	24871681	24871682	24871681	a	+	0	0	0	0	0	0	0	3	3	1	0	0	0	2	chr16	24393350	24992576	ENSMUSG00000033306	Lpp	+	protein_coding	1	210126	9430020K16Rik|AA959454|AU024130|B130055L10Rik|C79715|D630048H16	MGI:MGI:2441849|Ensembl:ENSMUSG00000033306	16	16|16 B1	LIM domain containing preferred translocation partner in lipoma		GO:0005634(nucleus)//GO:0030054(cell junction)//GO:0005925(focal adhesion)//GO:0005737(cytoplasm)	GO:0008270(zinc ion binding)//GO:0005515(protein binding)//GO:0046872(metal ion binding)	GO:0007155(cell adhesion)
chr11	103378748	103378749	103378748	a	+	2	2	1	0	0	0	2	1	1	1	0	0	0	2	.	-1	-1	.	.	.	.	0
chr1	105456417	105456418	105456417	T	+	2	19	0.105263	0	5	0	1.10526	4	9	0.444444	3	5	0.6	0.740741	.	-1	-1	.	.	.	.	0
chr15	62264310	62264311	62264310	T	+	12	12	1	0	0	0	2	2	2	1	0	0	0	2	.	-1	-1	.	.	.	.	0
chr11	83942281	83942282	83942281	C	-	5	5	1	17	18	0.944444	1.05882	16	16	1	20	20	1	1	.	-1	-1	.	.	.	.	0
chr7	132560824	132560825	132560824	T	-	2	6	0.333333	11	18	0.611111	0.545455	1	2	0.5	1	7	0.142857	3.5	chr7	132557475	132576398	ENSMUSG00000030934	Oat	-	protein_coding	1	18242	AI194874|rhg	MGI:MGI:97394|Ensembl:ENSMUSG00000030934	7	7 F3|7 76.3 cM	ornithine aminotransferase	mmu00330(Arginine and proline metabolism)//mmu01100(Metabolic pathways)	GO:0005739(mitochondrion)//GO:0005737(cytoplasm)	GO:0030170(pyridoxal phosphate binding)//GO:0042802(identical protein binding)//GO:0008483(transaminase activity)//GO:0003824(catalytic activity)//GO:0016740(transferase activity)//GO:0004587(ornithine-oxo-acid transaminase activity)	GO:0019544(arginine catabolic process to glutamate)//GO:0010121(arginine catabolic process to proline via ornithine)//GO:0034214(protein hexamerization)
chr7	132560824	132560825	132560824	T	-	2	6	0.333333	11	18	0.611111	0.545455	1	2	0.5	1	7	0.142857	3.5	chr7	130162451	133123350	ENSMUSG00000030849	Fgfr2	-	protein_coding	1	14183	AU043015|AW556123|Bek|Fgfr-2|Fgfr-7|Fgfr7|KGFR|KGFRTr|svs	MGI:MGI:95523|Ensembl:ENSMUSG00000030849|Vega:OTTMUSG00000031222	7	7|7 F3	fibroblast growth factor receptor 2	mmu04010(MAPK signaling pathway)//mmu04014(Ras signaling pathway)//mmu04015(Rap1 signaling pathway)//mmu04144(Endocytosis)//mmu04151(PI3K-Akt signaling pathway)//mmu04550(Signaling pathways regulating pluripotency of stem cells)//mmu04810(Regulation of actin cytoskeleton)//mmu05200(Pathways in cancer)//mmu05215(Prostate cancer)//mmu05230(Central carbon metabolism in cancer)	GO:0005886(plasma membrane)//GO:0005887(integral component of plasma membrane)//GO:0005576(extracellular region)//GO:0009986(cell surface)//GO:0005938(cell cortex)//GO:0016020(membrane)//GO:0060076(excitatory synapse)//GO:0005794(Golgi apparatus)//GO:0016021(integral component of membrane)//GO:0043231(intracellular membrane-bounded organelle)//GO:0031410(cytoplasmic vesicle)//GO:0031012(extracell…	GO:0004713(protein tyrosine kinase activity)//GO:0017134(fibroblast growth factor binding)//GO:0042803(protein homodimerization activity)//GO:0004672(protein kinase activity)//GO:0008201(heparin binding)//GO:0004714(transmembrane receptor protein tyrosine kinase activity)//GO:0000166(nucleotide binding)//GO:0016301(kinase activity)//GO:0005007(fibroblast growth factor-activated receptor activity)…	GO:0060688(regulation of morphogenesis of a branching structure)//GO:0060529(squamous basal epithelial stem cell differentiation involved in prostate gland acinus development)//GO:0030177(positive regulation of Wnt signaling pathway)//GO:0060523(prostate epithelial cord elongation)//GO:0035603(fibroblast growth factor receptor signaling pathway involved in hemopoiesis)//GO:0030855(epithelial cell…
chr3	121249861	121249862	121249861	c	-	38	592	0.0641892	25	650	0.0384615	1.66892	107	1059	0.101039	46	874	0.0526316	1.91974	chr3	121201761	121283098	ENSMUSG00000028132	Tmem56	-	protein_coding	1	99887	4930577M16Rik|AU018104|AW109744|C730036B01Rik	MGI:MGI:1923195|Ensembl:ENSMUSG00000028132|Vega:OTTMUSG00000032849	3	3|3 G3	transmembrane protein 56		GO:0016020(membrane)//GO:0016021(integral component of membrane)//GO:0005575(cellular_component)	GO:0003674(molecular_function)	GO:0008150(biological_process)
chr4	143417482	143417483	143417482	C	+	3	3	1	0	0	0	2	5	9	0.555556	1	1	1	0.555556	chr4	143412426	143421091	ENSMUSG00000046862	Pramef8	+	protein_coding	1	242736	4732496O08Rik|AU023234	MGI:MGI:2140473|Ensembl:ENSMUSG00000046862|Vega:OTTMUSG00000010133	4	4|4 E1	PRAME family member 8		GO:0005575(cellular_component)	GO:0003674(molecular_function)	GO:0008150(biological_process)
chr11	86763060	86763061	86763060	t	+	197	203	0.970443	40	40	1	0.970443	306	306	1	40	41	0.97561	1.025	.	-1	-1	.	.	.	.	0
chr14	75230136	75230137	75230136	A	+	0	2	0	1	60	0.0166667	0	1	3	0.333333	4	25	0.16	2.08333	chr14	75131101	75230842	ENSMUSG00000021998	Lcp1	+	protein_coding	1	18826	AW536232|D14Ertd310e|LCP-1|Pls2|pp65	MGI:MGI:104808|Ensembl:ENSMUSG00000021998|Vega:OTTMUSG00000024579	14	14 D3|14 39.63 cM	lymphocyte cytosolic protein 1		GO:0001891(phagocytic cup)//GO:0005886(plasma membrane)//GO:0070062(extracellular exosome)//GO:0030175(filopodium)//GO:0005856(cytoskeleton)//GO:0016020(membrane)//GO:0015629(actin cytoskeleton)//GO:0001725(stress fiber)//GO:0001726(ruffle)//GO:0005829(cytosol)//GO:0032432(actin filament bundle)//GO:0030054(cell junction)//GO:0005925(focal adhesion)//GO:0042995(cell projection)//GO:0005884(actin …	GO:0051020(GTPase binding)//GO:0003779(actin binding)//GO:0042802(identical protein binding)//GO:0051015(actin filament binding)//GO:0046872(metal ion binding)//GO:0005515(protein binding)//GO:0005509(calcium ion binding)	GO:0071803(positive regulation of podosome assembly)//GO:0022617(extracellular matrix disassembly)//GO:0010737(protein kinase A signaling)//GO:0016477(cell migration)//GO:0009611(response to wounding)//GO:0051017(actin filament bundle assembly)//GO:0002286(T cell activation involved in immune response)//GO:0033157(regulation of intracellular protein transport)
chr5	123713585	123713586	123713585	A	-	4	4	1	0	0	0	2	1	1	1	0	0	0	2	chr5	123698302	123721044	ENSMUSG00000029427	Zcchc8	-	protein_coding	1	70650	5730565F05Rik	MGI:MGI:1917900|Ensembl:ENSMUSG00000029427|Vega:OTTMUSG00000054725	5	5|5 F	zinc finger, CCHC domain containing 8		GO:0071013(catalytic step 2 spliceosome)//GO:0005634(nucleus)//GO:0005681(spliceosomal complex)	GO:0044822(poly(A) RNA binding)//GO:0003676(nucleic acid binding)//GO:0008270(zinc ion binding)//GO:0046872(metal ion binding)	GO:0006397(mRNA processing)//GO:0008380(RNA splicing)//GO:0008150(biological_process)
chr16	11144035	11144036	11144035	t	+	44	390	0.112821	106	876	0.121005	0.932366	68	596	0.114094	124	1026	0.120858	0.944036	.	-1	-1	.	.	.	.	0
chr12	11240074	11240075	11240074	a	-	74	74	1	1	1	1	1	2	2	1	1	2	0.5	2	.	-1	-1	.	.	.	.	0
chr9	56223739	56223740	56223739	t	-	42	590	0.0711864	29	998	0.0290581	2.4498	69	955	0.0722513	27	1324	0.0203927	3.54299	chr9	56201131	56418050	ENSMUSG00000074305	C230081A13Rik	-	protein_coding	1
chr3	153910598	153910599	153910598	T	-	8	27	0.296296	6	28	0.214286	1.38272	0	18	0	5	31	0.16129	0	chr3	153907289	153912966	ENSMUSG00000038975	Rabggtb	-	protein_coding	1	19352	-	MGI:MGI:99537|Ensembl:ENSMUSG00000038975|Vega:OTTMUSG00000052933	3	3 H3|3 78.76 cM	Rab geranylgeranyl transferase, b subunit		GO:0005968(Rab-protein geranylgeranyltransferase complex)	GO:0017137(Rab GTPase binding)//GO:0008270(zinc ion binding)//GO:0004659(prenyltransferase activity)//GO:0004663(Rab geranylgeranyltransferase activity)//GO:0003824(catalytic activity)//GO:0046872(metal ion binding)//GO:0016740(transferase activity)	GO:0018344(protein geranylgeranylation)
chr12	84417712	84417713	84417712	A	+	5	33	0.151515	0	2	0	1.15152	0	9	0	0	3	0	0	chr12	84417196	84418578	ENSMUSG00000098134	Rnf113a2	+	protein_coding	1	66381	2310020H19Rik|AI426758|Rnf113a	MGI:MGI:1913631|Ensembl:ENSMUSG00000098134|Vega:OTTMUSG00000043574	12	12|12 D1	ring finger protein 113A2		GO:0005684(U2-type spliceosomal complex)	GO:0003674(molecular_function)	GO:0034247(snoRNA splicing)//GO:0045292(mRNA cis splicing, via spliceosome)
chr12	84417712	84417713	84417712	A	+	5	33	0.151515	0	2	0	1.15152	0	9	0	0	3	0	0	chr12	84409071	84433780	ENSMUSG00000057265	Ccdc176	+	protein_coding	1
chr6	122316630	122316631	122316630	T	+	19	20	0.95	0	1	0	1.95	0	4	0	0	0	0	0	chr6	122308720	122317680	ENSMUSG00000007458	M6pr	+	protein_coding	1	17113	CD-MPR|Mpr46	MGI:MGI:96904|Ensembl:ENSMUSG00000007458|Vega:OTTMUSG00000023879	6	6 F1|6 57.52 cM	mannose-6-phosphate receptor, cation dependent	mmu04142(Lysosome)//mmu04145(Phagosome)	GO:0005768(endosome)//GO:0005764(lysosome)//GO:0005802(trans-Golgi network)//GO:0016020(membrane)//GO:0048471(perinuclear region of cytoplasm)//GO:0005770(late endosome)//GO:0016021(integral component of membrane)//GO:0000323(lytic vacuole)	GO:0015578(mannose transmembrane transporter activity)//GO:0005537(mannose binding)	GO:0033299(secretion of lysosomal enzymes)//GO:0006810(transport)//GO:0015761(mannose transport)//GO:0006886(intracellular protein transport)
chr16	4590391	4590392	4590391	a	-	6	156	0.0384615	15	162	0.0925926	0.415385	11	161	0.068323	6	202	0.029703	2.30021	.	-1	-1	.	.	.	.	0
chr7	19867938	19867939	19867938	A	-	7	7	1	0	0	0	2	1	1	1	0	0	0	2	.	-1	-1	.	.	.	.	0
chr11	20737279	20737280	20737279	A	-	2	2	1	0	0	0	2	2	2	1	0	0	0	2	chr11	20685084	20741589	ENSMUSG00000049659	Aftph	-	protein_coding	1	216549	-	MGI:MGI:1923012|Ensembl:ENSMUSG00000049659|Vega:OTTMUSG00000005232	11	11|11 A3.1	aftiphilin		GO:0005623(cell)//GO:0005794(Golgi apparatus)//GO:0005829(cytosol)//GO:0043231(intracellular membrane-bounded organelle)//GO:0030121(AP-1 adaptor complex)//GO:0005654(nucleoplasm)//GO:0005622(intracellular)//GO:0005634(nucleus)//GO:0005737(cytoplasm)	GO:0030276(clathrin binding)	GO:0006810(transport)//GO:0015031(protein transport)//GO:0046907(intracellular transport)
chr6	126642825	126642826	126642825	G	+	0	0	0	0	1	0	0	1	43	0.0232558	13	44	0.295455	0.078712	.	-1	-1	.	.	.	.	0
chr10	59345613	59345614	59345613	T	+	135	135	1	0	0	0	2	4	4	1	0	0	0	2	chr10	59323296	59373304	ENSMUSG00000019916	P4ha1	+	protein_coding	1	18451	AL022634|P4ha	MGI:MGI:97463|Ensembl:ENSMUSG00000019916|Vega:OTTMUSG00000034134	10	10|10 B4	procollagen-proline, 2-oxoglutarate 4-dioxygenase (proline 4-hydroxylase), alpha 1 polypeptide	mmu00330(Arginine and proline metabolism)//mmu01100(Metabolic pathways)	GO:0005783(endoplasmic reticulum)//GO:0016020(membrane)//GO:0016222(procollagen-proline 4-dioxygenase complex)//GO:0005739(mitochondrion)//GO:0043231(intracellular membrane-bounded organelle)	GO:0031418(L-ascorbic acid binding)//GO:0016705(oxidoreductase activity, acting on paired donors, with incorporation or reduction of molecular oxygen)//GO:0016491(oxidoreductase activity)//GO:0004656(procollagen-proline 4-dioxygenase activity)//GO:0005506(iron ion binding)//GO:0016702(oxidoreductase activity, acting on single donors with incorporation of molecular oxygen, incorporation of two ato…	GO:0055114(oxidation-reduction process)//GO:0018401(peptidyl-proline hydroxylation to 4-hydroxy-L-proline)//GO:0030199(collagen fibril organization)
chr1	121445673	121445674	121445673	G	+	0	0	0	0	0	0	0	2	4	0.5	0	0	0	1.5	chr1	121431049	121506460	ENSMUSG00000026339	Ccdc93	+	protein_coding	1	70829	4633402D15Rik|9230102M16Rik	MGI:MGI:1918079|Ensembl:ENSMUSG00000026339|Vega:OTTMUSG00000021024	1	1|1 E2	coiled-coil domain containing 93		GO:0005768(endosome)	GO:0003674(molecular_function)	GO:0015031(protein transport)//GO:0006810(transport)//GO:0006893(Golgi to plasma membrane transport)
chr12	32380594	32380595	32380594	A	+	17	17	1	0	0	0	2	1	1	1	0	0	0	2	chr12	32378789	32382943	ENSMUSG00000090946	Ccdc71l	+	protein_coding	1	72123	2010109K11Rik|AV375874	MGI:MGI:1919373|Ensembl:ENSMUSG00000090946|Vega:OTTMUSG00000035405	12	12|12 A3	coiled-coil domain containing 71 like		GO:0005575(cellular_component)	GO:0003674(molecular_function)	GO:0008150(biological_process)
chr14	90802202	90802203	90802202	T	+	24	25	0.96	0	0	0	1.96	27	28	0.964286	0	0	0	1.96429	.	-1	-1	.	.	.	.	0
chr11	41211528	41211529	41211528	g	+	952	956	0.995816	991	1006	0.985089	1.01089	1623	1623	1	1593	1609	0.990056	1.01004	.	-1	-1	.	.	.	.	0
chr12	108832410	108832411	108832410	C	+	6	6	1	0	0	0	2	3	3	1	0	0	0	2	.	-1	-1	.	.	.	.	0
chrX	109389755	109389756	109389755	C	-	42	42	1	1	9	0.111111	9	13	13	1	0	1	0	2	.	-1	-1	.	.	.	.	0
chr8	123105229	123105230	123105229	T	+	0	8	0	1	1	1	0	12	19	0.631579	0	1	0	1.63158	chr8	123102350	123105244	ENSMUSG00000000740	Rpl13	+	protein_coding	1	270106	A52|L13	MGI:MGI:105922|Ensembl:ENSMUSG00000000740|Vega:OTTMUSG00000016486	8	8|8 E1	ribosomal protein L13	mmu03010(Ribosome)	GO:0030529(intracellular ribonucleoprotein complex)//GO:0016020(membrane)//GO:0005622(intracellular)//GO:0005634(nucleus)//GO:0005840(ribosome)//GO:0022625(cytosolic large ribosomal subunit)	GO:0044822(poly(A) RNA binding)//GO:0003723(RNA binding)//GO:0003735(structural constituent of ribosome)	GO:0006412(translation)
chr8	123105229	123105230	123105229	T	+	0	8	0	1	1	1	0	12	19	0.631579	0	1	0	1.63158	chr8	119910841	124345722	ENSMUSG00000092329	Gm20388	+	protein_coding	1
chrX	74406158	74406159	74406158	T	-	26	26	1	0	1	0	2	0	0	0	0	0	0	0	.	-1	-1	.	.	.	.	0
chr13	81045545	81045546	81045545	A	+	13	13	1	0	0	0	2	0	0	0	0	0	0	0	.	-1	-1	.	.	.	.	0
chr17	39845408	39845409	39845408	G	+	0	24	0	48	140	0.342857	0	2	12	0.166667	11	40	0.275	0.606061	.	-1	-1	.	.	.	.	0
chr6	40577276	40577277	40577276	g	-	136	138	0.985507	1	3	0.333333	2.95652	34	37	0.918919	2	2	1	0.918919	chr6	40574894	40585821	ENSMUSG00000029915	Clec5a	-	protein_coding	1	23845	Clecsf5|Ly100|MDL-1|Mdl1	MGI:MGI:1345151|Ensembl:ENSMUSG00000029915|Vega:OTTMUSG00000026898	6	6|6 B2	C-type lectin domain family 5, member a		GO:0016020(membrane)//GO:0005886(plasma membrane)//GO:0016021(integral component of membrane)//GO:0009986(cell surface)	GO:0001618(virus receptor activity)//GO:0030246(carbohydrate binding)//GO:0005515(protein binding)	GO:0050715(positive regulation of cytokine secretion)//GO:0002376(immune system process)//GO:0045087(innate immune response)//GO:0002076(osteoblast development)//GO:0033033(negative regulation of myeloid cell apoptotic process)//GO:0030099(myeloid cell differentiation)//GO:0043066(negative regulation of apoptotic process)
chr12	99645385	99645386	99645385	t	+	6	66	0.0909091	9	91	0.0989011	0.919192	20	128	0.15625	14	150	0.0933333	1.67411	.	-1	-1	.	.	.	.	0
chr18	36656005	36656006	36656005	a	+	5	5	1	0	0	0	2	0	0	0	0	0	0	0	chr18	36559987	36665917	ENSMUSG00000024483	Ankhd1	+	protein_coding	1	108857	1110004O12Rik|4933432B13Rik|9130019P20Rik|A530027J04Rik|A630021B20Rik|AA571404|Mask|mFLJ00246|mKIAA1085	MGI:MGI:1921733|Ensembl:ENSMUSG00000024483|Vega:OTTMUSG00000034846	18	18|18 B2-B3	ankyrin repeat and KH domain containing 1		GO:0005654(nucleoplasm)//GO:0005737(cytoplasm)	GO:0044822(poly(A) RNA binding)	GO:0045087(innate immune response)
chr9	123529419	123529420	123529419	T	-	3519	4054	0.868032	165	613	0.269168	3.22487	746	947	0.787751	94	398	0.236181	3.33537	.	-1	-1	.	.	.	.	0
chr17	36026695	36026696	36026695	a	+	20	20	1	0	0	0	2	29	29	1	0	0	0	2	.	-1	-1	.	.	.	.	0
chr10	42856807	42856808	42856807	t	-	202	344	0.587209	47	173	0.271676	2.16143	399	632	0.631329	77	293	0.262799	2.40233	.	-1	-1	.	.	.	.	0
chr9	78175613	78175614	78175613	t	-	15	205	0.0731707	11	682	0.016129	4.53659	13	186	0.0698925	13	457	0.0284464	2.45699	.	-1	-1	.	.	.	.	0
chr1	130789939	130789940	130789939	a	-	0	0	0	23	23	1	0	1	1	1	15	15	1	1	.	-1	-1	.	.	.	.	0
chr3	19631419	19631420	19631419	A	-	139	139	1	2	2	1	1	193	193	1	15	15	1	1	.	-1	-1	.	.	.	.	0
chr7	130834579	130834580	130834579	a	+	56	4774	0.0117302	480	5232	0.0917431	0.127859	69	6683	0.0103247	644	7005	0.0919343	0.112305	.	-1	-1	.	.	.	.	0
chr9	56223673	56223674	56223673	t	-	124	63595	0.00194984	552	63421	0.00870374	0.224023	117	93383	0.0012529	543	70694	0.00768099	0.163118	chr9	56201131	56418050	ENSMUSG00000074305	C230081A13Rik	-	protein_coding	1
chr14	21524551	21524552	21524551	A	+	5	5	1	0	0	0	2	0	0	0	0	0	0	0	chr14	21481434	21672478	ENSMUSG00000021767	Kat6b	+	protein_coding	1	54169	AI507552|B130044K16Rik|MYST-4|Morf|Myst4|mKIAA0383|qkf|querkopf	MGI:MGI:1858746|Ensembl:ENSMUSG00000021767|Vega:OTTMUSG00000043207	14	14|14 A3	K(lysine) acetyltransferase 6B		GO:0005634(nucleus)//GO:0000786(nucleosome)	GO:0008270(zinc ion binding)//GO:0016747(transferase activity, transferring acyl groups other than amino-acyl groups)//GO:0032403(protein complex binding)//GO:0016740(transferase activity)//GO:0046872(metal ion binding)//GO:0016746(transferase activity, transferring acyl groups)//GO:0003677(DNA binding)//GO:0004402(histone acetyltransferase activity)	GO:0016568(chromatin modification)//GO:0006351(transcription, DNA-templated)//GO:0016573(histone acetylation)//GO:0006334(nucleosome assembly)//GO:0045944(positive regulation of transcription from RNA polymerase II promoter)//GO:0006355(regulation of transcription, DNA-templated)
chr19	5796780	5796781	5796780	C	-	6	24	0.25	1	19	0.0526316	4.75	5	11	0.454545	4	10	0.4	1.13636	.	-1	-1	.	.	.	.	0
chr9	77938660	77938661	77938660	t	+	10	10	1	0	0	0	2	0	0	0	0	1	0	0	chr9	77917364	77984519	ENSMUSG00000032349	Elovl5	+	protein_coding	1	68801	1110059L23Rik|AI747313|AU043003|HELO1	MGI:MGI:1916051|Ensembl:ENSMUSG00000032349|Vega:OTTMUSG00000022986	9	9|9 E1	ELOVL family member 5, elongation of long chain fatty acids (yeast)	mmu00062(Fatty acid elongation)//mmu01040(Biosynthesis of unsaturated fatty acids)//mmu01212(Fatty acid metabolism)	GO:0016021(integral component of membrane)//GO:0016020(membrane)//GO:0042995(cell projection)//GO:0030176(integral component of endoplasmic reticulum membrane)//GO:0097447(dendritic tree)//GO:0005783(endoplasmic reticulum)//GO:0043025(neuronal cell body)	GO:0102337(3-oxo-cerotoyl-CoA synthase activity)//GO:0102336(3-oxo-arachidoyl-CoA synthase activity)//GO:0102338(3-oxo-lignoceronyl-CoA synthase activity)//GO:0016740(transferase activity)//GO:0009922(fatty acid elongase activity)	GO:0030148(sphingolipid biosynthetic process)//GO:0034625(fatty acid elongation, monounsaturated fatty acid)//GO:0006631(fatty acid metabolic process)//GO:0042761(very long-chain fatty acid biosynthetic process)//GO:0006629(lipid metabolic process)//GO:0006633(fatty acid biosynthetic process)//GO:0034626(fatty acid elongation, polyunsaturated fatty acid)//GO:0019367(fatty acid elongation, saturat…
chr11	76986908	76986909	76986908	T	+	7	14	0.5	1	2	0.5	1	2	5	0.4	0	1	0	1.4	chr11	76924809	76987379	ENSMUSG00000020840	Blmh	+	protein_coding	1	104184	AI035728|Bh|Bmh	MGI:MGI:1345186|Ensembl:ENSMUSG00000020840|Vega:OTTMUSG00000006244	11	11|11 B5	bleomycin hydrolase		GO:0005634(nucleus)//GO:0005737(cytoplasm)//GO:0070062(extracellular exosome)	GO:0008233(peptidase activity)//GO:0004177(aminopeptidase activity)//GO:0004197(cysteine-type endopeptidase activity)//GO:0016787(hydrolase activity)//GO:0008234(cysteine-type peptidase activity)	GO:0006508(proteolysis)//GO:0009636(response to toxic substance)//GO:0042493(response to drug)
chr12	40046180	40046181	40046180	A	+	6	6	1	103	103	1	1	5	5	1	58	58	1	1	.	-1	-1	.	.	.	.	0
chr11	23339581	23339582	23339581	T	+	7	8	0.875	0	1	0	1.875	5	5	1	0	0	0	2	chr11	23306895	23490560	ENSMUSG00000056342	Usp34	+	protein_coding	1	17847	A530081C03Rik|Murr2	MGI:MGI:109473|Ensembl:ENSMUSG00000056342|Vega:OTTMUSG00000005281	11	11 A3.2|11 14.29 cM	ubiquitin specific peptidase 34		GO:0000124(SAGA complex)	GO:0008233(peptidase activity)//GO:0008234(cysteine-type peptidase activity)//GO:0004843(thiol-dependent ubiquitin-specific protease activity)//GO:0036459(thiol-dependent ubiquitinyl hydrolase activity)//GO:0016787(hydrolase activity)//GO:0004197(cysteine-type endopeptidase activity)	GO:0071108(protein K48-linked deubiquitination)//GO:0016579(protein deubiquitination)//GO:0016055(Wnt signaling pathway)//GO:0090263(positive regulation of canonical Wnt signaling pathway)//GO:0006511(ubiquitin-dependent protein catabolic process)//GO:0016578(histone deubiquitination)//GO:0006508(proteolysis)//GO:0006355(regulation of transcription, DNA-templated)
chr17	6942060	6942061	6942060	a	+	44	575	0.0765217	120	728	0.164835	0.464232	60	1015	0.0591133	153	839	0.18236	0.324157	.	-1	-1	.	.	.	.	0
chr6	49236473	49236474	49236473	c	-	141	1875	0.0752	228	1874	0.121665	0.618091	276	2900	0.0951724	457	3169	0.14421	0.659959	.	-1	-1	.	.	.	.	0
chr7	6512288	6512289	6512288	a	+	9	21	0.428571	10	16	0.625	0.685714	11	18	0.611111	9	22	0.409091	1.49383	.	-1	-1	.	.	.	.	0
chr10	88234276	88234277	88234276	C	+	34	34	1	0	0	0	2	1	1	1	0	0	0	2	chr10	88201093	88246158	ENSMUSG00000020056	Ccdc53	+	protein_coding	1	67282	2900091E11Rik|5730495F03Rik	MGI:MGI:1914532|Ensembl:ENSMUSG00000020056|Vega:OTTMUSG00000044399	10	10|10 C2	coiled-coil domain containing 53	mmu04144(Endocytosis)	GO:0005768(endosome)//GO:0043231(intracellular membrane-bounded organelle)//GO:0015629(actin cytoskeleton)//GO:0071203(WASH complex)	GO:0003674(molecular_function)	GO:0006810(transport)//GO:0015031(protein transport)//GO:0008150(biological_process)
chr3	62159192	62159193	62159192	g	+	946	21545	0.0439081	482	12396	0.0388835	1.12922	2315	42043	0.0550627	2086	29218	0.0713943	0.771247	.	-1	-1	.	.	.	.	0
chr16	57391191	57391192	57391191	g	-	0	12395	0	8	18260	0.000438116	0	2	19323	0.000103504	17	22840	0.000744308	0.13906	chr16	57302199	57606825	ENSMUSG00000022748	Cmss1	-	protein_coding	1	66497	1110001A06Rik|2610528E23Rik|4930572F24Rik|AV099812|AV122629	MGI:MGI:1913747|Ensembl:ENSMUSG00000022748	16	16|16 C1.1	cms small ribosomal subunit 1		GO:0005575(cellular_component)	GO:0044822(poly(A) RNA binding)	GO:0008150(biological_process)
chr14	104716036	104716037	104716036	c	-	592	3951	0.149835	1890	7553	0.250232	0.598787	854	5399	0.158177	2675	10011	0.267206	0.591968	.	-1	-1	.	.	.	.	0
chr1	114198624	114198625	114198624	A	-	9	12	0.75	30	56	0.535714	1.4	7	8	0.875	14	25	0.56	1.5625	.	-1	-1	.	.	.	.	0
chr3	95482728	95482729	95482728	c	+	0	0	0	0	0	0	0	1	1	1	0	0	0	2	chr3	95434388	95497240	ENSMUSG00000015522	Arnt	+	protein_coding	1	11863	D3Ertd557e|Drnt|ESTM42|Hif1b|W08714|bHLHe2|mKIAA4051	MGI:MGI:88071|Ensembl:ENSMUSG00000015522|Vega:OTTMUSG00000016472	3	3 F2.1|3 40.74 cM	aryl hydrocarbon receptor nuclear translocator	mmu04066(HIF-1 signaling pathway)//mmu05200(Pathways in cancer)//mmu05204(Chemical carcinogenesis)//mmu05211(Renal cell carcinoma)	GO:0005667(transcription factor complex)//GO:0005634(nucleus)//GO:0090575(RNA polymerase II transcription factor complex)//GO:0005737(cytoplasm)	GO:0000989(transcription factor activity, transcription factor binding)//GO:0046982(protein heterodimerization activity)//GO:0017162(aryl hydrocarbon receptor binding)//GO:0003700(transcription factor activity, sequence-specific DNA binding)//GO:0043565(sequence-specific DNA binding)//GO:0035326(enhancer binding)//GO:0004874(aryl hydrocarbon receptor activity)//GO:0008134(transcription factor bin…	GO:0033235(positive regulation of protein sumoylation)//GO:0001666(response to hypoxia)//GO:0006351(transcription, DNA-templated)//GO:0030154(cell differentiation)//GO:0010575(positive regulation of vascular endothelial growth factor production)//GO:0043619(regulation of transcription from RNA polymerase II promoter in response to oxidative stress)//GO:0045944(positive regulation of transcription…
chr15	66091667	66091668	66091667	a	+	25	25	1	0	0	0	2	1	1	1	0	0	0	2	.	-1	-1	.	.	.	.	0
chr6	3201056	3201057	3201056	c	+	91	4060	0.0224138	65	8084	0.00804057	2.78759	122	6881	0.01773	73	11710	0.00623399	2.84408	.	-1	-1	.	.	.	.	0
chr17	39846517	39846518	39846517	g	+	2315	22872	0.101215	8025	36778	0.218201	0.463863	4452	51212	0.0869328	14879	75847	0.196171	0.443147	.	-1	-1	.	.	.	.	0
chr18	58679785	58679786	58679785	g	+	1	12	0.0833333	2	4	0.5	0.166667	0	4	0	0	0	0	0	.	-1	-1	.	.	.	.	0
chr3	30601292	30601293	30601292	c	+	69	95	0.726316	236	389	0.606684	1.19719	56	78	0.717949	299	526	0.568441	1.26301	.	-1	-1	.	.	.	.	0
chr18	50179092	50179093	50179092	G	+	335	343	0.976676	3	5	0.6	1.62779	68	68	1	1	2	0.5	2	chr18	50128201	50196269	ENSMUSG00000024507	Hsd17b4	+	protein_coding	1	15488	17-beta-HSD|17[b]-HSD|DBP|MFE-2|MFP2|MPF-2|Mfp-2|perMFE-2	MGI:MGI:105089|Ensembl:ENSMUSG00000024507|Vega:OTTMUSG00000021126	18	18|18 D1	hydroxysteroid (17-beta) dehydrogenase 4	mmu00120(Primary bile acid biosynthesis)//mmu01100(Metabolic pathways)//mmu04146(Peroxisome)	GO:0016020(membrane)//GO:0005777(peroxisome)//GO:0005739(mitochondrion)//GO:0005778(peroxisomal membrane)//GO:0043231(intracellular membrane-bounded organelle)	GO:0018812(3-hydroxyacyl-CoA dehydratase activity)//GO:0016508(long-chain-enoyl-CoA hydratase activity)//GO:0016853(isomerase activity)//GO:0042803(protein homodimerization activity)//GO:0005102(receptor binding)//GO:0016491(oxidoreductase activity)//GO:0003857(3-hydroxyacyl-CoA dehydrogenase activity)//GO:0016829(lyase activity)//GO:0004303(estradiol 17-beta-dehydrogenase activity)//GO:0044594(1…	GO:0055114(oxidation-reduction process)//GO:0008209(androgen metabolic process)//GO:0036111(very long-chain fatty-acyl-CoA metabolic process)//GO:0036112(medium-chain fatty-acyl-CoA metabolic process)//GO:0006635(fatty acid beta-oxidation)//GO:0001649(osteoblast differentiation)//GO:0006631(fatty acid metabolic process)//GO:0008210(estrogen metabolic process)//GO:0060009(Sertoli cell development)…
chr17	25147050	25147051	25147050	C	+	186	186	1	0	0	0	2	14	14	1	1	1	1	1	chr17	25133391	25162104	ENSMUSG00000036636	Clcn7	+	protein_coding	1	26373	ClC-7|D17Wsu51e	MGI:MGI:1347048|Ensembl:ENSMUSG00000036636|Vega:OTTMUSG00000031166	17	17 A3.3|17 12.53 cM	chloride channel, voltage-sensitive 7		GO:0005765(lysosomal membrane)//GO:0016020(membrane)//GO:0005764(lysosome)//GO:0016021(integral component of membrane)//GO:0031410(cytoplasmic vesicle)	GO:0005247(voltage-gated chloride channel activity)//GO:0005524(ATP binding)//GO:0005216(ion channel activity)//GO:0000166(nucleotide binding)//GO:0015297(antiporter activity)//GO:0005515(protein binding)//GO:0031404(chloride ion binding)	GO:0006821(chloride transport)//GO:1902476(chloride transmembrane transport)//GO:0009268(response to pH)//GO:0055085(transmembrane transport)//GO:0006810(transport)//GO:0006811(ion transport)
chr10	88543877	88543878	88543877	T	-	2	2	1	0	0	0	2	12	13	0.923077	0	0	0	1.92308	chr10	88518279	88605152	ENSMUSG00000020061	Mybpc1	-	protein_coding	1	109272	8030451F13Rik	MGI:MGI:1336213|Ensembl:ENSMUSG00000020061|Vega:OTTMUSG00000031731	10	10|10 C1	myosin binding protein C, slow-type		GO:0005856(cytoskeleton)	GO:0005200(structural constituent of cytoskeleton)	GO:1903955(positive regulation of protein targeting to mitochondrion)//GO:0006936(muscle contraction)
chr1	109994434	109994435	109994434	G	+	26	26	1	0	0	0	2	4	4	1	0	0	0	2	chr1	109982431	110140157	ENSMUSG00000026312	Cdh7	+	protein_coding	1	241201	9330156F07Rik|CDH7L1	MGI:MGI:2442792|Ensembl:ENSMUSG00000026312|Vega:OTTMUSG00000022413	1	1|1 E2.1	cadherin 7, type 2		GO:0016020(membrane)//GO:0005886(plasma membrane)//GO:0016021(integral component of membrane)	GO:0046872(metal ion binding)//GO:0005509(calcium ion binding)	GO:0007156(homophilic cell adhesion via plasma membrane adhesion molecules)//GO:0007155(cell adhesion)
chr12	117815715	117815716	117815715	A	+	10	10	1	1	1	1	1	23	23	1	0	1	0	2	chr12	117804289	117878706	ENSMUSG00000021175	Cdca7l	+	protein_coding	1	217946	BC006933|JPO2	MGI:MGI:2384982|Ensembl:ENSMUSG00000021175|Vega:OTTMUSG00000040128	12	12|12 F2	cell division cycle associated 7 like		GO:0005730(nucleolus)//GO:0005634(nucleus)//GO:0005737(cytoplasm)		GO:0008284(positive regulation of cell proliferation)//GO:0006351(transcription, DNA-templated)//GO:0006355(regulation of transcription, DNA-templated)
chr17	23547396	23547397	23547396	a	+	1	116	0.00862069	3	386	0.00777202	1.1092	0	105	0	6	310	0.0193548	0	.	-1	-1	.	.	.	.	0
chr13	56093570	56093571	56093570	C	-	71	94	0.755319	0	2	0	1.75532	4	10	0.4	0	0	0	1.4	chr13	56073619	56136361	ENSMUSG00000015937	H2afy	-	protein_coding	1	26914	H2AF12M|mH2a1|macroH2A1	MGI:MGI:1349392|Ensembl:ENSMUSG00000015937|Vega:OTTMUSG00000020957	13	13|13 B2	H2A histone family, member Y	mmu05034(Alcoholism)//mmu05322(Systemic lupus erythematosus)	GO:0070062(extracellular exosome)//GO:0000790(nuclear chromatin)//GO:0001740(Barr body)//GO:0000786(nucleosome)//GO:0000228(nuclear chromosome)//GO:0005813(centrosome)//GO:0005694(chromosome)//GO:0005721(pericentric heterochromatin)//GO:0000784(nuclear chromosome, telomeric region)//GO:0000793(condensed chromosome)//GO:0000785(chromatin)//GO:0035098(ESC/E(Z) complex)//GO:0005730(nucleolus)//GO:00…	GO:0046982(protein heterodimerization activity)//GO:0019899(enzyme binding)//GO:0031492(nucleosomal DNA binding)//GO:0010385(double-stranded methylated DNA binding)//GO:0030291(protein serine/threonine kinase inhibitor activity)//GO:0000979(RNA polymerase II core promoter sequence-specific DNA binding)//GO:0003682(chromatin binding)//GO:0000182(rDNA binding)//GO:0000977(RNA polymerase II regulato…	GO:0019216(regulation of lipid metabolic process)//GO:0045815(positive regulation of gene expression, epigenetic)//GO:1902750(negative regulation of cell cycle G2/M phase transition)//GO:0016568(chromatin modification)//GO:0040029(regulation of gene expression, epigenetic)//GO:0007549(dosage compensation)//GO:0071901(negative regulation of protein serine/threonine kinase activity)//GO:0034184(pos…
chr10	91162110	91162111	91162110	C	-	24	24	1	0	0	0	2	5	5	1	0	1	0	2	chr10	91147571	91171582	ENSMUSG00000019961	Tmpo	-	protein_coding	1	21917	5630400D24Rik|AI195756|AI606875|AW214352|AW547477|LAP2|TP	MGI:MGI:106920|Ensembl:ENSMUSG00000019961	10	10 C2|10 45.66 cM	thymopoietin		GO:0016021(integral component of membrane)//GO:0005634(nucleus)//GO:0005635(nuclear envelope)//GO:0005789(endoplasmic reticulum membrane)//GO:0005694(chromosome)//GO:0000785(chromatin)//GO:0005637(nuclear inner membrane)	GO:0005515(protein binding)//GO:0003677(DNA binding)	GO:0006355(regulation of transcription, DNA-templated)
[truncated: 131,922 more rows]
