# Supplementary material for: RNA 2’-O-Methyltransferase Fibrillarin Facilitates Virus Entry Into Macrophages Through Inhibiting Type I Interferon Response
Source: Front Immunol. 2022 Apr 7;13:793582. doi: 10.3389/fimmu.2022.793582 (PMC9021640; doi:10.3389/fimmu.2022.793582)
Supplement: Supplementary Table 5 — Up-regulated Nm sites after VSV infection. [file Table_5.xlsx]

## Sheet: Sheet1
up.3-VSV_vs_3-0h & fold_change >= 2 Column A ~ F: chrom start,end and the 2'-O-methylation information. Column G ~ H: fold change and regulation. Column I ~ V: the count,coverage,ratio and fc of the methylated sites for each sample. Column W ~ AN: mRNA annotation informations.
genome location & bases						Foldchange & regulation		count, coverage, ratio and fc														Annotations
chrom	3'extremities_start	3'extremities_end	Nm_position	base	strand	foldchange	regulation	3-VSV.count	3-VSV.coverage	3-VSV.ratio	3-VSV.Input.count	3-VSV.Input.coverage	3-VSV.Input.ratio	3-VSV.fc	3-0h.count	3-0h.coverage	3-0h.ratio	3-0h.Input.count	3-0h.Input.coverage	3-0h.Input.ratio	3-0h.fc	chrom	start	end	Ensembl	symbol	strand	type	overlap_length	GeneID	Synonyms	dbXrefs	chromosome	map_location	description	pathway	GO-CC	GO-MF	GO-BP
chr19	29753630	29753631	29753630	A	-	3	up	1	1	1	0	0	0	2	0	0	0	0	0	0	0	chr19	29714402	29806009	ENSMUSG00000046138	9930021J03Rik	-	protein_coding	1	240613	ENSMUSG00000048936|Gm9832|mKIAA2026	MGI:MGI:2444398|Ensembl:ENSMUSG00000046138|Vega:OTTMUSG00000042117	19	19|19 C1	RIKEN cDNA 9930021J03 gene		GO:0005575(cellular_component)	GO:0003674(molecular_function)	GO:0008150(biological_process)
chr18	10009283	10009284	10009283	G	-	2	up	11	11	1	2	2	1	1	0	0	0	0	0	0	0	chr18	9995432	10045119	ENSMUSG00000047879	Usp14	-	protein_coding	1	59025	2610005K12Rik|2610037B11Rik|AW107924|C78769|ax|nmf375	MGI:MGI:1928898|Ensembl:ENSMUSG00000047879|Vega:OTTMUSG00000020274	18	18 A1|18 4.91 cM	ubiquitin specific peptidase 14		GO:0005886(plasma membrane)//GO:0070062(extracellular exosome)//GO:0009986(cell surface)//GO:0016020(membrane)//GO:0045202(synapse)//GO:0005737(cytoplasm)//GO:0000502(proteasome complex)//GO:0016023(cytoplasmic, membrane-bounded vesicle)	GO:0008233(peptidase activity)//GO:0008234(cysteine-type peptidase activity)//GO:0004866(endopeptidase inhibitor activity)//GO:0070628(proteasome binding)//GO:0036459(thiol-dependent ubiquitinyl hydrolase activity)//GO:0005515(protein binding)//GO:0004843(thiol-dependent ubiquitin-specific protease activity)//GO:0016787(hydrolase activity)	GO:0016579(protein deubiquitination)//GO:0050920(regulation of chemotaxis)//GO:0007268(chemical synaptic transmission)//GO:0061136(regulation of proteasomal protein catabolic process)//GO:0006511(ubiquitin-dependent protein catabolic process)//GO:0006508(proteolysis)//GO:1903070(negative regulation of ER-associated ubiquitin-dependent protein catabolic process)
chr4	139338154	139338155	139338154	t	+	9.35108	up	30	33022	0.000908485	8	84300	9.49e-05	9.57316	8	30138	0.000265446	18	69421	0.000259288	1.02375	.	-1	-1	.	.	.	.	0
chr11	74649920	74649921	74649920	A	+	2	up	17	17	1	0	0	0	2	50	50	1	1	1	1	1	chr11	74649495	74670847	ENSMUSG00000020741	Cluh	+	protein_coding	1	74148	1300001I01Rik|Kiaa0664|mKIAA0664	MGI:MGI:1921398|Ensembl:ENSMUSG00000020741|Vega:OTTMUSG00000006183	11	11|11 B4	clustered mitochondria (cluA/CLU1) homolog		GO:0005622(intracellular)//GO:0005737(cytoplasm)	GO:0003729(mRNA binding)	GO:0007005(mitochondrion organization)//GO:0048312(intracellular distribution of mitochondria)
chr15	90019151	90019152	90019151	c	-	3	up	1	1	1	0	0	0	2	0	0	0	0	0	0	0	.	-1	-1	.	.	.	.	0
chrM	13253	13254	13253	A	+	2.8852	up	16	189	0.0846561	4	43	0.0930233	0.910053	5	214	0.0233645	6	81	0.0740741	0.315421	chrM	11742	13565	ENSMUSG00000064367	mt-Nd5	+	protein_coding	1
chr19	21271712	21271713	21271712	G	-	3	up	4	4	1	0	0	0	2	0	0	0	0	0	0	0	.	-1	-1	.	.	.	.	0
chr13	32195133	32195134	32195133	T	-	2	up	19	19	1	0	0	0	2	77	77	1	2	2	1	1	chr13	31819579	32338712	ENSMUSG00000038372	Gmds	-	protein_coding	1	218138	BC031788|C87208	MGI:MGI:1891112|Ensembl:ENSMUSG00000038372|Vega:OTTMUSG00000000733	13	13|13 A3.2	GDP-mannose 4, 6-dehydratase	mmu00051(Fructose and mannose metabolism)//mmu00520(Amino sugar and nucleotide sugar metabolism)//mmu01100(Metabolic pathways)	GO:0005575(cellular_component)	GO:0016829(lyase activity)//GO:0008446(GDP-mannose 4,6-dehydratase activity)	GO:0019673(GDP-mannose metabolic process)
chr8	13163041	13163042	13163041	A	+	2.10435	up	21	23	0.913043	0	0	0	1.91304	40	44	0.909091	2	2	1	0.909091	chr8	13159135	13175338	ENSMUSG00000031447	Lamp1	+	protein_coding	1	16783	CD107a|LGP-120|LGP-A|Lamp-1|P2B	MGI:MGI:96745|Ensembl:ENSMUSG00000031447	8	8 A1.1|8 5.73 cM	lysosomal-associated membrane protein 1	mmu04142(Lysosome)//mmu04145(Phagosome)//mmu05152(Tuberculosis)	GO:0009897(external side of plasma membrane)//GO:0042470(melanosome)//GO:0097208(alveolar lamellar body)//GO:0005737(cytoplasm)//GO:0005768(endosome)//GO:0045335(phagocytic vesicle)//GO:0016020(membrane)//GO:0061474(phagolysosome membrane)//GO:0005773(vacuole)//GO:0008021(synaptic vesicle)//GO:0042383(sarcolemma)//GO:0031410(cytoplasmic vesicle)//GO:0031982(vesicle)//GO:0043025(neuronal cell body…	GO:0019899(enzyme binding)//GO:0005515(protein binding)//GO:0019904(protein domain specific binding)	GO:0048102(autophagic cell death)//GO:0043323(positive regulation of natural killer cell degranulation)//GO:0072594(establishment of protein localization to organelle)//GO:1902513(regulation of organelle transport along microtubule)//GO:0007283(spermatogenesis)//GO:0008626(granzyme-mediated apoptotic signaling pathway)//GO:0050821(protein stabilization)//GO:0090160(Golgi to lysosome transport)//G…
chr15	34130519	34130520	34130519	a	+	2	up	3	3	1	0	0	0	2	58	58	1	1	1	1	1	chr15	34082694	34142386	ENSMUSG00000022255	Mtdh	+	protein_coding	1	67154	2610103J23Rik|3D3|3D3/Lyric|AEG-1|AV353288|D8Bwg1112e|Lyric	MGI:MGI:1914404|Ensembl:ENSMUSG00000022255|Vega:OTTMUSG00000036553	15	15 13.98 cM|15 B3.3	metadherin		GO:0005923(bicellular tight junction)//GO:0016021(integral component of membrane)//GO:0016604(nuclear body)//GO:0046581(intercellular canaliculus)//GO:0016020(membrane)//GO:0048471(perinuclear region of cytoplasm)//GO:0005789(endoplasmic reticulum membrane)//GO:0030054(cell junction)//GO:0016324(apical plasma membrane)//GO:0005783(endoplasmic reticulum)//GO:0005730(nucleolus)//GO:0005634(nucleus)…	GO:0051059(NF-kappaB binding)//GO:0003725(double-stranded RNA binding)//GO:0001085(RNA polymerase II transcription factor binding)//GO:0044822(poly(A) RNA binding)//GO:0005515(protein binding)//GO:0003713(transcription coactivator activity)	GO:0010508(positive regulation of autophagy)//GO:0000122(negative regulation of transcription from RNA polymerase II promoter)//GO:0045766(positive regulation of angiogenesis)//GO:0051897(positive regulation of protein kinase B signaling)//GO:0043066(negative regulation of apoptotic process)//GO:0031663(lipopolysaccharide-mediated signaling pathway)//GO:0051092(positive regulation of NF-kappaB tr…
chr6	121242906	121242907	121242906	c	-	3	up	1	1	1	0	0	0	2	0	0	0	0	0	0	0	.	-1	-1	.	.	.	.	0
chr16	57391375	57391376	57391375	c	-	2.02976	up	638	29085	0.0219357	296	39646	0.00746607	2.93805	292	25261	0.0115593	274	34311	0.00798578	1.44749	chr16	57302199	57606825	ENSMUSG00000022748	Cmss1	-	protein_coding	1	66497	1110001A06Rik|2610528E23Rik|4930572F24Rik|AV099812|AV122629	MGI:MGI:1913747|Ensembl:ENSMUSG00000022748	16	16|16 C1.1	cms small ribosomal subunit 1		GO:0005575(cellular_component)	GO:0044822(poly(A) RNA binding)	GO:0008150(biological_process)
chr17	49283638	49283639	49283638	C	+	2	up	3	3	1	9	9	1	1	1	2	0.5	4	4	1	0.5	.	-1	-1	.	.	.	.	0
chr1	131573987	131573988	131573987	a	+	2.89787	up	21	3435	0.00611354	37	10271	0.00360238	1.69708	6	2163	0.00277393	25	5278	0.00473664	0.585631	.	-1	-1	.	.	.	.	0
chr11	83271674	83271675	83271674	a	+	3.09485	up	16	271	0.0590406	37	375	0.0986667	0.598384	7	287	0.0243902	55	436	0.126147	0.193348	.	-1	-1	.	.	.	.	0
chr3	96399080	96399081	96399080	a	-	2.60571	up	3	21	0.142857	6	64	0.09375	1.52381	1	19	0.0526316	9	100	0.09	0.584795	.	-1	-1	.	.	.	.	0
chr11	70597356	70597357	70597356	C	+	2.4	up	1	1	1	0	0	0	2	10	12	0.833333	1	1	1	0.833333	chr11	70562881	70614483	ENSMUSG00000020827	Mink1	+	protein_coding	1	50932	B55|MINK|Map4k6|Ysk2	MGI:MGI:1355329|Ensembl:ENSMUSG00000020827|Vega:OTTMUSG00000006056	11	11|11 B4	misshapen-like kinase 1 (zebrafish)		GO:0005886(plasma membrane)//GO:0070062(extracellular exosome)//GO:0016020(membrane)//GO:0042995(cell projection)//GO:0045202(synapse)//GO:0030054(cell junction)//GO:0005794(Golgi apparatus)//GO:0045211(postsynaptic membrane)//GO:0005737(cytoplasm)	GO:0004674(protein serine/threonine kinase activity)//GO:0004702(receptor signaling protein serine/threonine kinase activity)//GO:0004672(protein kinase activity)//GO:0000166(nucleotide binding)//GO:0016301(kinase activity)//GO:0005524(ATP binding)//GO:0016740(transferase activity)	GO:0046777(protein autophosphorylation)//GO:0030334(regulation of cell migration)//GO:0031532(actin cytoskeleton reorganization)//GO:0016310(phosphorylation)//GO:0006468(protein phosphorylation)//GO:0048813(dendrite morphogenesis)//GO:0007268(chemical synaptic transmission)//GO:0070050(neuron cellular homeostasis)//GO:0022407(regulation of cell-cell adhesion)//GO:0001952(regulation of cell-matrix…
chr8	127191530	127191531	127191530	C	-	2	up	14	14	1	0	0	0	2	2	2	1	3	3	1	1	.	-1	-1	.	.	.	.	0
chr2	80837300	80837301	80837300	A	+	2.25597	up	7	10	0.7	4	15	0.266667	2.625	26	36	0.722222	18	29	0.62069	1.16358	.	-1	-1	.	.	.	.	0
chr14	34170769	34170770	34170769	A	+	2	up	5	5	1	0	0	0	2	8	8	1	1	1	1	1	chr14	34170655	34171168	ENSMUSG00000078126	Rpl23a-ps3	+	protein_coding	1	100041163	Gm3174	MGI:MGI:3781353	14	14 B|14	ribosomal protein L23A, pseudogene 3
chr1	178337511	178337512	178337511	A	-	2.125	up	1	8	0.125	0	8	0	1.125	0	0	0	2	6	0.333333	0	chr1	178323074	178337797	ENSMUSG00000039630	Hnrnpu	-	protein_coding	1	51810	AA408410|AI256620|AL024194|AL024437|AW557595|C86794|Hnrpu|SAFA|Sp120|hnRNP U	MGI:MGI:1858195|Ensembl:ENSMUSG00000039630|Ensembl:ENSMUSG00000100725|Vega:OTTMUSG00000021881|Vega:OTTMUSG00000046324	1	1|1 H4	heterogeneous nuclear ribonucleoprotein U	mmu03040(Spliceosome)	GO:0030529(intracellular ribonucleoprotein complex)//GO:0070937(CRD-mediated mRNA stability complex)//GO:0005697(telomerase holoenzyme complex)//GO:0016020(membrane)//GO:0071013(catalytic step 2 spliceosome)//GO:0036464(cytoplasmic ribonucleoprotein granule)//GO:0005681(spliceosomal complex)//GO:0005654(nucleoplasm)//GO:0005634(nucleus)//GO:0005737(cytoplasm)	GO:0070034(telomerase RNA binding)//GO:0005524(ATP binding)//GO:0003723(RNA binding)//GO:0001047(core promoter binding)//GO:0035326(enhancer binding)//GO:0044822(poly(A) RNA binding)//GO:0000166(nucleotide binding)//GO:0034046(poly(G) binding)//GO:0043021(ribonucleoprotein complex binding)//GO:0005515(protein binding)//GO:0003677(DNA binding)	GO:0070934(CRD-mediated mRNA stabilization)//GO:2000373(positive regulation of DNA topoisomerase (ATP-hydrolyzing) activity)//GO:0008380(RNA splicing)//GO:0010628(positive regulation of gene expression)//GO:0032211(negative regulation of telomere maintenance via telomerase)//GO:0001649(osteoblast differentiation)//GO:0006397(mRNA processing)//GO:0032922(circadian regulation of gene expression)//G…
chr5	85939305	85939306	85939305	C	-	2.07143	up	5	14	0.357143	12	36	0.333333	1.07143	0	4	0	11	38	0.289474	0	.	-1	-1	.	.	.	.	0
chr11	20229853	20229854	20229853	G	-	2	up	3	3	1	0	0	0	2	28	28	1	1	1	1	1	chr11	20227037	20249429	ENSMUSG00000044066	Cep68	-	protein_coding	1	216543	6030463E10Rik|AI481761|BC027174|Kiaa0582	MGI:MGI:2667663|Ensembl:ENSMUSG00000044066|Vega:OTTMUSG00000005225	11	11 A3.1|11 12.92 cM	centrosomal protein 68		GO:0005815(microtubule organizing center)//GO:0005813(centrosome)//GO:0030054(cell junction)//GO:0005634(nucleus)//GO:0005856(cytoskeleton)//GO:0005737(cytoplasm)	GO:0019901(protein kinase binding)//GO:0019904(protein domain specific binding)	GO:0033365(protein localization to organelle)//GO:0051297(centrosome organization)//GO:0010457(centriole-centriole cohesion)
chr9	59669084	59669085	59669084	C	+	8.18182	up	2	6	0.333333	2	24	0.0833333	4	1	9	0.111111	15	66	0.227273	0.488889	chr9	59656368	59679375	ENSMUSG00000032294	Pkm	+	protein_coding	1	18746	AA414905|AL024370|AL024424|Pk-2|Pk-3|Pk3|Pkm2	MGI:MGI:97591|Ensembl:ENSMUSG00000032294	9	9 B|9 32.03 cM	pyruvate kinase, muscle	mmu00010(Glycolysis / Gluconeogenesis)//mmu00230(Purine metabolism)//mmu00620(Pyruvate metabolism)//mmu01100(Metabolic pathways)//mmu01200(Carbon metabolism)//mmu01230(Biosynthesis of amino acids)//mmu04922(Glucagon signaling pathway)//mmu04930(Type II diabetes mellitus)//mmu05203(Viral carcinogenesis)//mmu05230(Central carbon metabolism in cancer)	GO:0005886(plasma membrane)//GO:0005929(cilium)//GO:1903561(extracellular vesicle)//GO:0005739(mitochondrion)//GO:0031982(vesicle)//GO:0070062(extracellular exosome)//GO:0031012(extracellular matrix)//GO:0005634(nucleus)//GO:0043209(myelin sheath)//GO:0005737(cytoplasm)	GO:0043531(ADP binding)//GO:0005524(ATP binding)//GO:0004743(pyruvate kinase activity)//GO:0000287(magnesium ion binding)//GO:0023026(MHC class II protein complex binding)//GO:0000166(nucleotide binding)//GO:0030955(potassium ion binding)//GO:0016301(kinase activity)//GO:0044822(poly(A) RNA binding)//GO:0003824(catalytic activity)//GO:0046872(metal ion binding)//GO:0005515(protein binding)//GO:00…	GO:0008152(metabolic process)//GO:0031100(organ regeneration)//GO:0006096(glycolytic process)//GO:0006754(ATP biosynthetic process)//GO:0001889(liver development)//GO:0012501(programmed cell death)//GO:0043403(skeletal muscle tissue regeneration)//GO:0006006(glucose metabolic process)//GO:0016310(phosphorylation)//GO:0042866(pyruvate biosynthetic process)
chr1	127947939	127947940	127947939	A	+	3	up	5	5	1	0	0	0	2	0	0	0	0	0	0	0	.	-1	-1	.	.	.	.	0
chr3	137947848	137947849	137947848	C	+	2.14493	up	48	69	0.695652	12	74	0.162162	4.28986	1	1	1	0	0	0	2	.	-1	-1	.	.	.	.	0
chr3	60626912	60626913	60626912	G	+	4.47857	up	6	14	0.428571	4	11	0.363636	1.17857	3	38	0.0789474	6	20	0.3	0.263158	chr3	60501252	60629748	ENSMUSG00000027763	Mbnl1	+	protein_coding	1	56758	Mbnl|mKIAA0428	MGI:MGI:1928482|Ensembl:ENSMUSG00000027763|Vega:OTTMUSG00000051966	3	3|3 E1	muscleblind-like 1 (Drosophila)		GO:0005654(nucleoplasm)//GO:0005634(nucleus)//GO:0010494(cytoplasmic stress granule)//GO:0005737(cytoplasm)//GO:0005813(centrosome)	GO:0044822(poly(A) RNA binding)//GO:0003723(RNA binding)//GO:0046872(metal ion binding)//GO:0001069(regulatory region RNA binding)//GO:0003725(double-stranded RNA binding)	GO:0008380(RNA splicing)//GO:0045445(myoblast differentiation)//GO:0000380(alternative mRNA splicing, via spliceosome)//GO:0006397(mRNA processing)//GO:0006376(mRNA splice site selection)//GO:0043484(regulation of RNA splicing)//GO:0007519(skeletal muscle tissue development)//GO:0000381(regulation of alternative mRNA splicing, via spliceosome)
chr10	77165785	77165786	77165785	A	-	3	up	1	1	1	0	0	0	2	0	0	0	0	0	0	0	chr10	77052178	77166548	ENSMUSG00000001435	Col18a1	-	protein_coding	1	12822	-	MGI:MGI:88451|Ensembl:ENSMUSG00000001435|Vega:OTTMUSG00000021408	10	10 B5-C1|10 39.72 cM	collagen, type XVIII, alpha 1	mmu04974(Protein digestion and absorption)	GO:0005604(basement membrane)//GO:0070062(extracellular exosome)//GO:0005576(extracellular region)//GO:0005581(collagen trimer)//GO:0005578(proteinaceous extracellular matrix)//GO:0031012(extracellular matrix)//GO:0005615(extracellular space)	GO:0005198(structural molecule activity)//GO:0046872(metal ion binding)	GO:0008284(positive regulation of cell proliferation)//GO:2000353(positive regulation of endothelial cell apoptotic process)//GO:0030198(extracellular matrix organization)//GO:0001886(endothelial cell morphogenesis)//GO:0007155(cell adhesion)//GO:0030335(positive regulation of cell migration)//GO:0001525(angiogenesis)
chr1	34256622	34256623	34256622	C	+	2.07273	up	52	52	1	0	1	0	2	55	57	0.964912	1	1	1	0.964912	chr1	33908225	34308652	ENSMUSG00000026131	Dst	+	protein_coding	1	13518	2310001O04Rik|A830042E19Rik|AW554249|BP230|BPAG1-n|Bpag|Bpag1|Macf2|ah|athetoid|dt|mKIAA0728|nmf203|nmf339	MGI:MGI:104627|Ensembl:ENSMUSG00000026131|Vega:OTTMUSG00000044431	1	1 B|1 12.91 cM	dystonin		GO:0005886(plasma membrane)//GO:0005874(microtubule)//GO:0015629(actin cytoskeleton)//GO:0042995(cell projection)//GO:0016021(integral component of membrane)//GO:0030056(hemidesmosome)//GO:0014069(postsynaptic density)//GO:0005882(intermediate filament)//GO:0030054(cell junction)//GO:0015630(microtubule cytoskeleton)//GO:0005783(endoplasmic reticulum)//GO:0060053(neurofilament cytoskeleton)//GO:0…	GO:0003779(actin binding)//GO:0008092(cytoskeletal protein binding)//GO:0008017(microtubule binding)//GO:0046872(metal ion binding)//GO:0005515(protein binding)//GO:0005509(calcium ion binding)	GO:0007409(axonogenesis)//GO:0007010(cytoskeleton organization)//GO:0007155(cell adhesion)//GO:0031110(regulation of microtubule polymerization or depolymerization)//GO:0031122(cytoplasmic microtubule organization)//GO:0008090(retrograde axonal transport)
chr7	47139292	47139293	47139292	a	+	3	up	1	1	1	0	0	0	2	0	0	0	0	0	0	0	.	-1	-1	.	.	.	.	0
chrX	152923703	152923704	152923703	t	-	3.62338	up	29	266	0.109023	3	481	0.00623701	17.4799	22	274	0.080292	12	721	0.0166436	4.82421	.	-1	-1	.	.	.	.	0
chr2	156945562	156945563	156945562	A	-	3	up	2	2	1	0	0	0	2	0	0	0	0	0	0	0	chr2	156927345	156992056	ENSMUSG00000027634	Ndrg3	-	protein_coding	1	29812	4833415O14Rik|AI747193|Ndr3	MGI:MGI:1352499|Ensembl:ENSMUSG00000027634|Vega:OTTMUSG00000016170	2	2|2 H1	N-myc downstream regulated gene 3		GO:0070062(extracellular exosome)//GO:0005737(cytoplasm)	GO:0003674(molecular_function)	GO:0007165(signal transduction)
chr13	86820835	86820836	86820835	c	+	2.07143	up	4	4	1	14	15	0.933333	1.07143	0	0	0	0	0	0	0	.	-1	-1	.	.	.	.	0
chr17	39843817	39843818	39843817	T	+	2.1479	up	10	289	0.0346021	36	481	0.0748441	0.462322	10	654	0.0152905	78	1098	0.0710383	0.215243	.	-1	-1	.	.	.	.	0
chr8	123603326	123603327	123603326	t	-	2.93227	up	14	2366	0.00591716	16	4309	0.00371316	1.59357	3	1951	0.00153767	14	4948	0.00282943	0.543458	.	-1	-1	.	.	.	.	0
chr12	79748330	79748331	79748330	A	+	3	up	18	18	1	0	0	0	2	0	0	0	0	0	0	0	.	-1	-1	.	.	.	.	0
chr2	78763286	78763287	78763286	c	-	3	up	4	4	1	0	0	0	2	0	0	0	0	0	0	0	.	-1	-1	.	.	.	.	0
chr4	125754772	125754773	125754772	G	+	2	up	6	6	1	12	12	1	1	0	0	0	0	0	0	0	.	-1	-1	.	.	.	.	0
chr11	49445505	49445506	49445505	a	-	2	up	1	1	1	6	6	1	1	0	0	0	9	9	1	0	.	-1	-1	.	.	.	.	0
chrX	38291426	38291427	38291426	A	-	3	up	2	2	1	0	0	0	2	0	0	0	0	0	0	0	.	-1	-1	.	.	.	.	0
chr1	133603973	133603974	133603973	G	-	5.54361	up	2	3	0.666667	9	24	0.375	1.77778	5	50	0.1	29	93	0.311828	0.32069	chr1	133603871	133610291	ENSMUSG00000090553	Snrpe	-	protein_coding	1	20643	AL022645|C76690|SME	MGI:MGI:98346|Ensembl:ENSMUSG00000090553|Vega:OTTMUSG00000035312	1	1|1 E4	small nuclear ribonucleoprotein E	mmu03040(Spliceosome)	GO:0030529(intracellular ribonucleoprotein complex)//GO:0046540(U4/U6 x U5 tri-snRNP complex)//GO:0005682(U5 snRNP)//GO:0071011(precatalytic spliceosome)//GO:0005685(U1 snRNP)//GO:0005687(U4 snRNP)//GO:0005686(U2 snRNP)//GO:0005737(cytoplasm)//GO:0005634(nucleus)//GO:0005681(spliceosomal complex)	GO:0003723(RNA binding)//GO:1990446(U1 snRNP binding)	GO:0006397(mRNA processing)//GO:0000398(mRNA splicing, via spliceosome)//GO:0000387(spliceosomal snRNP assembly)//GO:0008380(RNA splicing)
chr16	57391489	57391490	57391489	t	-	2.56466	up	180	37104	0.00485123	94	67238	0.00139802	3.47007	57	26047	0.00218835	76	46990	0.00161736	1.35303	chr16	57302199	57606825	ENSMUSG00000022748	Cmss1	-	protein_coding	1	66497	1110001A06Rik|2610528E23Rik|4930572F24Rik|AV099812|AV122629	MGI:MGI:1913747|Ensembl:ENSMUSG00000022748	16	16|16 C1.1	cms small ribosomal subunit 1		GO:0005575(cellular_component)	GO:0044822(poly(A) RNA binding)	GO:0008150(biological_process)
chr11	64073643	64073644	64073643	T	-	2	up	25	25	1	0	1	0	2	88	88	1	1	1	1	1	chr11	63962627	64079468	ENSMUSG00000042148	Cox10	-	protein_coding	1	70383	2410004F01Rik|AU042636	MGI:MGI:1917633|Ensembl:ENSMUSG00000042148|Vega:OTTMUSG00000005891	11	11|11 B3	cytochrome c oxidase assembly protein 10	mmu00190(Oxidative phosphorylation)//mmu00860(Porphyrin and chlorophyll metabolism)//mmu01100(Metabolic pathways)	GO:0016020(membrane)//GO:0016021(integral component of membrane)//GO:0005739(mitochondrion)//GO:0070069(cytochrome complex)//GO:0031966(mitochondrial membrane)	GO:0004661(protein geranylgeranyltransferase activity)//GO:0004659(prenyltransferase activity)//GO:0052622(ATP dimethylallyltransferase activity)//GO:0043888((S)-2,3-di-O-geranylgeranylglyceryl phosphate synthase activity)//GO:0008412(4-hydroxybenzoate octaprenyltransferase activity)//GO:0008318(protein prenyltransferase activity)//GO:0004311(farnesyltranstransferase activity)//GO:0046428(1,4-dih…	GO:0048034(heme O biosynthetic process)//GO:0045333(cellular respiration)//GO:0018343(protein farnesylation)//GO:0007005(mitochondrion organization)//GO:0017004(cytochrome complex assembly)//GO:0006783(heme biosynthetic process)//GO:0000266(mitochondrial fission)//GO:0009060(aerobic respiration)//GO:0008535(respiratory chain complex IV assembly)//GO:0006784(heme a biosynthetic process)
chr12	69424912	69424913	69424912	C	-	2	up	29	29	1	0	0	0	2	10	10	1	1	1	1	1	.	-1	-1	.	.	.	.	0
chrM	3407	3408	3407	A	+	2	up	1	10	0.1	1	10	0.1	1	0	9	0	1	16	0.0625	0	chrM	2751	3707	ENSMUSG00000064341	mt-Nd1	+	protein_coding	1
chr18	43477100	43477101	43477100	A	-	3	up	3	3	1	0	3	0	2	0	4	0	3	8	0.375	0	chr18	43475418	43477836	ENSMUSG00000043424	Eif3j2	-	protein_coding	1	100042807	ENSMUSG00000043424|Eif3j-2|Gm9781|eIF3 p35|eIF3j-B	MGI:MGI:3704486|Ensembl:ENSMUSG00000043424|Vega:OTTMUSG00000042329	18	18|18 B3	eukaryotic translation initiation factor 3, subunit J2	mmu03013(RNA transport)	GO:0005852(eukaryotic translation initiation factor 3 complex)	GO:0003743(translation initiation factor activity)	GO:0002181(cytoplasmic translation)
chr7	91894180	91894181	91894180	A	+	2	up	20	20	1	0	0	0	2	6	6	1	1	1	1	1	chr7	91090706	92447003	ENSMUSG00000052572	Dlg2	+	protein_coding	1	23859	A330103J02Rik|B230218P12Rik|B330007M19Rik|Dlgh2|Gm1197|Gm21505|PSD93	MGI:MGI:1344351|Ensembl:ENSMUSG00000052572|Vega:OTTMUSG00000016974	7	7 E1|7 51.07 cM	discs, large homolog 2 (Drosophila)	mmu04390(Hippo signaling pathway)	GO:0045202(synapse)//GO:0005886(plasma membrane)//GO:0008076(voltage-gated potassium channel complex)//GO:0016020(membrane)//GO:0030425(dendrite)//GO:0042995(cell projection)//GO:0045211(postsynaptic membrane)//GO:0014069(postsynaptic density)//GO:0030054(cell junction)//GO:0044224(juxtaparanode region of axon)//GO:0008328(ionotropic glutamate receptor complex)//GO:0005737(cytoplasm)//GO:0043025(…	GO:0019900(kinase binding)//GO:0019903(protein phosphatase binding)//GO:0004385(guanylate kinase activity)//GO:0030165(PDZ domain binding)//GO:0046982(protein heterodimerization activity)//GO:0035255(ionotropic glutamate receptor binding)//GO:0005515(protein binding)//GO:0008022(protein C-terminus binding)	GO:0043113(receptor clustering)//GO:0019233(sensory perception of pain)//GO:0010923(negative regulation of phosphatase activity)//GO:0007268(chemical synaptic transmission)//GO:0097120(receptor localization to synapse)//GO:0007399(nervous system development)//GO:0045161(neuronal ion channel clustering)
chr3	18055162	18055163	18055162	C	-	2.23529	up	4	4	1	17	21	0.809524	1.23529	0	0	0	19	24	0.791667	0	.	-1	-1	.	.	.	.	0
chr6	125433938	125433939	125433938	A	-	2	up	7	7	1	0	0	0	2	3	3	1	1	1	1	1	.	-1	-1	.	.	.	.	0
chr4	41262625	41262626	41262625	G	-	3	up	11	11	1	0	0	0	2	0	0	0	0	0	0	0	chr4	41194313	41275144	ENSMUSG00000028433	Ubap2	-	protein_coding	1	68926	1190005K07Rik|AA408600|AU045235|UBAP-2|mKIAA1491	MGI:MGI:1916176|Ensembl:ENSMUSG00000028433|Vega:OTTMUSG00000006639	4	4|4 A5	ubiquitin-associated protein 2		GO:0005575(cellular_component)	GO:0044822(poly(A) RNA binding)	GO:0008150(biological_process)
chr6	136804368	136804369	136804368	A	-	2.65217	up	6	69	0.0869565	2	38	0.0526316	1.65217	0	91	0	6	76	0.0789474	0	chr6	136801553	136804431	ENSMUSG00000096010	Hist4h4	-	protein_coding	1	320332	B130044J01Rik	MGI:MGI:2448443|Ensembl:ENSMUSG00000096010|Vega:OTTMUSG00000057423	6	6|6 G1	histone cluster 4, H4	mmu05034(Alcoholism)//mmu05203(Viral carcinogenesis)//mmu05322(Systemic lupus erythematosus)	GO:0070062(extracellular exosome)//GO:0016020(membrane)//GO:0043234(protein complex)//GO:0000786(nucleosome)//GO:0000228(nuclear chromosome)//GO:0000784(nuclear chromosome, telomeric region)//GO:0005634(nucleus)	GO:0044822(poly(A) RNA binding)//GO:0042393(histone binding)//GO:0019904(protein domain specific binding)	GO:0006335(DNA replication-dependent nucleosome assembly)//GO:0051290(protein heterotetramerization)//GO:0006334(nucleosome assembly)//GO:0006336(DNA replication-independent nucleosome assembly)//GO:0045653(negative regulation of megakaryocyte differentiation)
chr12	69877634	69877635	69877634	C	-	2.02273	up	1	1	1	0	0	0	2	88	89	0.988764	1	1	1	0.988764	chr12	69803750	69893200	ENSMUSG00000034761	Map4k5	-	protein_coding	1	399510	4432415E19Rik|GCKR|KHS|MAPKKKK5	MGI:MGI:1925503|Ensembl:ENSMUSG00000034761|Vega:OTTMUSG00000017571	12	12|12 C3	mitogen-activated protein kinase kinase kinase kinase 5		GO:0005622(intracellular)//GO:0005737(cytoplasm)	GO:0004674(protein serine/threonine kinase activity)//GO:0004702(receptor signaling protein serine/threonine kinase activity)//GO:0004672(protein kinase activity)//GO:0008349(MAP kinase kinase kinase kinase activity)//GO:0000166(nucleotide binding)//GO:0016301(kinase activity)//GO:0005524(ATP binding)//GO:0016740(transferase activity)	GO:0016310(phosphorylation)//GO:0006468(protein phosphorylation)//GO:0035556(intracellular signal transduction)
chr12	69159519	69159520	69159519	c	+	4.07647	up	6	258	0.0232558	15	344	0.0436047	0.533333	2	244	0.00819672	26	415	0.0626506	0.130832	.	-1	-1	.	.	.	.	0
chr13	44870008	44870009	44870008	a	-	2.57369	up	32	25628	0.00124863	4	48849	8.19e-05	15.2486	16	17415	0.000918748	5	32244	0.000155068	5.92482	.	-1	-1	.	.	.	.	0
chr6	72938760	72938761	72938760	g	+	3	up	39	39	1	0	0	0	2	0	0	0	0	0	0	0	.	-1	-1	.	.	.	.	0
chr3	96254893	96254894	96254893	G	+	3	up	8	8	1	0	0	0	2	0	0	0	0	0	0	0	.	-1	-1	.	.	.	.	0
chr12	91083869	91083870	91083869	A	-	3	up	1	1	1	0	0	0	2	0	0	0	0	0	0	0	chr12	90998492	91384409	ENSMUSG00000061533	Cep128	-	protein_coding	1	75216	4930534B04Rik|5430424K18Rik|AI449708|AI480494|E230024F20	MGI:MGI:1922466|Ensembl:ENSMUSG00000061533|Vega:OTTMUSG00000033550	12	12|12 E	centrosomal protein 128		GO:0005815(microtubule organizing center)//GO:0005814(centriole)//GO:0005856(cytoskeleton)//GO:0005737(cytoplasm)//GO:0000922(spindle pole)	GO:0003674(molecular_function)	GO:0008150(biological_process)
chr3	64744869	64744870	64744869	A	+	3	up	7	7	1	0	0	0	2	0	0	0	0	0	0	0	.	-1	-1	.	.	.	.	0
chr6	100471578	100471579	100471578	c	-	2.0525	up	45	444	0.101351	1	306	0.00326797	31.0135	44	463	0.0950324	2	318	0.00628931	15.1102	.	-1	-1	.	.	.	.	0
chr10	41246566	41246567	41246566	C	+	2	up	2	2	1	8	8	1	1	0	0	0	0	0	0	0	.	-1	-1	.	.	.	.	0
chr5	114302737	114302738	114302737	T	-	2	up	10	10	1	0	0	0	2	4	4	1	4	4	1	1	.	-1	-1	.	.	.	.	0
chr11	83271662	83271663	83271662	a	+	4.98638	up	8	327	0.0244648	4	529	0.00756144	3.23547	3	337	0.00890208	9	656	0.0137195	0.648863	.	-1	-1	.	.	.	.	0
chr1	21183679	21183680	21183679	T	+	3	up	1	1	1	0	0	0	2	0	0	0	0	0	0	0	.	-1	-1	.	.	.	.	0
chr6	133110964	133110965	133110964	A	+	3	up	1	1	1	0	0	0	2	0	0	0	0	0	0	0	.	-1	-1	.	.	.	.	0
chr7	133219348	133219349	133219348	g	+	2	up	23	23	1	0	0	0	2	85	85	1	1	1	1	1	.	-1	-1	.	.	.	.	0
chr11	46728637	46728638	46728637	A	+	25.7143	up	5	6	0.833333	2	12	0.166667	5	1	16	0.0625	9	28	0.321429	0.194444	.	-1	-1	.	.	.	.	0
chr4	133774080	133774081	133774080	a	-	3	up	1	1	1	0	0	0	2	0	0	0	0	0	0	0	.	-1	-1	.	.	.	.	0
chr15	42034715	42034716	42034715	t	-	3	up	10	10	1	0	0	0	2	0	0	0	0	0	0	0	.	-1	-1	.	.	.	.	0
chr11	115629921	115629922	115629921	A	+	3	up	8	8	1	0	0	0	2	0	0	0	0	0	0	0	.	-1	-1	.	.	.	.	0
chrX	32985265	32985266	32985265	a	-	2.125	up	4	4	1	8	9	0.888889	1.125	0	0	0	13	13	1	0	.	-1	-1	.	.	.	.	0
chr7	19606431	19606432	19606431	A	-	2	up	50	50	1	0	1	0	2	79	79	1	1	1	1	1	chr7	19606217	19629438	ENSMUSG00000002983	Relb	-	protein_coding	1	19698	shep	MGI:MGI:103289|Ensembl:ENSMUSG00000002983|Vega:OTTMUSG00000020490	7	7 A3|7 9.93 cM	avian reticuloendotheliosis viral (v-rel) oncogene related B	mmu04010(MAPK signaling pathway)//mmu04064(NF-kappa B signaling pathway)//mmu04380(Osteoclast differentiation)//mmu05166(HTLV-I infection)//mmu05169(Epstein-Barr virus infection)	GO:0033256(I-kappaB/NF-kappaB complex)//GO:0005829(cytosol)//GO:0005654(nucleoplasm)//GO:0005634(nucleus)//GO:0005856(cytoskeleton)//GO:0005737(cytoplasm)	GO:0001047(core promoter binding)//GO:0003682(chromatin binding)//GO:0005515(protein binding)//GO:0003677(DNA binding)//GO:0003700(transcription factor activity, sequence-specific DNA binding)	GO:0007249(I-kappaB kinase/NF-kappaB signaling)//GO:0032922(circadian regulation of gene expression)//GO:0034097(response to cytokine)//GO:0045087(innate immune response)//GO:0045063(T-helper 1 cell differentiation)//GO:0010628(positive regulation of gene expression)//GO:0048511(rhythmic process)//GO:0006351(transcription, DNA-templated)//GO:0071470(cellular response to osmotic stress)//GO:001988…
chr10	21341436	21341437	21341436	T	+	2.66667	up	2	3	0.666667	0	0	0	1.66667	0	0	0	0	0	0	0	chr10	21295979	21368889	ENSMUSG00000019977	Hbs1l	+	protein_coding	1	56422	2810035F15Rik|AI326327|eRFS	MGI:MGI:1891704|Ensembl:ENSMUSG00000019977	10	10|10 A3	Hbs1-like (S. cerevisiae)	mmu03015(mRNA surveillance pathway)//mmu05134(Legionellosis)	GO:0005622(intracellular)//GO:0070062(extracellular exosome)//GO:0016020(membrane)	GO:0003746(translation elongation factor activity)//GO:0000166(nucleotide binding)//GO:0005525(GTP binding)//GO:0003924(GTPase activity)	GO:0006412(translation)//GO:0006414(translational elongation)//GO:0032790(ribosome disassembly)
chr10	86725712	86725713	86725712	c	+	2	up	4	4	1	1	1	1	1	0	0	0	0	0	0	0	chr10	86705811	86776843	ENSMUSG00000044937	BC030307	+	protein_coding	1
chr11	115413883	115413884	115413883	A	+	2.61538	up	2	26	0.0769231	1	21	0.047619	1.61538	0	18	0	1	14	0.0714286	0	.	-1	-1	.	.	.	.	0
chr3	144705545	144705546	144705545	A	-	2.72	up	8	10	0.8	1	3	0.333333	2.4	9	17	0.529412	3	5	0.6	0.882353	chr3	144688844	144720323	ENSMUSG00000037062	Sh3glb1	-	protein_coding	1	54673	AA409932|AI314629|AU015566|Bif-1|mKIAA0491	MGI:MGI:1859730|Ensembl:ENSMUSG00000037062|Vega:OTTMUSG00000055022	3	3|3 H2	SH3-domain GRB2-like B1 (endophilin)	mmu04144(Endocytosis)	GO:0070062(extracellular exosome)//GO:0016020(membrane)//GO:0043234(protein complex)//GO:0005794(Golgi apparatus)//GO:0030496(midbody)//GO:0005829(cytosol)//GO:0000421(autophagosome membrane)//GO:0005740(mitochondrial envelope)//GO:0005739(mitochondrion)//GO:0005741(mitochondrial outer membrane)//GO:0031410(cytoplasmic vesicle)//GO:0005783(endoplasmic reticulum)//GO:0005737(cytoplasm)	GO:0042803(protein homodimerization activity)//GO:0005504(fatty acid binding)//GO:0042802(identical protein binding)//GO:0008289(lipid binding)//GO:0042171(lysophosphatidic acid acyltransferase activity)//GO:0005515(protein binding)	GO:1903778(protein localization to vacuolar membrane)//GO:0006654(phosphatidic acid biosynthetic process)//GO:0048102(autophagic cell death)//GO:0008654(phospholipid biosynthetic process)//GO:0034198(cellular response to amino acid starvation)//GO:0010508(positive regulation of autophagy)//GO:0042149(cellular response to glucose starvation)//GO:0043552(positive regulation of phosphatidylinositol …
chr11	22491395	22491396	22491395	g	+	2.22196	up	9	333	0.027027	20	607	0.0329489	0.82027	5	303	0.0165016	35	783	0.0446999	0.369165	.	-1	-1	.	.	.	.	0
chr6	113729196	113729197	113729196	T	+	2	up	2	2	1	0	0	0	2	12	12	1	1	1	1	1	.	-1	-1	.	.	.	.	0
chr11	58302503	58302504	58302503	g	-	3.11978	up	5	96	0.0520833	49	386	0.126943	0.410289	2	106	0.0188679	67	467	0.143469	0.131512	.	-1	-1	.	.	.	.	0
chr6	128839135	128839136	128839135	c	+	8.23556	up	6	34	0.176471	7	93	0.0752688	2.34454	1	37	0.027027	15	158	0.0949367	0.284685	.	-1	-1	.	.	.	.	0
chr4	145213618	145213619	145213618	a	-	3	up	3	3	1	0	0	0	2	0	0	0	0	0	0	0	chr4	145213463	145246870	ENSMUSG00000028599	Tnfrsf1b	-	protein_coding	1	21938	CD120b|TNF-R-II|TNF-R2|TNF-R75|TNF-alphaR2|TNFBR|TNFR80|TNFRII|TNFalpha-R2|Tnfr-1|Tnfr2|p75	MGI:MGI:1314883|Ensembl:ENSMUSG00000028599|Vega:OTTMUSG00000010013	4	4 E1|4 78.17 cM	tumor necrosis factor receptor superfamily, member 1b	mmu04060(Cytokine-cytokine receptor interaction)//mmu04668(TNF signaling pathway)//mmu04920(Adipocytokine signaling pathway)//mmu05014(Amyotrophic lateral sclerosis (ALS))	GO:0016021(integral component of membrane)//GO:0005887(integral component of plasma membrane)//GO:0016020(membrane)//GO:0048471(perinuclear region of cytoplasm)//GO:0030424(axon)//GO:0043196(varicosity)//GO:0045121(membrane raft)//GO:0005634(nucleus)//GO:0043025(neuronal cell body)	GO:0005515(protein binding)//GO:0005031(tumor necrosis factor-activated receptor activity)//GO:0031625(ubiquitin protein ligase binding)	GO:0050728(negative regulation of inflammatory response)//GO:0008630(intrinsic apoptotic signaling pathway in response to DNA damage)//GO:0032496(response to lipopolysaccharide)//GO:0008283(cell proliferation)//GO:0042127(regulation of cell proliferation)//GO:0051044(positive regulation of membrane protein ectodomain proteolysis)//GO:0006954(inflammatory response)//GO:0043410(positive regulation …
chr7	52157013	52157014	52157013	t	+	3	up	20	20	1	0	0	0	2	0	0	0	0	0	0	0	.	-1	-1	.	.	.	.	0
chr15	86195261	86195262	86195261	g	+	3.75265	up	11	21	0.52381	17	278	0.0611511	8.56583	9	23	0.391304	6	35	0.171429	2.28261	.	-1	-1	.	.	.	.	0
chr3	39358392	39358393	39358392	A	-	2.04688	up	107	107	1	0	3	0	2	128	131	0.977099	2	2	1	0.977099	chr3	39357394	39359128	ENSMUSG00000050533	Gm9845	-	protein_coding	1	100040853	ENSMUSG00000050533	MGI:MGI:3704215	3	3|3 B	CASP8 and FADD-like apoptosis regulator pseudogene
chr12	13433285	13433286	13433285	G	+	3	up	1	1	1	0	0	0	2	0	0	0	0	0	0	0	chr12	13269127	13583810	ENSMUSG00000020576	Nbas	+	protein_coding	1	71169	4933425L03Rik|Nag	MGI:MGI:1918419|Ensembl:ENSMUSG00000020576	12	12|12 A3	neuroblastoma amplified sequence		GO:0005783(endoplasmic reticulum)//GO:0016020(membrane)//GO:0070939(Dsl1p complex)	GO:0000149(SNARE binding)	GO:2000623(negative regulation of nuclear-transcribed mRNA catabolic process, nonsense-mediated decay)//GO:0000956(nuclear-transcribed mRNA catabolic process)//GO:0006890(retrograde vesicle-mediated transport, Golgi to ER)
chr13	24812889	24812890	24812889	T	+	2.2	up	2	2	1	2	3	0.666667	1.5	2	4	0.5	11	15	0.733333	0.681818	chr13	24801657	24814013	ENSMUSG00000019132	BC005537	+	protein_coding	1	79555	8030460C05Rik|C78201	MGI:MGI:2441726|Ensembl:ENSMUSG00000019132|Vega:OTTMUSG00000000607	13	13|13 A3.2	cDNA sequence BC005537		GO:0005622(intracellular)	GO:0003674(molecular_function)	GO:0008150(biological_process)
chr7	28351561	28351562	28351561	C	+	2.94536	up	21	183	0.114754	3	154	0.0194805	5.89071	16	119	0.134454	8	119	0.0672269	2	chr7	28350652	28352696	ENSMUSG00000037563	Rps16	+	protein_coding	1	20055	AA420385|AI317031	MGI:MGI:98118|Ensembl:ENSMUSG00000037563|Vega:OTTMUSG00000022980	7	7|7 A3	ribosomal protein S16	mmu03010(Ribosome)	GO:0030529(intracellular ribonucleoprotein complex)//GO:0070062(extracellular exosome)//GO:0016020(membrane)//GO:0015935(small ribosomal subunit)//GO:0022627(cytosolic small ribosomal subunit)//GO:0005840(ribosome)//GO:0005925(focal adhesion)	GO:0044822(poly(A) RNA binding)//GO:0003723(RNA binding)//GO:0003735(structural constituent of ribosome)	GO:0006412(translation)//GO:0042274(ribosomal small subunit biogenesis)//GO:0006364(rRNA processing)//GO:0000462(maturation of SSU-rRNA from tricistronic rRNA transcript (SSU-rRNA, 5.8S rRNA, LSU-rRNA))
chr11	9450573	9450574	9450573	t	+	9.175	up	3	12	0.25	10	327	0.030581	8.175	0	13	0	5	409	0.0122249	0	chr11	9191942	9684259	ENSMUSG00000004668	Abca13	+	protein_coding	1	268379	9830132L24|A930002G16Rik|AI956815	MGI:MGI:2388707|Ensembl:ENSMUSG00000004668|Vega:OTTMUSG00000005151	11	11|11 A2	ATP-binding cassette, sub-family A (ABC1), member 13	mmu02010(ABC transporters)	GO:0016020(membrane)//GO:0016021(integral component of membrane)//GO:0043231(intracellular membrane-bounded organelle)	GO:0005524(ATP binding)//GO:0000166(nucleotide binding)//GO:0042626(ATPase activity, coupled to transmembrane movement of substances)//GO:0005215(transporter activity)//GO:0016887(ATPase activity)	GO:0006810(transport)//GO:0033700(phospholipid efflux)//GO:0033344(cholesterol efflux)
chr12	69159483	69159484	69159483	c	+	3.16104	up	5	1733	0.00288517	10	209	0.0478469	0.0603001	2	2458	0.00081367	9	211	0.042654	0.019076	.	-1	-1	.	.	.	.	0
chr12	106460745	106460746	106460745	T	+	2.09524	up	23	23	1	1	2	0.5	2	21	22	0.954545	1	1	1	0.954545	.	-1	-1	.	.	.	.	0
chr7	135036028	135036029	135036028	C	+	3	up	1	1	1	0	0	0	2	0	0	0	0	0	0	0	chr7	134670687	135173639	ENSMUSG00000058325	Dock1	+	protein_coding	1	330662	9130006G06Rik|AI854900|D630004B07Rik	MGI:MGI:2429765|Ensembl:ENSMUSG00000058325	7	7|7 F3	dedicator of cytokinesis 1	mmu04510(Focal adhesion)//mmu04810(Regulation of actin cytoskeleton)//mmu05100(Bacterial invasion of epithelial cells)	GO:0005654(nucleoplasm)//GO:0005634(nucleus)//GO:0032045(guanyl-nucleotide exchange factor complex)//GO:0005737(cytoplasm)//GO:0016020(membrane)	GO:0017124(SH3 domain binding)//GO:0005096(GTPase activator activity)//GO:0005515(protein binding)//GO:0005085(guanyl-nucleotide exchange factor activity)	GO:0007010(cytoskeleton organization)//GO:0002244(hematopoietic progenitor cell differentiation)//GO:0016477(cell migration)//GO:0007264(small GTPase mediated signal transduction)//GO:0006909(phagocytosis)//GO:0006915(apoptotic process)
chr7	44249899	44249900	44249899	G	+	5.14545	up	14	20	0.7	41	91	0.450549	1.55366	5	35	0.142857	44	93	0.473118	0.301948	chr7	44246722	44262720	ENSMUSG00000045411	2410002F23Rik	+	protein_coding	1	668661	-	MGI:MGI:1914226|Ensembl:ENSMUSG00000045411|Vega:OTTMUSG00000023110	7	7|7 B4	RIKEN cDNA 2410002F23 gene
chr2	103470336	103470337	103470336	C	-	2	up	11	11	1	0	0	0	2	33	33	1	1	1	1	1	chr2	103453849	103485160	ENSMUSG00000027187	Cat	-	protein_coding	1	12359	2210418N07|Cas-1|Cas1|Cs-1	MGI:MGI:88271|Ensembl:ENSMUSG00000027187|Vega:OTTMUSG00000014875	2	2 E3|2 54.43 cM	catalase	mmu00380(Tryptophan metabolism)//mmu00630(Glyoxylate and dicarboxylate metabolism)//mmu01200(Carbon metabolism)//mmu04068(FoxO signaling pathway)//mmu04146(Peroxisome)//mmu04211(Longevity regulating pathway - mammal)//mmu04213(Longevity regulating pathway - multiple species)//mmu05014(Amyotrophic lateral sclerosis (ALS))	GO:0005764(lysosome)//GO:0070062(extracellular exosome)//GO:0005886(plasma membrane)//GO:0016020(membrane)//GO:0005794(Golgi apparatus)//GO:0005777(peroxisome)//GO:0005829(cytosol)//GO:0043231(intracellular membrane-bounded organelle)//GO:0005739(mitochondrion)//GO:0005783(endoplasmic reticulum)//GO:0005778(peroxisomal membrane)//GO:0005758(mitochondrial intermembrane space)//GO:0005615(extracell…	GO:0004601(peroxidase activity)//GO:0020037(heme binding)//GO:0005102(receptor binding)//GO:0016209(antioxidant activity)//GO:0019899(enzyme binding)//GO:0016491(oxidoreductase activity)//GO:0050661(NADP binding)//GO:0016684(oxidoreductase activity, acting on peroxide as acceptor)//GO:0004046(aminoacylase activity)//GO:0042803(protein homodimerization activity)//GO:0046872(metal ion binding)//GO:…	GO:0055114(oxidation-reduction process)//GO:0051262(protein tetramerization)//GO:0020027(hemoglobin metabolic process)//GO:0032088(negative regulation of NF-kappaB transcription factor activity)//GO:0043066(negative regulation of apoptotic process)//GO:0006641(triglyceride metabolic process)//GO:0006979(response to oxidative stress)//GO:0001666(response to hypoxia)//GO:0042744(hydrogen peroxide c…
chr18	77761982	77761983	77761982	A	-	2	up	2	2	1	0	0	0	2	13	13	1	1	1	1	1	chr18	77757567	77767780	ENSMUSG00000041840	Haus1	-	protein_coding	1	225745	BC024400|Ccdc5|HEI-C	MGI:MGI:2385076|Ensembl:ENSMUSG00000041840	18	18|18 E3	HAUS augmin-like complex, subunit 1		GO:0005813(centrosome)//GO:0070652(HAUS complex)//GO:0005856(cytoskeleton)//GO:0005737(cytoplasm)//GO:0005874(microtubule)	GO:0003674(molecular_function)	GO:0007049(cell cycle)//GO:0051225(spindle assembly)//GO:0007067(mitotic nuclear division)//GO:0051297(centrosome organization)//GO:0051301(cell division)
chr1	116466602	116466603	116466602	a	+	2.32479	up	1	21	0.047619	3	8	0.375	0.126984	1	34	0.0294118	7	13	0.538462	0.0546218	chr1	115684756	116582026	ENSMUSG00000070695	Cntnap5a	+	protein_coding	1	636808	Caspr5-1|EG636808	MGI:MGI:3643623|Ensembl:ENSMUSG00000070695|Vega:OTTMUSG00000022099	1	1|1 E2.3	contactin associated protein-like 5A		GO:0016020(membrane)//GO:0016021(integral component of membrane)	GO:0004190(aspartic-type endopeptidase activity)	GO:0006508(proteolysis)//GO:0007155(cell adhesion)
chr9	59669070	59669071	59669070	G	+	2.06087	up	2	23	0.0869565	5	61	0.0819672	1.06087	0	28	0	2	145	0.0137931	0	chr9	59656368	59679375	ENSMUSG00000032294	Pkm	+	protein_coding	1	18746	AA414905|AL024370|AL024424|Pk-2|Pk-3|Pk3|Pkm2	MGI:MGI:97591|Ensembl:ENSMUSG00000032294	9	9 B|9 32.03 cM	pyruvate kinase, muscle	mmu00010(Glycolysis / Gluconeogenesis)//mmu00230(Purine metabolism)//mmu00620(Pyruvate metabolism)//mmu01100(Metabolic pathways)//mmu01200(Carbon metabolism)//mmu01230(Biosynthesis of amino acids)//mmu04922(Glucagon signaling pathway)//mmu04930(Type II diabetes mellitus)//mmu05203(Viral carcinogenesis)//mmu05230(Central carbon metabolism in cancer)	GO:0005886(plasma membrane)//GO:0005929(cilium)//GO:1903561(extracellular vesicle)//GO:0005739(mitochondrion)//GO:0031982(vesicle)//GO:0070062(extracellular exosome)//GO:0031012(extracellular matrix)//GO:0005634(nucleus)//GO:0043209(myelin sheath)//GO:0005737(cytoplasm)	GO:0043531(ADP binding)//GO:0005524(ATP binding)//GO:0004743(pyruvate kinase activity)//GO:0000287(magnesium ion binding)//GO:0023026(MHC class II protein complex binding)//GO:0000166(nucleotide binding)//GO:0030955(potassium ion binding)//GO:0016301(kinase activity)//GO:0044822(poly(A) RNA binding)//GO:0003824(catalytic activity)//GO:0046872(metal ion binding)//GO:0005515(protein binding)//GO:00…	GO:0008152(metabolic process)//GO:0031100(organ regeneration)//GO:0006096(glycolytic process)//GO:0006754(ATP biosynthetic process)//GO:0001889(liver development)//GO:0012501(programmed cell death)//GO:0043403(skeletal muscle tissue regeneration)//GO:0006006(glucose metabolic process)//GO:0016310(phosphorylation)//GO:0042866(pyruvate biosynthetic process)
chr3	57892495	57892496	57892495	C	+	2.01333	up	21	21	1	0	0	0	2	150	151	0.993377	1	1	1	0.993377	.	-1	-1	.	.	.	.	0
chr8	94704070	94704071	94704070	g	-	2.97735	up	9	103	0.0873786	9	68	0.132353	0.660194	8	160	0.05	23	102	0.22549	0.221739	.	-1	-1	.	.	.	.	0
chr3	65886563	65886564	65886563	g	+	2	up	13	13	1	0	0	0	2	10	10	1	1	1	1	1	.	-1	-1	.	.	.	.	0
chr3	5860694	5860695	5860694	g	+	2.85813	up	11	227	0.0484581	19	539	0.0352505	1.37468	2	86	0.0232558	22	455	0.0483516	0.480973	.	-1	-1	.	.	.	.	0
chr16	24871681	24871682	24871681	a	+	3	up	3	3	1	0	0	0	2	0	0	0	0	0	0	0	chr16	24393350	24992576	ENSMUSG00000033306	Lpp	+	protein_coding	1	210126	9430020K16Rik|AA959454|AU024130|B130055L10Rik|C79715|D630048H16	MGI:MGI:2441849|Ensembl:ENSMUSG00000033306	16	16|16 B1	LIM domain containing preferred translocation partner in lipoma		GO:0005634(nucleus)//GO:0030054(cell junction)//GO:0005925(focal adhesion)//GO:0005737(cytoplasm)	GO:0008270(zinc ion binding)//GO:0005515(protein binding)//GO:0046872(metal ion binding)	GO:0007155(cell adhesion)
chr7	132560824	132560825	132560824	T	-	6.41667	up	1	2	0.5	1	7	0.142857	3.5	2	6	0.333333	11	18	0.611111	0.545455	chr7	132557475	132576398	ENSMUSG00000030934	Oat	-	protein_coding	1	18242	AI194874|rhg	MGI:MGI:97394|Ensembl:ENSMUSG00000030934	7	7 F3|7 76.3 cM	ornithine aminotransferase	mmu00330(Arginine and proline metabolism)//mmu01100(Metabolic pathways)	GO:0005739(mitochondrion)//GO:0005737(cytoplasm)	GO:0030170(pyridoxal phosphate binding)//GO:0042802(identical protein binding)//GO:0008483(transaminase activity)//GO:0003824(catalytic activity)//GO:0016740(transferase activity)//GO:0004587(ornithine-oxo-acid transaminase activity)	GO:0019544(arginine catabolic process to glutamate)//GO:0010121(arginine catabolic process to proline via ornithine)//GO:0034214(protein hexamerization)
chr7	132560824	132560825	132560824	T	-	6.41667	up	1	2	0.5	1	7	0.142857	3.5	2	6	0.333333	11	18	0.611111	0.545455	chr7	130162451	133123350	ENSMUSG00000030849	Fgfr2	-	protein_coding	1	14183	AU043015|AW556123|Bek|Fgfr-2|Fgfr-7|Fgfr7|KGFR|KGFRTr|svs	MGI:MGI:95523|Ensembl:ENSMUSG00000030849|Vega:OTTMUSG00000031222	7	7|7 F3	fibroblast growth factor receptor 2	mmu04010(MAPK signaling pathway)//mmu04014(Ras signaling pathway)//mmu04015(Rap1 signaling pathway)//mmu04144(Endocytosis)//mmu04151(PI3K-Akt signaling pathway)//mmu04550(Signaling pathways regulating pluripotency of stem cells)//mmu04810(Regulation of actin cytoskeleton)//mmu05200(Pathways in cancer)//mmu05215(Prostate cancer)//mmu05230(Central carbon metabolism in cancer)	GO:0005886(plasma membrane)//GO:0005887(integral component of plasma membrane)//GO:0005576(extracellular region)//GO:0009986(cell surface)//GO:0005938(cell cortex)//GO:0016020(membrane)//GO:0060076(excitatory synapse)//GO:0005794(Golgi apparatus)//GO:0016021(integral component of membrane)//GO:0043231(intracellular membrane-bounded organelle)//GO:0031410(cytoplasmic vesicle)//GO:0031012(extracell…	GO:0004713(protein tyrosine kinase activity)//GO:0017134(fibroblast growth factor binding)//GO:0042803(protein homodimerization activity)//GO:0004672(protein kinase activity)//GO:0008201(heparin binding)//GO:0004714(transmembrane receptor protein tyrosine kinase activity)//GO:0000166(nucleotide binding)//GO:0016301(kinase activity)//GO:0005007(fibroblast growth factor-activated receptor activity)…	GO:0060688(regulation of morphogenesis of a branching structure)//GO:0060529(squamous basal epithelial stem cell differentiation involved in prostate gland acinus development)//GO:0030177(positive regulation of Wnt signaling pathway)//GO:0060523(prostate epithelial cord elongation)//GO:0035603(fibroblast growth factor receptor signaling pathway involved in hemopoiesis)//GO:0030855(epithelial cell…
chr14	75230136	75230137	75230136	A	+	3.08333	up	1	3	0.333333	4	25	0.16	2.08333	0	2	0	1	60	0.0166667	0	chr14	75131101	75230842	ENSMUSG00000021998	Lcp1	+	protein_coding	1	18826	AW536232|D14Ertd310e|LCP-1|Pls2|pp65	MGI:MGI:104808|Ensembl:ENSMUSG00000021998|Vega:OTTMUSG00000024579	14	14 D3|14 39.63 cM	lymphocyte cytosolic protein 1		GO:0001891(phagocytic cup)//GO:0005886(plasma membrane)//GO:0070062(extracellular exosome)//GO:0030175(filopodium)//GO:0005856(cytoskeleton)//GO:0016020(membrane)//GO:0015629(actin cytoskeleton)//GO:0001725(stress fiber)//GO:0001726(ruffle)//GO:0005829(cytosol)//GO:0032432(actin filament bundle)//GO:0030054(cell junction)//GO:0005925(focal adhesion)//GO:0042995(cell projection)//GO:0005884(actin …	GO:0051020(GTPase binding)//GO:0003779(actin binding)//GO:0042802(identical protein binding)//GO:0051015(actin filament binding)//GO:0046872(metal ion binding)//GO:0005515(protein binding)//GO:0005509(calcium ion binding)	GO:0071803(positive regulation of podosome assembly)//GO:0022617(extracellular matrix disassembly)//GO:0010737(protein kinase A signaling)//GO:0016477(cell migration)//GO:0009611(response to wounding)//GO:0051017(actin filament bundle assembly)//GO:0002286(T cell activation involved in immune response)//GO:0033157(regulation of intracellular protein transport)
chr12	11240074	11240075	11240074	a	-	2	up	2	2	1	1	2	0.5	2	74	74	1	1	1	1	1	.	-1	-1	.	.	.	.	0
chr16	4590391	4590392	4590391	a	-	5.53754	up	11	161	0.068323	6	202	0.029703	2.30021	6	156	0.0384615	15	162	0.0925926	0.415385	.	-1	-1	.	.	.	.	0
chr1	121445673	121445674	121445673	G	+	2.5	up	2	4	0.5	0	0	0	1.5	0	0	0	0	0	0	0	chr1	121431049	121506460	ENSMUSG00000026339	Ccdc93	+	protein_coding	1	70829	4633402D15Rik|9230102M16Rik	MGI:MGI:1918079|Ensembl:ENSMUSG00000026339|Vega:OTTMUSG00000021024	1	1|1 E2	coiled-coil domain containing 93		GO:0005768(endosome)	GO:0003674(molecular_function)	GO:0015031(protein transport)//GO:0006810(transport)//GO:0006893(Golgi to plasma membrane transport)
chr8	123105229	123105230	123105229	T	+	2.63158	up	12	19	0.631579	0	1	0	1.63158	0	8	0	1	1	1	0	chr8	123102350	123105244	ENSMUSG00000000740	Rpl13	+	protein_coding	1	270106	A52|L13	MGI:MGI:105922|Ensembl:ENSMUSG00000000740|Vega:OTTMUSG00000016486	8	8|8 E1	ribosomal protein L13	mmu03010(Ribosome)	GO:0030529(intracellular ribonucleoprotein complex)//GO:0016020(membrane)//GO:0005622(intracellular)//GO:0005634(nucleus)//GO:0005840(ribosome)//GO:0022625(cytosolic large ribosomal subunit)	GO:0044822(poly(A) RNA binding)//GO:0003723(RNA binding)//GO:0003735(structural constituent of ribosome)	GO:0006412(translation)
chr8	123105229	123105230	123105229	T	+	2.63158	up	12	19	0.631579	0	1	0	1.63158	0	8	0	1	1	1	0	chr8	119910841	124345722	ENSMUSG00000092329	Gm20388	+	protein_coding	1
chr1	130789939	130789940	130789939	a	-	2	up	1	1	1	15	15	1	1	0	0	0	23	23	1	0	.	-1	-1	.	.	.	.	0
chr7	6512288	6512289	6512288	a	+	2.1785	up	11	18	0.611111	9	22	0.409091	1.49383	9	21	0.428571	10	16	0.625	0.685714	.	-1	-1	.	.	.	.	0
chr3	95482728	95482729	95482728	c	+	3	up	1	1	1	0	0	0	2	0	0	0	0	0	0	0	chr3	95434388	95497240	ENSMUSG00000015522	Arnt	+	protein_coding	1	11863	D3Ertd557e|Drnt|ESTM42|Hif1b|W08714|bHLHe2|mKIAA4051	MGI:MGI:88071|Ensembl:ENSMUSG00000015522|Vega:OTTMUSG00000016472	3	3 F2.1|3 40.74 cM	aryl hydrocarbon receptor nuclear translocator	mmu04066(HIF-1 signaling pathway)//mmu05200(Pathways in cancer)//mmu05204(Chemical carcinogenesis)//mmu05211(Renal cell carcinoma)	GO:0005667(transcription factor complex)//GO:0005634(nucleus)//GO:0090575(RNA polymerase II transcription factor complex)//GO:0005737(cytoplasm)	GO:0000989(transcription factor activity, transcription factor binding)//GO:0046982(protein heterodimerization activity)//GO:0017162(aryl hydrocarbon receptor binding)//GO:0003700(transcription factor activity, sequence-specific DNA binding)//GO:0043565(sequence-specific DNA binding)//GO:0035326(enhancer binding)//GO:0004874(aryl hydrocarbon receptor activity)//GO:0008134(transcription factor bin…	GO:0033235(positive regulation of protein sumoylation)//GO:0001666(response to hypoxia)//GO:0006351(transcription, DNA-templated)//GO:0030154(cell differentiation)//GO:0010575(positive regulation of vascular endothelial growth factor production)//GO:0043619(regulation of transcription from RNA polymerase II promoter in response to oxidative stress)//GO:0045944(positive regulation of transcription…
chr12	117815715	117815716	117815715	A	+	2	up	23	23	1	0	1	0	2	10	10	1	1	1	1	1	chr12	117804289	117878706	ENSMUSG00000021175	Cdca7l	+	protein_coding	1	217946	BC006933|JPO2	MGI:MGI:2384982|Ensembl:ENSMUSG00000021175|Vega:OTTMUSG00000040128	12	12|12 F2	cell division cycle associated 7 like		GO:0005730(nucleolus)//GO:0005634(nucleus)//GO:0005737(cytoplasm)		GO:0008284(positive regulation of cell proliferation)//GO:0006351(transcription, DNA-templated)//GO:0006355(regulation of transcription, DNA-templated)
chr11	69668670	69668671	69668670	T	-	2.01832	up	2	13	0.153846	1	19	0.0526316	2.92308	7	29	0.241379	4	24	0.166667	1.44828	chr11	69666936	69672423	ENSMUSG00000059796	Eif4a1	-	protein_coding	1	13681	BM-010|Ddx2a|Eif4	MGI:MGI:95303|Ensembl:ENSMUSG00000059796|Vega:OTTMUSG00000005995	11	11 B3|11 42.86 cM	eukaryotic translation initiation factor 4A1	mmu03013(RNA transport)	GO:0016020(membrane)//GO:0070062(extracellular exosome)//GO:0005737(cytoplasm)	GO:0003676(nucleic acid binding)//GO:0003743(translation initiation factor activity)//GO:0005524(ATP binding)//GO:0003723(RNA binding)//GO:0003725(double-stranded RNA binding)//GO:0000166(nucleotide binding)//GO:0004386(helicase activity)//GO:0044822(poly(A) RNA binding)//GO:0005515(protein binding)//GO:0004004(ATP-dependent RNA helicase activity)//GO:0016787(hydrolase activity)//GO:0016887(ATPas…	GO:0006412(translation)//GO:0010501(RNA secondary structure unwinding)//GO:0006413(translational initiation)//GO:0006446(regulation of translational initiation)//GO:0010468(regulation of gene expression)
chr2	167065340	167065341	167065340	T	+	22.5713	up	11	153	0.0718954	1	176	0.00568182	12.6536	2	132	0.0151515	4	148	0.027027	0.560606	chr2	167062934	167065862	ENSMUSG00000074578	1500012F01Rik	+	protein_coding	1
chr8	116963201	116963202	116963201	A	+	2	up	1	1	1	0	0	0	2	9	9	1	1	1	1	1	.	-1	-1	.	.	.	.	0
chr11	69604226	69604227	69604226	G	-	3	up	12	12	1	0	0	0	2	0	0	0	0	0	0	0	chr11	69599736	69605942	ENSMUSG00000041329	Atp1b2	-	protein_coding	1	11932	Amog|Atpb-2	MGI:MGI:88109|Ensembl:ENSMUSG00000041329|Vega:OTTMUSG00000005985	11	11 B3|11 42.86 cM	ATPase, Na+/K+ transporting, beta 2 polypeptide	mmu04022(cGMP-PKG signaling pathway)//mmu04024(cAMP signaling pathway)//mmu04260(Cardiac muscle contraction)//mmu04261(Adrenergic signaling in cardiomyocytes)//mmu04911(Insulin secretion)//mmu04918(Thyroid hormone synthesis)//mmu04919(Thyroid hormone signaling pathway)//mmu04960(Aldosterone-regulated sodium reabsorption)//mmu04961(Endocrine and other factor-regulated calcium reabsorption)//mmu049…	GO:0005886(plasma membrane)//GO:0005737(cytoplasm)//GO:0016020(membrane)//GO:0016021(integral component of membrane)//GO:0005890(sodium:potassium-exchanging ATPase complex)//GO:0016324(apical plasma membrane)	GO:0001671(ATPase activator activity)//GO:0005391(sodium:potassium-exchanging ATPase activity)//GO:0051117(ATPase binding)	GO:0036376(sodium ion export from cell)//GO:0006883(cellular sodium ion homeostasis)//GO:0050821(protein stabilization)//GO:0010107(potassium ion import)//GO:0086009(membrane repolarization)//GO:0007155(cell adhesion)//GO:1903288(positive regulation of potassium ion import)//GO:1903278(positive regulation of sodium ion export from cell)//GO:0006813(potassium ion transport)//GO:1901018(positive re…
chr9	69456730	69456731	69456730	A	-	3	up	1	1	1	0	0	0	2	0	0	0	0	0	0	0	.	-1	-1	.	.	.	.	0
chr8	4244824	4244825	4244824	A	-	3	up	12	12	1	0	0	0	2	0	0	0	0	0	0	0	.	-1	-1	.	.	.	.	0
chr7	45158999	45159000	45158999	T	+	3	up	1	1	1	0	0	0	2	0	0	0	0	0	0	0	chr7	45154303	45160069	ENSMUSG00000003423	Pih1d1	+	protein_coding	1	68845	1110061L23Rik|4933413A04Rik|Nop17	MGI:MGI:1916095|Ensembl:ENSMUSG00000003423	7	7|7 B4	PIH1 domain containing 1		GO:0005730(nucleolus)//GO:0070761(pre-snoRNP complex)//GO:0005634(nucleus)//GO:0005737(cytoplasm)//GO:0097255(R2TP complex)	GO:0019901(protein kinase binding)//GO:0042393(histone binding)//GO:0051219(phosphoprotein binding)//GO:0001164(RNA polymerase I CORE element sequence-specific DNA binding)//GO:0005515(protein binding)//GO:0051117(ATPase binding)	GO:0051569(regulation of histone H3-K4 methylation)//GO:0031334(positive regulation of protein complex assembly)//GO:0006338(chromatin remodeling)//GO:2000617(positive regulation of histone H3-K9 acetylation)//GO:0071902(positive regulation of protein serine/threonine kinase activity)//GO:1900110(negative regulation of histone H3-K9 dimethylation)//GO:0090240(positive regulation of histone H4 ace…
chr12	99645287	99645288	99645287	c	+	2.09556	up	15	287	0.0522648	4	817	0.00489596	10.6751	3	154	0.0194805	2	523	0.00382409	5.09416	.	-1	-1	.	.	.	.	0
chr11	78181689	78181690	78181689	C	-	4.65789	up	1	2	0.5	19	139	0.136691	3.65789	0	4	0	27	123	0.219512	0	chr11	78180932	78183584	ENSMUSG00000058546	Rpl23a	-	protein_coding	1	268449	BC029892|MDA20	MGI:MGI:3040672|Ensembl:ENSMUSG00000058546|Vega:OTTMUSG00000000095	11	11|11 B5	ribosomal protein L23A	mmu03010(Ribosome)	GO:0030529(intracellular ribonucleoprotein complex)//GO:0005622(intracellular)//GO:0031932(TORC2 complex)//GO:0005840(ribosome)//GO:0022625(cytosolic large ribosomal subunit)	GO:0019843(rRNA binding)//GO:0003735(structural constituent of ribosome)//GO:0005515(protein binding)//GO:0000166(nucleotide binding)//GO:0003723(RNA binding)//GO:0070180(large ribosomal subunit rRNA binding)	GO:0006412(translation)//GO:0000027(ribosomal large subunit assembly)
chr12	55363876	55363877	55363876	A	-	2	up	7	7	1	10	10	1	1	0	0	0	0	0	0	0	.	-1	-1	.	.	.	.	0
chr19	12011645	12011646	12011645	g	-	2.03729	up	9	118	0.0762712	10	136	0.0735294	1.03729	0	86	0	4	208	0.0192308	0	.	-1	-1	.	.	.	.	0
chr15	35937062	35937063	35937062	A	-	3	up	1	1	1	0	0	0	2	0	0	0	0	0	0	0	chr15	35925886	35938246	ENSMUSG00000014313	Cox6c	-	protein_coding	1	12864	-	MGI:MGI:104614|Ensembl:ENSMUSG00000014313|Vega:OTTMUSG00000033854	15	15|15 B3.3	cytochrome c oxidase subunit VIc	mmu00190(Oxidative phosphorylation)//mmu01100(Metabolic pathways)//mmu04260(Cardiac muscle contraction)//mmu04932(Non-alcoholic fatty liver disease (NAFLD))//mmu05010(Alzheimer's disease)//mmu05012(Parkinson's disease)//mmu05016(Huntington's disease)	GO:0016020(membrane)//GO:0005743(mitochondrial inner membrane)//GO:0005739(mitochondrion)//GO:0016021(integral component of membrane)	GO:0004129(cytochrome-c oxidase activity)//GO:0003674(molecular_function)	GO:0008150(biological_process)
chr7	135697134	135697135	135697134	A	-	5.36471	up	12	34	0.352941	1	19	0.0526316	6.70588	13	52	0.25	0	23	0	1.25	chr7	135689788	135716379	ENSMUSG00000031004	Mki67	-	protein_coding	1	17345	D630048A14Rik|Ki-67|Ki67	MGI:MGI:106035|Ensembl:ENSMUSG00000031004	7	7|7 F3-F5	antigen identified by monoclonal antibody Ki 67		GO:0016020(membrane)//GO:0000793(condensed chromosome)//GO:0005730(nucleolus)//GO:0005634(nucleus)//GO:0000775(chromosome, centromeric region)//GO:0005737(cytoplasm)	GO:0044822(poly(A) RNA binding)//GO:0008022(protein C-terminus binding)	GO:1990705(cholangiocyte proliferation)//GO:0072574(hepatocyte proliferation)//GO:0008283(cell proliferation)//GO:0007126(meiotic nuclear division)
chr5	146261164	146261165	146261164	t	+	2.11038	up	4	9441	0.000423684	12	9653	0.00124314	0.340818	2	6273	0.000318827	15	7598	0.0019742	0.161496	chr5	146231230	146302874	ENSMUSG00000029635	Cdk8	+	protein_coding	1	264064	-	MGI:MGI:1196224|Ensembl:ENSMUSG00000029635|Vega:OTTMUSG00000025856	5	5|5 G3	cyclin-dependent kinase 8		GO:0016592(mediator complex)//GO:0005634(nucleus)//GO:0000151(ubiquitin ligase complex)	GO:0004674(protein serine/threonine kinase activity)//GO:0004672(protein kinase activity)//GO:0004693(cyclin-dependent protein serine/threonine kinase activity)//GO:0008353(RNA polymerase II carboxy-terminal domain kinase activity)//GO:0061630(ubiquitin protein ligase activity)//GO:0000166(nucleotide binding)//GO:0016301(kinase activity)//GO:0005524(ATP binding)//GO:0016740(transferase activity)	GO:0016310(phosphorylation)//GO:0006468(protein phosphorylation)//GO:0006351(transcription, DNA-templated)//GO:0016567(protein ubiquitination)//GO:0090209(negative regulation of triglyceride metabolic process)//GO:0006355(regulation of transcription, DNA-templated)
chr1	161035434	161035435	161035434	T	+	2.45348	up	12	748	0.0160428	10	906	0.0110375	1.45348	0	665	0	4	918	0.0043573	0	.	-1	-1	.	.	.	.	0
chr17	32053244	32053245	32053244	T	+	2	up	57	57	1	38	38	1	1	0	0	0	0	0	0	0	chr17	32036100	32062865	ENSMUSG00000058392	Rrp1b	+	protein_coding	1	72462	2600005C20Rik|D030064A17|Kiaa0179|mKIAA0179	MGI:MGI:1919712|Ensembl:ENSMUSG00000058392|Vega:OTTMUSG00000031369	17	17|17 B1	ribosomal RNA processing 1 homolog B (S. cerevisiae)		GO:0000792(heterochromatin)//GO:0030687(preribosome, large subunit precursor)//GO:0005829(cytosol)//GO:0030688(preribosome, small subunit precursor)//GO:0005730(nucleolus)//GO:0000791(euchromatin)//GO:0005634(nucleus)	GO:0044822(poly(A) RNA binding)//GO:0005515(protein binding)	GO:0006364(rRNA processing)//GO:0010923(negative regulation of phosphatase activity)
chrM	1139	1140	1139	A	+	2.12245	up	4	28	0.142857	3	12	0.25	0.571429	4	26	0.153846	4	7	0.571429	0.269231	.	-1	-1	.	.	.	.	0
chr3	90126971	90126972	90126971	A	+	4.08333	up	5	10	0.5	1	14	0.0714286	7	6	21	0.285714	4	24	0.166667	1.71429	chr3	90104132	90212017	ENSMUSG00000027939	Nup210l	+	protein_coding	1	77595	4930548O11Rik|R26-EGFP|Tg(Gt(ROSA)26Sor-EGFP)130910Eps	MGI:MGI:1924845|Ensembl:ENSMUSG00000027939|Vega:OTTMUSG00000052889	3	3|3 F2	nucleoporin 210-like	mmu03013(RNA transport)	GO:0016020(membrane)//GO:0016021(integral component of membrane)//GO:0005643(nuclear pore)	GO:0003674(molecular_function)	GO:0007286(spermatid development)//GO:0060009(Sertoli cell development)
chr1	86543478	86543479	86543478	A	-	2.5	up	2	4	0.5	0	0	0	1.5	0	3	0	2	6	0.333333	0	chr1	86542994	86582629	ENSMUSG00000026239	Pde6d	-	protein_coding	1	18582	AI841218|PrBP/delta	MGI:MGI:1270843|Ensembl:ENSMUSG00000026239|Vega:OTTMUSG00000021876	1	1|1 D	phosphodiesterase 6D, cGMP-specific, rod, delta	mmu00230(Purine metabolism)	GO:0016020(membrane)//GO:0042995(cell projection)//GO:0005829(cytosol)//GO:0031410(cytoplasmic vesicle)//GO:0005856(cytoskeleton)//GO:0005737(cytoplasm)	GO:0005515(protein binding)//GO:0017137(Rab GTPase binding)//GO:0005095(GTPase inhibitor activity)//GO:0047555(3',5'-cyclic-GMP phosphodiesterase activity)//GO:0004114(3',5'-cyclic-nucleotide phosphodiesterase activity)	GO:0007602(phototransduction)//GO:0007601(visual perception)//GO:0050896(response to stimulus)
chr11	104517454	104517455	104517454	A	-	2.25	up	1	4	0.25	0	0	0	1.25	0	2	0	0	4	0	0	chr11	104502745	104550620	ENSMUSG00000020687	Cdc27	-	protein_coding	1	217232	AI452358|APC3|BC023187	MGI:MGI:102685|Ensembl:ENSMUSG00000020687|Vega:OTTMUSG00000003148	11	11 E1|11 67.79 cM	cell division cycle 27	mmu04110(Cell cycle)//mmu04114(Oocyte meiosis)//mmu04120(Ubiquitin mediated proteolysis)//mmu04914(Progesterone-mediated oocyte maturation)//mmu05166(HTLV-I infection)	GO:0005813(centrosome)//GO:0005876(spindle microtubule)//GO:0005680(anaphase-promoting complex)//GO:0005654(nucleoplasm)//GO:0005634(nucleus)//GO:0005737(cytoplasm)	GO:0019903(protein phosphatase binding)	GO:0070979(protein K11-linked ubiquitination)//GO:0007091(metaphase/anaphase transition of mitotic cell cycle)
chr3	37146524	37146525	37146524	g	+	3.13333	up	2	3	0.666667	5	16	0.3125	2.13333	0	0	0	8	14	0.571429	0	.	-1	-1	.	.	.	.	0
chr15	34118054	34118055	34118054	C	+	3.02222	up	17	18	0.944444	1	4	0.25	3.77778	62	62	1	4	5	0.8	1.25	chr15	34082694	34142386	ENSMUSG00000022255	Mtdh	+	protein_coding	1	67154	2610103J23Rik|3D3|3D3/Lyric|AEG-1|AV353288|D8Bwg1112e|Lyric	MGI:MGI:1914404|Ensembl:ENSMUSG00000022255|Vega:OTTMUSG00000036553	15	15 13.98 cM|15 B3.3	metadherin		GO:0005923(bicellular tight junction)//GO:0016021(integral component of membrane)//GO:0016604(nuclear body)//GO:0046581(intercellular canaliculus)//GO:0016020(membrane)//GO:0048471(perinuclear region of cytoplasm)//GO:0005789(endoplasmic reticulum membrane)//GO:0030054(cell junction)//GO:0016324(apical plasma membrane)//GO:0005783(endoplasmic reticulum)//GO:0005730(nucleolus)//GO:0005634(nucleus)…	GO:0051059(NF-kappaB binding)//GO:0003725(double-stranded RNA binding)//GO:0001085(RNA polymerase II transcription factor binding)//GO:0044822(poly(A) RNA binding)//GO:0005515(protein binding)//GO:0003713(transcription coactivator activity)	GO:0010508(positive regulation of autophagy)//GO:0000122(negative regulation of transcription from RNA polymerase II promoter)//GO:0045766(positive regulation of angiogenesis)//GO:0051897(positive regulation of protein kinase B signaling)//GO:0043066(negative regulation of apoptotic process)//GO:0031663(lipopolysaccharide-mediated signaling pathway)//GO:0051092(positive regulation of NF-kappaB tr…
chr1	191120993	191120994	191120993	a	+	2.02153	up	124	1840	0.0673913	28	4665	0.00600214	11.2279	58	1106	0.0524412	34	3601	0.00944182	5.55414	.	-1	-1	.	.	.	.	0
chr8	72461331	72461332	72461331	A	-	2.22319	up	49	57	0.859649	0	1	0	1.85965	133	159	0.836478	1	1	1	0.836478	chr8	72460489	72475233	ENSMUSG00000052488	Cherp	-	protein_coding	1	27967	5730408I11Rik|D8Wsu96e|DAN16|Scaf6	MGI:MGI:106417|Ensembl:ENSMUSG00000052488	8	8 B3.3|8 35.08 cM	calcium homeostasis endoplasmic reticulum protein	mmu03040(Spliceosome)	GO:0005783(endoplasmic reticulum)//GO:0016020(membrane)//GO:0033017(sarcoplasmic reticulum membrane)//GO:0005737(cytoplasm)//GO:0048471(perinuclear region of cytoplasm)	GO:0044822(poly(A) RNA binding)//GO:0003723(RNA binding)//GO:0003676(nucleic acid binding)//GO:0005515(protein binding)//GO:0044325(ion channel binding)	GO:0051209(release of sequestered calcium ion into cytosol)//GO:0051533(positive regulation of NFAT protein import into nucleus)//GO:0006874(cellular calcium ion homeostasis)//GO:0006396(RNA processing)//GO:0008285(negative regulation of cell proliferation)
chr6	3374357	3374358	3374357	C	-	3	up	1	1	1	0	0	0	2	0	0	0	0	0	0	0	chr6	3372257	3399571	ENSMUSG00000047735	Samd9l	-	protein_coding	1	209086	AA175286|ESTM25|mKIAA2005	MGI:MGI:1343184|Ensembl:ENSMUSG00000047735|Vega:OTTMUSG00000029668	6	6 1.76 cM|6 A1-A2	sterile alpha motif domain containing 9-like		GO:0005769(early endosome)	GO:0005515(protein binding)	GO:0017145(stem cell division)//GO:0042176(regulation of protein catabolic process)//GO:0002244(hematopoietic progenitor cell differentiation)//GO:0035726(common myeloid progenitor cell proliferation)//GO:0034058(endosomal vesicle fusion)//GO:0048536(spleen development)
chr2	22744886	22744887	22744886	a	-	2.32427	up	649	190543	0.00340605	633	188880	0.00335133	1.01633	184	128924	0.0014272	338	103557	0.0032639	0.437267	.	-1	-1	.	.	.	.	0
chr3	159372876	159372877	159372876	T	+	2	up	16	16	1	2	2	1	1	0	0	0	0	0	0	0	.	-1	-1	.	.	.	.	0
chr3	61452273	61452274	61452273	a	+	2.875	up	7	8	0.875	0	0	0	1.875	0	0	0	1	1	1	0	.	-1	-1	.	.	.	.	0
chr16	44559530	44559531	44559530	A	-	2	up	16	16	1	6	6	1	1	0	0	0	0	0	0	0	.	-1	-1	.	.	.	.	0
chr4	55752924	55752925	55752924	t	-	2	up	11	11	1	2	2	1	1	0	0	0	0	0	0	0	.	-1	-1	.	.	.	.	0
chr19	37810181	37810182	37810181	c	-	3	up	3	3	1	0	0	0	2	0	0	0	0	0	0	0	.	-1	-1	.	.	.	.	0
chr19	5799682	5799683	5799682	T	-	3.3258	up	10	37	0.27027	5	47	0.106383	2.54054	10	80	0.125	9	55	0.163636	0.763889	.	-1	-1	.	.	.	.	0
chr16	57391277	57391278	57391277	c	-	2.90194	up	35	10309	0.00339509	21	6436	0.0032629	1.04051	7	6893	0.00101552	13	4590	0.00283224	0.358558	chr16	57302199	57606825	ENSMUSG00000022748	Cmss1	-	protein_coding	1	66497	1110001A06Rik|2610528E23Rik|4930572F24Rik|AV099812|AV122629	MGI:MGI:1913747|Ensembl:ENSMUSG00000022748	16	16|16 C1.1	cms small ribosomal subunit 1		GO:0005575(cellular_component)	GO:0044822(poly(A) RNA binding)	GO:0008150(biological_process)
chr9	40290938	40290939	40290938	g	-	3	up	1	1	1	0	0	0	2	0	0	0	0	0	0	0	.	-1	-1	.	.	.	.	0
chr2	38424685	38424686	38424685	C	-	2.07143	up	2	2	1	14	15	0.933333	1.07143	0	0	0	16	18	0.888889	0	.	-1	-1	.	.	.	.	0
chr7	98967327	98967328	98967327	G	-	2	up	17	17	1	15	15	1	1	0	0	0	0	0	0	0	chr7	98886743	99141144	ENSMUSG00000035354	Uvrag	-	protein_coding	1	78610	9530039D02Rik|AI648770|BB124205|Uvrag1|Uvragl	MGI:MGI:1925860|Ensembl:ENSMUSG00000035354|Vega:OTTMUSG00000058912	7	7|7 E2	UV radiation resistance associated gene		GO:0005768(endosome)//GO:0005764(lysosome)//GO:0045335(phagocytic vesicle)//GO:0070418(DNA-dependent protein kinase complex)//GO:0043234(protein complex)//GO:0005694(chromosome)//GO:0005770(late endosome)//GO:0005813(centrosome)//GO:0030496(midbody)//GO:0005783(endoplasmic reticulum)//GO:0005769(early endosome)//GO:0000775(chromosome, centromeric region)//GO:0000323(lytic vacuole)	GO:0000149(SNARE binding)//GO:0017124(SH3 domain binding)//GO:0005515(protein binding)	GO:0010508(positive regulation of autophagy)//GO:0051297(centrosome organization)//GO:0032801(receptor catabolic process)//GO:0006974(cellular response to DNA damage stimulus)//GO:0097680(double-strand break repair via classical nonhomologous end joining)//GO:0006890(retrograde vesicle-mediated transport, Golgi to ER)//GO:0007051(spindle organization)//GO:0006914(autophagy)//GO:0071900(regulation…
chr13	103765504	103765505	103765504	T	-	3	up	1	1	1	0	0	0	2	0	0	0	0	0	0	0	.	-1	-1	.	.	.	.	0
chr11	98918445	98918446	98918445	A	-	2	up	30	30	1	29	29	1	1	0	0	0	0	0	0	0	.	-1	-1	.	.	.	.	0
chr11	29154393	29154394	29154393	A	-	3	up	3	3	1	0	0	0	2	0	0	0	0	0	0	0	.	-1	-1	.	.	.	.	0
chrX	42269404	42269405	42269404	A	+	2.00404	up	73	74	0.986486	1	2	0.5	1.97297	254	258	0.984496	1	1	1	0.984496	chrX	42149317	42277185	ENSMUSG00000025862	Stag2	+	protein_coding	1	20843	9230105L23Rik|B230112I07Rik|SA-2|SAP2	MGI:MGI:1098583|Ensembl:ENSMUSG00000025862|Vega:OTTMUSG00000017467	X	X|X A2	stromal antigen 2	mmu04110(Cell cycle)	GO:0005886(plasma membrane)//GO:0016020(membrane)//GO:0015629(actin cytoskeleton)//GO:0005694(chromosome)//GO:0045111(intermediate filament cytoskeleton)//GO:0000785(chromatin)//GO:0005730(nucleolus)//GO:0005634(nucleus)//GO:0000775(chromosome, centromeric region)	GO:0003682(chromatin binding)//GO:0001228(transcriptional activator activity, RNA polymerase II transcription regulatory region sequence-specific binding)	GO:0007067(mitotic nuclear division)//GO:0032876(negative regulation of DNA endoreduplication)//GO:0051301(cell division)//GO:0007049(cell cycle)//GO:0007062(sister chromatid cohesion)//GO:0051321(meiotic cell cycle)//GO:0019827(stem cell population maintenance)//GO:0007059(chromosome segregation)
chr19	28359743	28359744	28359743	G	-	3	up	3	3	1	0	0	0	2	0	0	0	0	0	0	0	chr19	28258851	28680077	ENSMUSG00000052942	Glis3	-	protein_coding	1	226075	4833409N03Rik|E330013K21Rik	MGI:MGI:2444289|Ensembl:ENSMUSG00000052942|Vega:OTTMUSG00000033302	19	19|19 C1	GLIS family zinc finger 3		GO:0005654(nucleoplasm)//GO:0005634(nucleus)//GO:0005794(Golgi apparatus)	GO:0003676(nucleic acid binding)//GO:0003700(transcription factor activity, sequence-specific DNA binding)//GO:0000978(RNA polymerase II core promoter proximal region sequence-specific DNA binding)//GO:0000977(RNA polymerase II regulatory region sequence-specific DNA binding)//GO:0001078(transcriptional repressor activity, RNA polymerase II core promoter proximal region sequence-specific binding)…	GO:0006351(transcription, DNA-templated)//GO:0006366(transcription from RNA polymerase II promoter)//GO:0045944(positive regulation of transcription from RNA polymerase II promoter)//GO:0000122(negative regulation of transcription from RNA polymerase II promoter)//GO:0006357(regulation of transcription from RNA polymerase II promoter)//GO:0006355(regulation of transcription, DNA-templated)
chr1	171034001	171034002	171034001	a	-	3.375	up	3	12	0.25	2	19	0.105263	2.375	0	15	0	13	59	0.220339	0	.	-1	-1	.	.	.	.	0
chr6	4175433	4175434	4175433	t	+	3	up	15	15	1	0	0	0	2	0	0	0	0	0	0	0	.	-1	-1	.	.	.	.	0
chr17	33851651	33851652	33851651	A	+	3	up	7	7	1	0	0	0	2	0	0	0	1	1	1	0	.	-1	-1	.	.	.	.	0
chr5	66710206	66710207	66710206	G	+	2.18909	up	32	39	0.820513	10	43	0.232558	3.52821	20	26	0.769231	21	44	0.477273	1.61172	.	-1	-1	.	.	.	.	0
chr5	125386639	125386640	125386639	A	-	4.76305	up	19	56	0.339286	1	73	0.0136986	24.7679	10	25	0.4	1	13	0.0769231	5.2	chr5	125385965	125390202	ENSMUSG00000008348	Ubc	-	protein_coding	1	22190	2700054O04Rik|AI194771|Rps27a|TI-225|Uba52|Ubb	MGI:MGI:98889|Ensembl:ENSMUSG00000008348|Vega:OTTMUSG00000034016	5	5 G1.1|5 64.18 cM	ubiquitin C	mmu03320(PPAR signaling pathway)	GO:0043209(myelin sheath)//GO:0005634(nucleus)//GO:0005615(extracellular space)//GO:0005737(cytoplasm)//GO:0070062(extracellular exosome)	GO:0044822(poly(A) RNA binding)//GO:0002020(protease binding)//GO:0005515(protein binding)	GO:0010992(ubiquitin homeostasis)
chr3	96486656	96486657	96486656	c	-	2.24242	up	3	33	0.0909091	3	41	0.0731707	1.24242	0	21	0	10	59	0.169492	0	.	-1	-1	.	.	.	.	0
chr7	106330326	106330327	106330326	C	-	3	up	1	1	1	0	0	0	2	0	0	0	0	0	0	0	.	-1	-1	.	.	.	.	0
chr17	39843243	39843244	39843243	T	+	2.63641	up	13	218	0.059633	8	410	0.0195122	3.05619	12	316	0.0379747	19	580	0.0327586	1.15923	.	-1	-1	.	.	.	.	0
chr17	33223800	33223801	33223800	c	+	3	up	18	18	1	0	1	0	2	0	0	0	1	1	1	0	.	-1	-1	.	.	.	.	0
chr5	3757291	3757292	3757291	a	-	2	up	17	17	1	10	10	1	1	0	0	0	0	0	0	0	chr5	3690000	3803109	ENSMUSG00000040351	Ankib1	-	protein_coding	1	70797	2310061P20Rik|4631416I11Rik|AW494740|C80642|mKIAA1386	MGI:MGI:1918047|Ensembl:ENSMUSG00000040351|Vega:OTTMUSG00000052985	5	5|5 A1	ankyrin repeat and IBR domain containing 1		GO:0005737(cytoplasm)//GO:0000151(ubiquitin ligase complex)	GO:0061630(ubiquitin protein ligase activity)//GO:0004842(ubiquitin-protein transferase activity)//GO:0008270(zinc ion binding)//GO:0031624(ubiquitin conjugating enzyme binding)//GO:0046872(metal ion binding)	GO:0000209(protein polyubiquitination)//GO:0032436(positive regulation of proteasomal ubiquitin-dependent protein catabolic process)//GO:0016567(protein ubiquitination)//GO:0042787(protein ubiquitination involved in ubiquitin-dependent protein catabolic process)
chr2	62624419	62624420	62624419	A	-	2.76923	up	10	13	0.769231	0	1	0	1.76923	0	0	0	0	0	0	0	chr2	62595798	62646255	ENSMUSG00000026896	Ifih1	-	protein_coding	1	71586	9130009C22Rik|Helicard|Hlcd|MDA5|RLR-2	MGI:MGI:1918836|Ensembl:ENSMUSG00000026896|Vega:OTTMUSG00000012871	2	2|2 C3	interferon induced with helicase C domain 1	mmu04622(RIG-I-like receptor signaling pathway)//mmu05161(Hepatitis B)//mmu05162(Measles)//mmu05164(Influenza A)//mmu05168(Herpes simplex infection)	GO:0005634(nucleus)//GO:0005737(cytoplasm)	GO:0008270(zinc ion binding)//GO:0003727(single-stranded RNA binding)//GO:0005524(ATP binding)//GO:0003723(RNA binding)//GO:0004386(helicase activity)//GO:0000166(nucleotide binding)//GO:0003725(double-stranded RNA binding)//GO:0016817(hydrolase activity, acting on acid anhydrides)//GO:0043021(ribonucleoprotein complex binding)//GO:0046872(metal ion binding)//GO:0005515(protein binding)//GO:00036…	GO:0002376(immune system process)//GO:0045087(innate immune response)//GO:0016925(protein sumoylation)//GO:0032728(positive regulation of interferon-beta production)//GO:0009615(response to virus)//GO:0051607(defense response to virus)//GO:0039530(MDA-5 signaling pathway)//GO:0032727(positive regulation of interferon-alpha production)
chr8	115304218	115304219	115304218	A	+	3	up	3	3	1	0	0	0	2	0	0	0	0	0	0	0	chr8	114439655	115352708	ENSMUSG00000004637	Wwox	+	protein_coding	1	80707	5330426P09Rik|9030416C10Rik|WOX1	MGI:MGI:1931237|Ensembl:ENSMUSG00000004637|Vega:OTTMUSG00000030624	8	8|8 E1	WW domain-containing oxidoreductase		GO:0005886(plasma membrane)//GO:0005794(Golgi apparatus)//GO:0005829(cytosol)//GO:0005739(mitochondrion)//GO:0090575(RNA polymerase II transcription factor complex)//GO:0005902(microvillus)//GO:0005634(nucleus)//GO:0005737(cytoplasm)	GO:0032442(phenylcoumaran benzylic ether reductase activity)//GO:0001105(RNA polymerase II transcription coactivator activity)//GO:0000252(C-3 sterol dehydrogenase (C-4 sterol decarboxylase) activity)//GO:0018453(2-hydroxytetrahydrofuran dehydrogenase activity)//GO:0016229(steroid dehydrogenase activity)//GO:0004448(isocitrate dehydrogenase activity)//GO:0019152(acetoin dehydrogenase activity)//G…	GO:0055114(oxidation-reduction process)//GO:0048705(skeletal system morphogenesis)//GO:2001238(positive regulation of extrinsic apoptotic signaling pathway)//GO:0016055(Wnt signaling pathway)//GO:0097191(extrinsic apoptotic signaling pathway)//GO:0030178(negative regulation of Wnt signaling pathway)//GO:0001649(osteoblast differentiation)//GO:0071560(cellular response to transforming growth facto…
chr6	6270591	6270592	6270591	A	-	3	up	5	5	1	0	0	0	2	0	0	0	0	0	0	0	.	-1	-1	.	.	.	.	0
chr3	108831773	108831774	108831773	C	-	3	up	3	3	1	0	0	0	2	0	0	0	0	0	0	0	chr3	108793176	108840526	ENSMUSG00000027882	Stxbp3a	-	protein_coding	1
chr18	65175039	65175040	65175039	C	+	4.26469	up	146	191	0.764398	4	30	0.133333	5.73298	92	146	0.630137	15	32	0.46875	1.34429	chr18	64887756	65217826	ENSMUSG00000024589	Nedd4l	+	protein_coding	1	83814	1300012C07Rik|Nedd4-2|Nedd4b	MGI:MGI:1933754|Ensembl:ENSMUSG00000024589	18	18|18 E1	neural precursor cell expressed, developmentally down-regulated gene 4-like	mmu04120(Ubiquitin mediated proteolysis)//mmu04144(Endocytosis)//mmu04960(Aldosterone-regulated sodium reabsorption)	GO:0005886(plasma membrane)//GO:0005634(nucleus)//GO:0005737(cytoplasm)//GO:0070062(extracellular exosome)	GO:0070740(tubulin-glutamic acid ligase activity)//GO:0070735(protein-glycine ligase activity)//GO:0070739(protein-glutamic acid ligase activity)//GO:0008766(UDP-N-acetylmuramoylalanyl-D-glutamyl-2,6-diaminopimelate-D-alanyl-D-alanine ligase activity)//GO:0015459(potassium channel regulator activity)//GO:0070737(protein-glycine ligase activity, elongating)//GO:0004842(ubiquitin-protein transferas…	GO:0070936(protein K48-linked ubiquitination)//GO:0009651(response to salt stress)//GO:0034765(regulation of ion transmembrane transport)//GO:0043162(ubiquitin-dependent protein catabolic process via the multivesicular body sorting pathway)//GO:0042391(regulation of membrane potential)//GO:0043161(proteasome-mediated ubiquitin-dependent protein catabolic process)//GO:0006513(protein monoubiquitin…
chr13	97662957	97662958	97662957	A	+	3	up	1	1	1	0	0	0	2	0	0	0	0	0	0	0	.	-1	-1	.	.	.	.	0
chr7	99482891	99482892	99482891	G	-	3.00627	up	9	87	0.103448	29	180	0.161111	0.642093	3	94	0.0319149	26	174	0.149425	0.213584	chr7	99477896	99483738	ENSMUSG00000030744	Rps3	-	protein_coding	1	27050	D7Ertd795e|Rs_3	MGI:MGI:1350917|Ensembl:ENSMUSG00000030744|Vega:OTTMUSG00000025334	7	7 54.07 cM|7 F1	ribosomal protein S3	mmu03010(Ribosome)	GO:0005743(mitochondrial inner membrane)//GO:0022627(cytosolic small ribosomal subunit)//GO:0005844(polysome)//GO:0032587(ruffle membrane)//GO:0005737(cytoplasm)//GO:0016020(membrane)//GO:0012505(endomembrane system)//GO:0005739(mitochondrion)//GO:0005730(nucleolus)//GO:0005634(nucleus)//GO:0005840(ribosome)//GO:0030425(dendrite)//GO:0072686(mitotic spindle)//GO:0030529(intracellular ribonucleopr…	GO:0019900(kinase binding)//GO:0032183(SUMO binding)//GO:0003684(damaged DNA binding)//GO:0032358(oxidized pyrimidine DNA binding)//GO:0070181(small ribosomal subunit rRNA binding)//GO:0030544(Hsp70 protein binding)//GO:0008017(microtubule binding)//GO:0051879(Hsp90 protein binding)//GO:0032357(oxidized purine DNA binding)//GO:0004520(endodeoxyribonuclease activity)//GO:0044390(ubiquitin-like pro…	GO:1990090(cellular response to nerve growth factor stimulus)//GO:1905053(positive regulation of base-excision repair)//GO:0006979(response to oxidative stress)//GO:0010628(positive regulation of gene expression)//GO:0070301(cellular response to hydrogen peroxide)//GO:0032079(positive regulation of endodeoxyribonuclease activity)//GO:1902546(positive regulation of DNA N-glycosylase activity)//GO:…
chr15	85795768	85795769	85795768	G	-	2	up	4	4	1	11	11	1	1	0	0	0	0	0	0	0	.	-1	-1	.	.	.	.	0
chr13	10725356	10725357	10725356	C	-	2	up	4	4	1	0	0	0	2	31	31	1	1	1	1	1	.	-1	-1	.	.	.	.	0
chr1	140036992	140036993	140036992	t	-	2.5	up	1	2	0.5	0	0	0	1.5	0	0	0	0	0	0	0	.	-1	-1	.	.	.	.	0
chr8	84208469	84208470	84208469	G	-	2.36364	up	4	11	0.363636	0	0	0	1.36364	0	0	0	0	0	0	0	.	-1	-1	.	.	.	.	0
chr14	61222811	61222812	61222811	A	-	2.59081	up	17	381	0.0446194	6	250	0.024	1.85914	8	216	0.037037	8	155	0.0516129	0.717593	chr14	61221059	61258490	ENSMUSG00000035296	Sgcg	-	protein_coding	1	24053	35kDa|5430420E18Rik|AI642964|gamma-SG	MGI:MGI:1346524|Ensembl:ENSMUSG00000035296|Vega:OTTMUSG00000029985	14	14|14 D1	sarcoglycan, gamma (dystrophin-associated glycoprotein)	mmu05410(Hypertrophic cardiomyopathy (HCM))//mmu05412(Arrhythmogenic right ventricular cardiomyopathy (ARVC))//mmu05414(Dilated cardiomyopathy)//mmu05416(Viral myocarditis)	GO:0005886(plasma membrane)//GO:0005887(integral component of plasma membrane)//GO:0016020(membrane)//GO:0016011(dystroglycan complex)//GO:0016021(integral component of membrane)//GO:0016012(sarcoglycan complex)//GO:0042383(sarcolemma)//GO:0005856(cytoskeleton)//GO:0005737(cytoplasm)	GO:0005515(protein binding)	GO:0048738(cardiac muscle tissue development)//GO:0061024(membrane organization)//GO:0007517(muscle organ development)//GO:0060047(heart contraction)//GO:0055001(muscle cell development)
chr10	12965372	12965373	12965372	g	+	2.75	up	3	4	0.75	0	2	0	1.75	0	0	0	0	0	0	0	.	-1	-1	.	.	.	.	0
chr2	29980154	29980155	29980154	A	+	2.38462	up	3	13	0.230769	1	6	0.166667	1.38462	0	20	0	2	9	0.222222	0	chr2	29965560	30031451	ENSMUSG00000057738	Sptan1	+	protein_coding	1	20740	2610027H02Rik|Spna-2|Spna2	MGI:MGI:98386|Ensembl:ENSMUSG00000057738|Vega:OTTMUSG00000016728	2	2 B|2 20.93 cM	spectrin alpha, non-erythrocytic 1		GO:0005916(fascia adherens)//GO:0030018(Z disc)//GO:0005886(plasma membrane)//GO:0030863(cortical cytoskeleton)//GO:0016328(lateral plasma membrane)//GO:0016020(membrane)//GO:1903561(extracellular vesicle)//GO:0043234(protein complex)//GO:0032437(cuticular plate)//GO:0043231(intracellular membrane-bounded organelle)//GO:0043209(myelin sheath)//GO:0033270(paranode region of axon)//GO:0015630(micro…	GO:0030507(spectrin binding)//GO:0032403(protein complex binding)//GO:0003779(actin binding)//GO:0005516(calmodulin binding)//GO:0019905(syntaxin binding)//GO:0047485(protein N-terminus binding)//GO:0046982(protein heterodimerization activity)//GO:0046872(metal ion binding)//GO:0005515(protein binding)//GO:0005509(calcium ion binding)	GO:0051693(actin filament capping)//GO:0031532(actin cytoskeleton reorganization)
chr2	156800882	156800883	156800882	g	+	2	up	1	1	1	11	11	1	1	0	0	0	0	0	0	0	.	-1	-1	.	.	.	.	0
chr12	80441402	80441403	80441402	a	-	2.03044	up	12	6054	0.00198216	21	10917	0.00192361	1.03044	0	4148	0	15	8997	0.00166722	0	.	-1	-1	.	.	.	.	0
chr5	122649142	122649143	122649142	g	+	3	up	1	1	1	0	0	0	2	0	0	0	0	0	0	0	chr5	122643911	122691432	ENSMUSG00000029468	P2rx7	+	protein_coding	1	18439	AI467586|P2X(7)|P2X7R	MGI:MGI:1339957|Ensembl:ENSMUSG00000029468|Vega:OTTMUSG00000026740	5	5|5 F	purinergic receptor P2X, ligand-gated ion channel, 7	mmu04020(Calcium signaling pathway)//mmu04080(Neuroactive ligand-receptor interaction)	GO:0005886(plasma membrane)//GO:0005887(integral component of plasma membrane)//GO:0016020(membrane)//GO:0009897(external side of plasma membrane)//GO:0005639(integral component of nuclear inner membrane)//GO:0045202(synapse)//GO:0016021(integral component of membrane)//GO:0031594(neuromuscular junction)//GO:0005911(cell-cell junction)//GO:0043025(neuronal cell body)	GO:0001614(purinergic nucleotide receptor activity)//GO:0004872(receptor activity)//GO:0004931(extracellular ATP-gated cation channel activity)//GO:0001530(lipopolysaccharide binding)//GO:0005216(ion channel activity)//GO:0005524(ATP binding)//GO:0015267(channel activity)//GO:0005515(protein binding)	GO:0050715(positive regulation of cytokine secretion)//GO:0072593(reactive oxygen species metabolic process)//GO:0045821(positive regulation of glycolytic process)//GO:0050714(positive regulation of protein secretion)//GO:0043409(negative regulation of MAPK cascade)//GO:0010628(positive regulation of gene expression)//GO:0051901(positive regulation of mitochondrial depolarization)//GO:0050717(pos…
chr19	60766815	60766816	60766815	A	-	4.11765	up	1	2	0.5	1	7	0.142857	3.5	3	20	0.15	3	17	0.176471	0.85	chr19	60761116	60790693	ENSMUSG00000024991	Eif3a	-	protein_coding	1	13669	A830012B05Rik|Csma|Eif3|Eif3s10|mKIAA0139	MGI:MGI:95301|Ensembl:ENSMUSG00000024991	19	19|19 D	eukaryotic translation initiation factor 3, subunit A	mmu03013(RNA transport)	GO:0071541(eukaryotic translation initiation factor 3 complex, eIF3m)//GO:0005874(microtubule)//GO:0016020(membrane)//GO:0005852(eukaryotic translation initiation factor 3 complex)//GO:0005730(nucleolus)//GO:0005634(nucleus)//GO:0005856(cytoskeleton)//GO:0005737(cytoplasm)	GO:0030971(receptor tyrosine kinase binding)//GO:0044822(poly(A) RNA binding)//GO:0005515(protein binding)//GO:0003743(translation initiation factor activity)	GO:0006412(translation)//GO:0001732(formation of cytoplasmic translation initiation complex)//GO:0006413(translational initiation)//GO:0075522(IRES-dependent viral translational initiation)//GO:0070373(negative regulation of ERK1 and ERK2 cascade)//GO:0075525(viral translational termination-reinitiation)
chr7	79505301	79505302	79505301	A	+	2	up	16	16	1	0	0	0	2	17	17	1	2	2	1	1	.	-1	-1	.	.	.	.	0
chr17	39844128	39844129	39844128	G	+	2.07407	up	1	34	0.0294118	9	119	0.0756303	0.388889	1	56	0.0178571	20	210	0.0952381	0.1875	.	-1	-1	.	.	.	.	0
chr16	23110886	23110887	23110886	C	+	17.6642	up	13	42	0.309524	148	272	0.544118	0.568855	1	53	0.0188679	191	326	0.58589	0.0322039	chr16	23107444	23114136	ENSMUSG00000022884	Eif4a2	+	protein_coding	1	13682	4833432N07Rik|BM-010|Ddx2b|Eif4|eIF-4A-II|eIF4A-II	MGI:MGI:106906|Ensembl:ENSMUSG00000022884|Vega:OTTMUSG00000025917	16	16 B1|16 13.93 cM	eukaryotic translation initiation factor 4A2	mmu03013(RNA transport)	GO:0048471(perinuclear region of cytoplasm)	GO:0003676(nucleic acid binding)//GO:0003743(translation initiation factor activity)//GO:0005524(ATP binding)//GO:0003723(RNA binding)//GO:0004386(helicase activity)//GO:0000166(nucleotide binding)//GO:0016887(ATPase activity)//GO:0044822(poly(A) RNA binding)//GO:0004004(ATP-dependent RNA helicase activity)//GO:0016787(hydrolase activity)	GO:0010501(RNA secondary structure unwinding)//GO:0006412(translation)//GO:1900260(negative regulation of RNA-directed RNA polymerase activity)//GO:0006413(translational initiation)//GO:0010468(regulation of gene expression)//GO:0006446(regulation of translational initiation)
chr17	39845920	39845921	39845920	T	+	2.3684	up	6	68	0.0882353	4	133	0.0300752	2.93382	12	149	0.0805369	21	323	0.0650155	1.23873	.	-1	-1	.	.	.	.	0
chr9	121700581	121700582	121700581	G	-	2.22222	up	3	3	1	9	11	0.818182	1.22222	0	0	0	9	9	1	0	chr9	121680047	121705490	ENSMUSG00000061536	Sec22c	-	protein_coding	1	215474	4932412K21|5930407I15Rik|C530046H07|Sec22l3	MGI:MGI:2447871|Ensembl:ENSMUSG00000061536|Vega:OTTMUSG00000027438	9	9|9 F4	SEC22 homolog C, vesicle trafficking protein		GO:0005783(endoplasmic reticulum)//GO:0016020(membrane)//GO:0016021(integral component of membrane)//GO:0031201(SNARE complex)	GO:0000149(SNARE binding)//GO:0005484(SNAP receptor activity)	GO:0016192(vesicle-mediated transport)//GO:0006810(transport)//GO:0015031(protein transport)//GO:0048280(vesicle fusion with Golgi apparatus)//GO:0006888(ER to Golgi vesicle-mediated transport)
chr8	123581205	123581206	123581205	t	-	2.16427	up	7	663	0.0105581	11	1213	0.00906842	1.16427	0	573	0	13	1339	0.00970874	0	.	-1	-1	.	.	.	.	0
chr12	54696867	54696868	54696867	c	+	2.76119	up	13	371	0.0350404	14	523	0.0267686	1.30901	4	387	0.0103359	15	688	0.0218023	0.474074	.	-1	-1	.	.	.	.	0
chr15	51964987	51964988	51964987	A	-	2.25	up	1	4	0.25	0	0	0	1.25	0	2	0	0	1	0	0	chr15	51962605	51991760	ENSMUSG00000022314	Rad21	-	protein_coding	1	19357	SCC1|mKIAA0078	MGI:MGI:108016|Ensembl:ENSMUSG00000022314	15	15|15 D3	RAD21 cohesin complex component	mmu04110(Cell cycle)	GO:0000794(condensed nuclear chromosome)//GO:0034991(nuclear meiotic cohesin complex)//GO:0016020(membrane)//GO:0000228(nuclear chromosome)//GO:0005694(chromosome)//GO:0000785(chromatin)//GO:0005654(nucleoplasm)//GO:0005634(nucleus)//GO:0000775(chromosome, centromeric region)//GO:0008278(cohesin complex)	GO:0005515(protein binding)//GO:0001228(transcriptional activator activity, RNA polymerase II transcription regulatory region sequence-specific binding)	GO:0007067(mitotic nuclear division)//GO:0006974(cellular response to DNA damage stimulus)//GO:0051301(cell division)//GO:0007049(cell cycle)//GO:0006357(regulation of transcription from RNA polymerase II promoter)//GO:0006915(apoptotic process)//GO:0006281(DNA repair)//GO:0071168(protein localization to chromatin)//GO:0007059(chromosome segregation)
chr6	37723156	37723157	37723156	g	-	3	up	78	78	1	0	0	0	2	0	0	0	0	0	0	0	.	-1	-1	.	.	.	.	0
chr13	43544539	43544540	43544539	C	-	2	up	122	122	1	0	2	0	2	312	312	1	2	2	1	1	chr13	43538412	43560191	ENSMUSG00000021371	Mcur1	-	protein_coding	1	76137	6230416A05Rik|AU015498|AV136929|AW554392|C88263|Ccdc90a	MGI:MGI:1923387|Ensembl:ENSMUSG00000021371	13	13|13 A4	mitochondrial calcium uniporter regulator 1		GO:0016020(membrane)//GO:0005743(mitochondrial inner membrane)//GO:0005739(mitochondrion)//GO:0016021(integral component of membrane)//GO:0031305(integral component of mitochondrial inner membrane)	GO:0003674(molecular_function)	GO:0070509(calcium ion import)//GO:0051561(positive regulation of mitochondrial calcium ion concentration)//GO:0006851(mitochondrial calcium ion transport)//GO:0006816(calcium ion transport)//GO:0006810(transport)//GO:0006811(ion transport)
chr7	26460858	26460859	26460858	c	-	6.68571	up	8	10	0.8	12	20	0.6	1.33333	2	13	0.153846	27	35	0.771429	0.19943	.	-1	-1	.	.	.	.	0
chr7	106508093	106508094	106508093	T	-	2.8125	up	13	16	0.8125	0	3	0	1.8125	0	0	0	0	1	0	0	.	-1	-1	.	.	.	.	0
chr2	144266065	144266066	144266065	T	-	5.34732	up	17	115	0.147826	13	209	0.062201	2.37659	2	122	0.0163934	9	244	0.0368852	0.444444	chr2	144250123	144270906	ENSMUSG00000027423	Snx5	-	protein_coding	1	69178	0910001N05Rik|1810032P22Rik|AU019504|D2Ertd52e	MGI:MGI:1916428|Ensembl:ENSMUSG00000027423|Vega:OTTMUSG00000003373	2	2 70.98 cM|2 H1	sorting nexin 5	mmu04144(Endocytosis)	GO:0005768(endosome)//GO:0005886(plasma membrane)//GO:0030904(retromer complex)//GO:0016020(membrane)//GO:0042995(cell projection)//GO:0031313(extrinsic component of endosome membrane)//GO:0019898(extrinsic component of membrane)//GO:0031901(early endosome membrane)//GO:0097422(tubular endosome)//GO:0031410(cytoplasmic vesicle)//GO:0070685(macropinocytic cup)//GO:0031234(extrinsic component of cy…	GO:0008289(lipid binding)//GO:0035091(phosphatidylinositol binding)//GO:0034452(dynactin binding)	GO:0006897(endocytosis)//GO:0042147(retrograde transport, endosome to Golgi)//GO:0006907(pinocytosis)//GO:0016050(vesicle organization)//GO:0006886(intracellular protein transport)//GO:0006810(transport)//GO:0015031(protein transport)
chr7	99482892	99482893	99482892	T	-	2.07933	up	17	104	0.163462	11	191	0.0575916	2.83829	6	100	0.06	8	182	0.043956	1.365	chr7	99477896	99483738	ENSMUSG00000030744	Rps3	-	protein_coding	1	27050	D7Ertd795e|Rs_3	MGI:MGI:1350917|Ensembl:ENSMUSG00000030744|Vega:OTTMUSG00000025334	7	7 54.07 cM|7 F1	ribosomal protein S3	mmu03010(Ribosome)	GO:0005743(mitochondrial inner membrane)//GO:0022627(cytosolic small ribosomal subunit)//GO:0005844(polysome)//GO:0032587(ruffle membrane)//GO:0005737(cytoplasm)//GO:0016020(membrane)//GO:0012505(endomembrane system)//GO:0005739(mitochondrion)//GO:0005730(nucleolus)//GO:0005634(nucleus)//GO:0005840(ribosome)//GO:0030425(dendrite)//GO:0072686(mitotic spindle)//GO:0030529(intracellular ribonucleopr…	GO:0019900(kinase binding)//GO:0032183(SUMO binding)//GO:0003684(damaged DNA binding)//GO:0032358(oxidized pyrimidine DNA binding)//GO:0070181(small ribosomal subunit rRNA binding)//GO:0030544(Hsp70 protein binding)//GO:0008017(microtubule binding)//GO:0051879(Hsp90 protein binding)//GO:0032357(oxidized purine DNA binding)//GO:0004520(endodeoxyribonuclease activity)//GO:0044390(ubiquitin-like pro…	GO:1990090(cellular response to nerve growth factor stimulus)//GO:1905053(positive regulation of base-excision repair)//GO:0006979(response to oxidative stress)//GO:0010628(positive regulation of gene expression)//GO:0070301(cellular response to hydrogen peroxide)//GO:0032079(positive regulation of endodeoxyribonuclease activity)//GO:1902546(positive regulation of DNA N-glycosylase activity)//GO:…
chr3	120936378	120936379	120936378	C	+	2.375	up	3	3	1	8	11	0.727273	1.375	0	1	0	4	5	0.8	0	.	-1	-1	.	.	.	.	0
chr1	86356073	86356074	86356073	A	-	3.50413	up	4	154	0.025974	11	288	0.0381944	0.680047	3	424	0.00707547	21	576	0.0364583	0.19407	chr1	86344719	86359455	ENSMUSG00000026234	Ncl	-	protein_coding	1	17975	B530004O11Rik|C23|D0Nds28|D1Nds28|Nucl	MGI:MGI:97286|Ensembl:ENSMUSG00000026234|Vega:OTTMUSG00000048094	1	1 D|1 43.94 cM	nucleolin		GO:0030529(intracellular ribonucleoprotein complex)//GO:0070062(extracellular exosome)//GO:0009986(cell surface)//GO:0005938(cell cortex)//GO:0016020(membrane)//GO:0001650(fibrillar center)//GO:0036464(cytoplasmic ribonucleoprotein granule)//GO:0001651(dense fibrillar component)//GO:0005654(nucleoplasm)//GO:0005730(nucleolus)//GO:0005634(nucleus)//GO:0005737(cytoplasm)	GO:0043236(laminin binding)//GO:0003676(nucleic acid binding)//GO:0005102(receptor binding)//GO:0003723(RNA binding)//GO:0042134(rRNA primary transcript binding)//GO:1990631(ErbB-4 class receptor binding)//GO:0042393(histone binding)//GO:0042802(identical protein binding)//GO:0035368(selenocysteine insertion sequence binding)//GO:0000166(nucleotide binding)//GO:0042162(telomeric DNA binding)//GO:…	GO:0006897(endocytosis)//GO:1901838(positive regulation of transcription of nuclear large rRNA transcript from RNA polymerase I promoter)//GO:2000778(positive regulation of interleukin-6 secretion)//GO:2000232(regulation of rRNA processing)//GO:0071222(cellular response to lipopolysaccharide)//GO:0043066(negative regulation of apoptotic process)//GO:0032760(positive regulation of tumor necrosis f…
chrM	345	346	345	T	+	2.53827	up	17	30732	0.000553169	10	21174	0.000472277	1.17128	2	36095	5.54e-05	2	16656	0.000120077	0.461449	.	-1	-1	.	.	.	.	0
chr9	44830481	44830482	44830481	A	-	2	up	4	4	1	1	1	1	1	0	0	0	0	1	0	0	chr9	44803355	44881296	ENSMUSG00000002028	Kmt2a	-	protein_coding	1	214162	6430520K01|ALL-1|All1|Cxxc7|HRX|HTRX1|Mll|Mll1|mKIAA4050	MGI:MGI:96995|Ensembl:ENSMUSG00000002028|Vega:OTTMUSG00000021055	9	9 A5.2|9 24.84 cM	lysine (K)-specific methyltransferase 2A	mmu00310(Lysine degradation)//mmu05202(Transcriptional misregulation in cancer)	GO:0005654(nucleoplasm)//GO:0035097(histone methyltransferase complex)//GO:0005634(nucleus)//GO:0071339(MLL1 complex)//GO:0005737(cytoplasm)	GO:0018024(histone-lysine N-methyltransferase activity)//GO:0008270(zinc ion binding)//GO:0042800(histone methyltransferase activity (H3-K4 specific))//GO:0042803(protein homodimerization activity)//GO:0003682(chromatin binding)//GO:0042802(identical protein binding)//GO:0044212(transcription regulatory region DNA binding)//GO:0045322(unmethylated CpG binding)//GO:0008168(methyltransferase activi…	GO:2000615(regulation of histone H3-K9 acetylation)//GO:0032922(circadian regulation of gene expression)//GO:0016568(chromatin modification)//GO:0008542(visual learning)//GO:0048511(rhythmic process)//GO:0008285(negative regulation of cell proliferation)//GO:0050890(cognition)//GO:0006461(protein complex assembly)//GO:0045893(positive regulation of transcription, DNA-templated)//GO:0051569(regula…
chr14	22366959	22366960	22366959	g	+	3	up	1	1	1	0	0	0	2	0	0	0	0	0	0	0	chr14	22019712	23056085	ENSMUSG00000063458	1700112E06Rik	+	protein_coding	1	76633	2700009F18Rik	MGI:MGI:1923883|Ensembl:ENSMUSG00000063458|Vega:OTTMUSG00000034628	14	14|14 B	RIKEN cDNA 1700112E06 gene		GO:0005575(cellular_component)	GO:0003674(molecular_function)	GO:0030318(melanocyte differentiation)//GO:0030154(cell differentiation)
chr9	73931921	73931922	73931921	A	+	3	up	3	3	1	0	0	0	2	0	0	0	0	0	0	0	.	-1	-1	.	.	.	.	0
chr6	85844488	85844489	85844488	G	+	2.5	up	3	6	0.5	0	2	0	1.5	0	14	0	0	8	0	0	.	-1	-1	.	.	.	.	0
chrM	123	124	123	C	+	2.96248	up	10	624	0.0160256	4	362	0.0110497	1.45032	6	527	0.0113852	7	301	0.0232558	0.489564	.	-1	-1	.	.	.	.	0
chr15	36600921	36600922	36600921	A	-	5.80406	up	7	167	0.0419162	4	108	0.037037	1.13174	4	519	0.00770713	10	253	0.0395257	0.19499	chr15	36595661	36608973	ENSMUSG00000022283	Pabpc1	-	protein_coding	1	18458	PABP|Pabp1|PabpI|Pabpl1|ePAB	MGI:MGI:1349722|Ensembl:ENSMUSG00000022283|Vega:OTTMUSG00000019779	15	15|15 C	poly(A) binding protein, cytoplasmic 1	mmu03013(RNA transport)//mmu03015(mRNA surveillance pathway)//mmu03018(RNA degradation)	GO:0030529(intracellular ribonucleoprotein complex)//GO:0070062(extracellular exosome)//GO:0005681(spliceosomal complex)//GO:0071013(catalytic step 2 spliceosome)//GO:0016020(membrane)//GO:0030425(dendrite)//GO:0036464(cytoplasmic ribonucleoprotein granule)//GO:0005737(cytoplasm)//GO:0005634(nucleus)//GO:1990124(messenger ribonucleoprotein complex)//GO:0005925(focal adhesion)//GO:0010494(cytoplas…	GO:0008143(poly(A) binding)//GO:0003676(nucleic acid binding)//GO:0003723(RNA binding)//GO:0003729(mRNA binding)//GO:0000166(nucleotide binding)//GO:0008266(poly(U) RNA binding)//GO:0044822(poly(A) RNA binding)//GO:0005515(protein binding)//GO:0008022(protein C-terminus binding)	GO:0000184(nuclear-transcribed mRNA catabolic process, nonsense-mediated decay)//GO:0008380(RNA splicing)//GO:0031047(gene silencing by RNA)//GO:1900153(positive regulation of nuclear-transcribed mRNA catabolic process, deadenylation-dependent decay)//GO:0060213(positive regulation of nuclear-transcribed mRNA poly(A) tail shortening)//GO:0006397(mRNA processing)//GO:0045070(positive regulation of…
chr12	67973615	67973616	67973615	A	-	2	up	1	1	1	1	1	1	1	0	0	0	0	0	0	0	.	-1	-1	.	.	.	.	0
chr13	94819419	94819420	94819419	A	+	2	up	5	5	1	0	0	0	2	6	6	1	1	1	1	1	chr13	94788943	94842899	ENSMUSG00000042043	Tbca	+	protein_coding	1	21371	Tbca13	MGI:MGI:107549|Ensembl:ENSMUSG00000042043	13	13|13 D1	tubulin cofactor A		GO:0070062(extracellular exosome)//GO:0005874(microtubule)//GO:0015630(microtubule cytoskeleton)//GO:0005730(nucleolus)//GO:0005856(cytoskeleton)//GO:0005737(cytoplasm)	GO:0044822(poly(A) RNA binding)//GO:0048487(beta-tubulin binding)	GO:0007021(tubulin complex assembly)//GO:0007023(post-chaperonin tubulin folding pathway)
chr17	84648910	84648911	84648910	T	+	3.42614	up	42	152	0.276316	32	536	0.0597015	4.62829	7	76	0.0921053	21	308	0.0681818	1.35088	chr17	84626496	84655558	ENSMUSG00000024253	Dync2li1	+	protein_coding	1	213575	4933404O11Rik|CGI-60|D2lic|LIC3|mD2LIC	MGI:MGI:1913996|Ensembl:ENSMUSG00000024253	17	17|17 E4	dynein cytoplasmic 2 light intermediate chain 1	mmu04962(Vasopressin-regulated water reabsorption)	GO:0005929(cilium)//GO:0045177(apical part of cell)//GO:0005874(microtubule)//GO:0005930(axoneme)//GO:0030990(intraciliary transport particle)//GO:0042995(cell projection)//GO:0031512(motile primary cilium)//GO:0030286(dynein complex)//GO:0036064(ciliary basal body)//GO:0005856(cytoskeleton)//GO:0005737(cytoplasm)	GO:0003774(motor activity)//GO:0045504(dynein heavy chain binding)	GO:0042384(cilium assembly)//GO:0030030(cell projection organization)//GO:0007275(multicellular organism development)//GO:0007368(determination of left/right symmetry)
chr2	102829436	102829437	102829436	t	-	2.40138	up	11	7677	0.00143285	3	5031	0.000596303	2.40289	3	4768	0.000629195	0	3787	0	1.00063	chr2	102811141	102901665	ENSMUSG00000005087	Cd44	-	protein_coding	1	12505	AU023126|AW121933|AW146109|HERMES|Ly-24|Pgp-1	MGI:MGI:88338|Ensembl:ENSMUSG00000005087|Vega:OTTMUSG00000014837	2	2 E2|2 54.13 cM	CD44 antigen	mmu04512(ECM-receptor interaction)//mmu04640(Hematopoietic cell lineage)//mmu05169(Epstein-Barr virus infection)//mmu05205(Proteoglycans in cancer)//mmu05206(MicroRNAs in cancer)	GO:0009897(external side of plasma membrane)//GO:0070062(extracellular exosome)//GO:0009986(cell surface)//GO:0016020(membrane)//GO:0043234(protein complex)//GO:0005794(Golgi apparatus)//GO:0005886(plasma membrane)//GO:0016323(basolateral plasma membrane)//GO:0035692(macrophage migration inhibitory factor receptor complex)//GO:0005737(cytoplasm)//GO:0016021(integral component of membrane)//GO:000…	GO:0004896(cytokine receptor activity)//GO:0019901(protein kinase binding)//GO:0005515(protein binding)//GO:0005114(type II transforming growth factor beta receptor binding)//GO:0051219(phosphoprotein binding)//GO:0004415(hyalurononglucosaminidase activity)//GO:0019955(cytokine binding)//GO:0005540(hyaluronic acid binding)//GO:0005154(epidermal growth factor receptor binding)	GO:1900625(positive regulation of monocyte aggregation)//GO:0034116(positive regulation of heterotypic cell-cell adhesion)//GO:0010628(positive regulation of gene expression)//GO:0033031(positive regulation of neutrophil apoptotic process)//GO:0016477(cell migration)//GO:0002821(positive regulation of adaptive immune response)//GO:1902166(negative regulation of intrinsic apoptotic signaling pathw…
chr12	47814366	47814367	47814366	A	+	3	up	2	2	1	0	0	0	2	0	0	0	0	0	0	0	.	-1	-1	.	.	.	.	0
chr15	93234444	93234445	93234444	g	+	3.80782	up	10	64	0.15625	32	213	0.150235	1.04004	4	86	0.0465116	47	276	0.17029	0.273132	.	-1	-1	.	.	.	.	0
chr8	110630585	110630586	110630585	c	-	4.44657	up	10	90	0.111111	3	151	0.0198676	5.59259	6	97	0.0618557	9	183	0.0491803	1.25773	.	-1	-1	.	.	.	.	0
chr15	46536800	46536801	46536800	A	+	3	up	1	1	1	0	0	0	2	0	7	0	0	0	0	0	.	-1	-1	.	.	.	.	0
chrM	8859	8860	8859	C	+	3.672	up	9	105	0.0857143	4	144	0.0277778	3.08571	4	170	0.0235294	7	250	0.028	0.840336	chrM	8607	9390	ENSMUSG00000064358	mt-Co3	+	protein_coding	1
chr16	41217800	41217801	41217800	g	+	2.59931	up	2	509	0.00392927	9	1699	0.00529723	0.741759	1	525	0.00190476	11	1648	0.00667476	0.285368	.	-1	-1	.	.	.	.	0
chr12	52604551	52604552	52604551	a	-	2.74636	up	27	54	0.5	2	19	0.105263	4.75	22	53	0.415094	6	25	0.24	1.72956	.	-1	-1	.	.	.	.	0
chr1	167340370	167340371	167340370	c	-	4.24467	up	23	146	0.157534	15	400	0.0375	4.20091	6	97	0.0618557	20	320	0.0625	0.989691	.	-1	-1	.	.	.	.	0
chr9	119445478	119445479	119445478	g	+	2.08387	up	30	31	0.967742	25	28	0.892857	1.08387	0	0	0	1	1	1	0	chr9	119444923	119465517	ENSMUSG00000042787	Exog	+	protein_coding	1	208194	AW557704|ENGL-B|ENGL-a|Endogl1|Endogl2|Engl|Engla|Englb	MGI:MGI:2143333|Ensembl:ENSMUSG00000042787	9	9|9 F3	endo/exonuclease (5'-3'), endonuclease G-like		GO:0043234(protein complex)//GO:0016020(membrane)//GO:0005743(mitochondrial inner membrane)//GO:0005739(mitochondrion)	GO:0003676(nucleic acid binding)//GO:0004518(nuclease activity)//GO:0004519(endonuclease activity)//GO:0016787(hydrolase activity)//GO:0046872(metal ion binding)
chr19	4611494	4611495	4611494	T	-	2	up	7	7	1	3	3	1	1	0	0	0	0	0	0	0	.	-1	-1	.	.	.	.	0
chr12	82150516	82150517	82150516	g	+	2.61509	up	3	25	0.12	2	35	0.0571429	2.1	2	12	0.166667	11	53	0.207547	0.80303	.	-1	-1	.	.	.	.	0
chr7	141448868	141448869	141448868	C	+	8.06273	up	24	179	0.134078	1	91	0.010989	12.2011	6	113	0.0530973	4	114	0.0350877	1.51327	chr7	141447370	141451585	ENSMUSG00000025508	Rplp2	+	protein_coding	1	67186	2700049I22Rik	MGI:MGI:1914436|Ensembl:ENSMUSG00000025508|Vega:OTTMUSG00000024569	7	7|7 F5	ribosomal protein, large P2	mmu03010(Ribosome)	GO:0030529(intracellular ribonucleoprotein complex)//GO:0070062(extracellular exosome)//GO:0016020(membrane)//GO:0030687(preribosome, large subunit precursor)//GO:0005622(intracellular)//GO:0005840(ribosome)//GO:0005925(focal adhesion)//GO:0022625(cytosolic large ribosomal subunit)	GO:0003735(structural constituent of ribosome)//GO:0070180(large ribosomal subunit rRNA binding)	GO:0006414(translational elongation)//GO:0002181(cytoplasmic translation)
chrM	7326	7327	7326	A	+	2.21735	up	5	171	0.0292398	1	120	0.00833333	3.50877	4	182	0.021978	2	144	0.0138889	1.58242	chrM	7013	7696	ENSMUSG00000064354	mt-Co2	+	protein_coding	1
chr19	9984663	9984664	9984663	C	+	3.58182	up	8	110	0.0727273	1	66	0.0151515	4.8	8	197	0.0406091	4	132	0.030303	1.3401	chr19	9982703	9985092	ENSMUSG00000024661	Fth1	+	protein_coding	1	14319	FHC|Fth|HFt|MFH	MGI:MGI:95588|Ensembl:ENSMUSG00000024661	19	19 6.23 cM|19 A-C	ferritin heavy polypeptide 1	mmu04978(Mineral absorption)	GO:0005739(mitochondrion)//GO:0005634(nucleus)//GO:0070062(extracellular exosome)	GO:0005506(iron ion binding)//GO:0016491(oxidoreductase activity)//GO:0008199(ferric iron binding)//GO:0004322(ferroxidase activity)//GO:0046872(metal ion binding)	GO:0055114(oxidation-reduction process)//GO:0097286(iron ion import)//GO:0006826(iron ion transport)//GO:0048147(negative regulation of fibroblast proliferation)//GO:0006879(cellular iron ion homeostasis)//GO:0006880(intracellular sequestering of iron ion)
chr11	87448752	87448753	87448752	g	+	4.91754	up	6	132	0.0454545	19	762	0.0249344	1.82297	1	99	0.010101	20	734	0.027248	0.370707	chr11	87405065	87555823	ENSMUSG00000010342	Tex14	+	protein_coding	1	83560	C85585	MGI:MGI:1933227|Ensembl:ENSMUSG00000010342|Vega:OTTMUSG00000001260	11	11|11 C	testis expressed gene 14		GO:0045171(intercellular bridge)//GO:0070062(extracellular exosome)//GO:0005623(cell)//GO:0000776(kinetochore)//GO:0005694(chromosome)//GO:0030496(midbody)//GO:0000775(chromosome, centromeric region)//GO:0005737(cytoplasm)	GO:0004672(protein kinase activity)//GO:0000166(nucleotide binding)//GO:0005515(protein binding)//GO:0005524(ATP binding)//GO:0019901(protein kinase binding)	GO:0007067(mitotic nuclear division)//GO:0008608(attachment of spindle microtubules to kinetochore)//GO:0006468(protein phosphorylation)//GO:0051301(cell division)//GO:0043063(intercellular bridge organization)//GO:0051306(mitotic sister chromatid separation)//GO:0007094(mitotic spindle assembly checkpoint)//GO:0007049(cell cycle)//GO:0007140(male meiosis)//GO:0032091(negative regulation of prote…
chr15	25997232	25997233	25997232	A	+	2.25	up	2	8	0.25	0	4	0	1.25	0	14	0	0	4	0	0	chr15	25984366	25998482	ENSMUSG00000052253	Zfp622	+	protein_coding	1	52521	1110033B05Rik|D15Ertd806e|ZPR9|Znf622	MGI:MGI:1289282|Ensembl:ENSMUSG00000052253	15	15 B1|15 9.71 cM	zinc finger protein 622		GO:0030687(preribosome, large subunit precursor)//GO:0005794(Golgi apparatus)//GO:0005730(nucleolus)//GO:0005634(nucleus)//GO:0005737(cytoplasm)//GO:0022625(cytosolic large ribosomal subunit)	GO:0044822(poly(A) RNA binding)//GO:0003676(nucleic acid binding)//GO:0008270(zinc ion binding)//GO:0046872(metal ion binding)	GO:0042273(ribosomal large subunit biogenesis)//GO:0043065(positive regulation of apoptotic process)//GO:0033674(positive regulation of kinase activity)//GO:0008631(intrinsic apoptotic signaling pathway in response to oxidative stress)//GO:0046330(positive regulation of JNK cascade)//GO:0043410(positive regulation of MAPK cascade)
chr18	38764564	38764565	38764564	G	-	3.34	up	22	167	0.131737	1	27	0.037037	3.55689	5	77	0.0649351	0	8	0	1.06494	.	-1	-1	.	.	.	.	0
chr19	16796568	16796569	16796568	G	+	2.0303	up	6	6	1	33	34	0.970588	1.0303	0	0	0	0	0	0	0	.	-1	-1	.	.	.	.	0
chr18	60391674	60391675	60391674	G	+	2	up	4	4	1	1	1	1	1	0	0	0	0	0	0	0	chr18	60376029	60392627	ENSMUSG00000054072	Iigp1	+	protein_coding	1	60440	2900074L10Rik|AI046432|AW111922|Ifgga1|Iigp|Irga6	MGI:MGI:1926259|Ensembl:ENSMUSG00000054072	18	18|18 D3	interferon inducible GTPase 1		GO:0020005(symbiont-containing vacuole membrane)//GO:0005789(endoplasmic reticulum membrane)//GO:0005794(Golgi apparatus)//GO:0016020(membrane)//GO:0005783(endoplasmic reticulum)//GO:0005634(nucleus)//GO:0005737(cytoplasm)	GO:0019003(GDP binding)//GO:0042802(identical protein binding)//GO:0000166(nucleotide binding)//GO:0005525(GTP binding)//GO:0003924(GTPase activity)//GO:0016787(hydrolase activity)	GO:0002376(immune system process)//GO:0045087(innate immune response)//GO:0050829(defense response to Gram-negative bacterium)//GO:0010506(regulation of autophagy)//GO:0019221(cytokine-mediated signaling pathway)//GO:0042832(defense response to protozoan)//GO:0035458(cellular response to interferon-beta)
chr17	85065762	85065763	85065762	G	+	3	up	15	15	1	0	0	0	2	0	0	0	0	0	0	0	.	-1	-1	.	.	.	.	0
chr14	69970727	69970728	69970727	A	-	3	up	6	6	1	0	0	0	2	0	0	0	0	0	0	0	.	-1	-1	.	.	.	.	0
chr15	71960312	71960313	71960312	T	+	3	up	15	15	1	0	0	0	2	0	0	0	0	0	0	0	.	-1	-1	.	.	.	.	0
chr3	95622761	95622762	95622761	C	+	2.32298	up	5	10	0.5	7	32	0.21875	2.28571	2	17	0.117647	11	92	0.119565	0.983957	chr3	95622278	95622775	ENSMUSG00000060438	Rps10-ps1	+	protein_coding	1	668457	EG668457|Gm9180	MGI:MGI:3644167	3	3|3 F2.1	ribosomal protein S10, pseudogene 1
chr3	92839628	92839629	92839628	G	-	2.04	up	5	5	1	25	26	0.961538	1.04	0	0	0	0	0	0	0	.	-1	-1	.	.	.	.	0
chr8	123623678	123623679	123623678	c	-	4.95852	up	11	1723	0.00638421	95	3085	0.0307942	0.207319	2	1442	0.00138696	110	3316	0.0331725	0.0418106	.	-1	-1	.	.	.	.	0
chr18	35573039	35573040	35573039	T	+	2	up	12	12	1	9	9	1	1	0	3	0	0	1	0	0	chr18	35562158	35592045	ENSMUSG00000037236	Matr3	+	protein_coding	1	17184	1110061A14Rik|2810017I02Rik|AI841759|AW555618|D030046F20Rik|mKIAA0723	MGI:MGI:1298379|Ensembl:ENSMUSG00000037236|Vega:OTTMUSG00000045440	18	18 19.14 cM|18 C	matrin 3		GO:0005654(nucleoplasm)//GO:0016363(nuclear matrix)//GO:0005634(nucleus)//GO:0005737(cytoplasm)//GO:0016020(membrane)	GO:0003676(nucleic acid binding)//GO:0008270(zinc ion binding)//GO:0003723(RNA binding)//GO:0000166(nucleotide binding)//GO:0044822(poly(A) RNA binding)//GO:0046872(metal ion binding)	GO:0010608(posttranscriptional regulation of gene expression)//GO:0003170(heart valve development)//GO:0003281(ventricular septum development)
chr4	149424625	149424626	149424625	A	-	3	up	1	1	1	0	0	0	2	0	0	0	0	0	0	0	chr4	149328416	149426749	ENSMUSG00000028960	Ube4b	-	protein_coding	1	63958	4930551I19Rik|4933406G05Rik|AU014668|D4Bwg0973e|UFD2|UFD2a|Ufd2p|mKIAA0684	MGI:MGI:1927086|Ensembl:ENSMUSG00000028960|Vega:OTTMUSG00000010171	4	4 E2|4 79.08 cM	ubiquitination factor E4B	mmu04120(Ubiquitin mediated proteolysis)//mmu04141(Protein processing in endoplasmic reticulum)	GO:0005634(nucleus)	GO:0005524(ATP binding)//GO:0051117(ATPase binding)//GO:0005515(protein binding)//GO:0061630(ubiquitin protein ligase activity)//GO:0034450(ubiquitin-ubiquitin ligase activity)	GO:0031175(neuron projection development)//GO:0003222(ventricular trabecula myocardium morphogenesis)//GO:0016567(protein ubiquitination)//GO:0006513(protein monoubiquitination)//GO:0008626(granzyme-mediated apoptotic signaling pathway)//GO:0000209(protein polyubiquitination)//GO:0006511(ubiquitin-dependent protein catabolic process)//GO:0043161(proteasome-mediated ubiquitin-dependent protein cat…
chr1	86356046	86356047	86356046	T	-	2.125	up	16	16	1	2	3	0.666667	1.5	15	34	0.441176	5	8	0.625	0.705882	chr1	86344719	86359455	ENSMUSG00000026234	Ncl	-	protein_coding	1	17975	B530004O11Rik|C23|D0Nds28|D1Nds28|Nucl	MGI:MGI:97286|Ensembl:ENSMUSG00000026234|Vega:OTTMUSG00000048094	1	1 D|1 43.94 cM	nucleolin		GO:0030529(intracellular ribonucleoprotein complex)//GO:0070062(extracellular exosome)//GO:0009986(cell surface)//GO:0005938(cell cortex)//GO:0016020(membrane)//GO:0001650(fibrillar center)//GO:0036464(cytoplasmic ribonucleoprotein granule)//GO:0001651(dense fibrillar component)//GO:0005654(nucleoplasm)//GO:0005730(nucleolus)//GO:0005634(nucleus)//GO:0005737(cytoplasm)	GO:0043236(laminin binding)//GO:0003676(nucleic acid binding)//GO:0005102(receptor binding)//GO:0003723(RNA binding)//GO:0042134(rRNA primary transcript binding)//GO:1990631(ErbB-4 class receptor binding)//GO:0042393(histone binding)//GO:0042802(identical protein binding)//GO:0035368(selenocysteine insertion sequence binding)//GO:0000166(nucleotide binding)//GO:0042162(telomeric DNA binding)//GO:…	GO:0006897(endocytosis)//GO:1901838(positive regulation of transcription of nuclear large rRNA transcript from RNA polymerase I promoter)//GO:2000778(positive regulation of interleukin-6 secretion)//GO:2000232(regulation of rRNA processing)//GO:0071222(cellular response to lipopolysaccharide)//GO:0043066(negative regulation of apoptotic process)//GO:0032760(positive regulation of tumor necrosis f…
chr9	110208556	110208557	110208556	T	-	3	up	1	1	1	0	0	0	2	0	0	0	0	0	0	0	.	-1	-1	.	.	.	.	0
chr9	45537117	45537118	45537117	A	-	2	up	11	11	1	2	2	1	1	0	0	0	0	0	0	0	.	-1	-1	.	.	.	.	0
chr8	114720871	114720872	114720871	A	+	3	up	1	1	1	0	0	0	2	0	0	0	0	0	0	0	chr8	114439655	115352708	ENSMUSG00000004637	Wwox	+	protein_coding	1	80707	5330426P09Rik|9030416C10Rik|WOX1	MGI:MGI:1931237|Ensembl:ENSMUSG00000004637|Vega:OTTMUSG00000030624	8	8|8 E1	WW domain-containing oxidoreductase		GO:0005886(plasma membrane)//GO:0005794(Golgi apparatus)//GO:0005829(cytosol)//GO:0005739(mitochondrion)//GO:0090575(RNA polymerase II transcription factor complex)//GO:0005902(microvillus)//GO:0005634(nucleus)//GO:0005737(cytoplasm)	GO:0032442(phenylcoumaran benzylic ether reductase activity)//GO:0001105(RNA polymerase II transcription coactivator activity)//GO:0000252(C-3 sterol dehydrogenase (C-4 sterol decarboxylase) activity)//GO:0018453(2-hydroxytetrahydrofuran dehydrogenase activity)//GO:0016229(steroid dehydrogenase activity)//GO:0004448(isocitrate dehydrogenase activity)//GO:0019152(acetoin dehydrogenase activity)//G…	GO:0055114(oxidation-reduction process)//GO:0048705(skeletal system morphogenesis)//GO:2001238(positive regulation of extrinsic apoptotic signaling pathway)//GO:0016055(Wnt signaling pathway)//GO:0097191(extrinsic apoptotic signaling pathway)//GO:0030178(negative regulation of Wnt signaling pathway)//GO:0001649(osteoblast differentiation)//GO:0071560(cellular response to transforming growth facto…
chr11	53265084	53265085	53265084	G	-	3.22185	up	3	464	0.00646552	2	17	0.117647	0.0549569	4	1407	0.00284293	3	18	0.166667	0.0170576	chr11	53259814	53300457	ENSMUSG00000020361	Hspa4	-	protein_coding	1	15525	70kDa|AI317151|APG-2|Hsp110|Hsp70RY|mKIAA4025	MGI:MGI:1342292|Ensembl:ENSMUSG00000020361|Vega:OTTMUSG00000000056	11	11 B1.3|11 31.91 cM	heat shock protein 4	mmu04612(Antigen processing and presentation)	GO:0005811(lipid particle)//GO:0070062(extracellular exosome)//GO:0005634(nucleus)//GO:0005737(cytoplasm)//GO:0005829(cytosol)	GO:0032403(protein complex binding)//GO:0001085(RNA polymerase II transcription factor binding)//GO:0005524(ATP binding)//GO:0000166(nucleotide binding)//GO:0033613(activating transcription factor binding)//GO:0005515(protein binding)	GO:0010629(negative regulation of gene expression)//GO:0009408(response to heat)//GO:0043392(negative regulation of DNA binding)//GO:0010628(positive regulation of gene expression)//GO:0060548(negative regulation of cell death)//GO:0001933(negative regulation of protein phosphorylation)//GO:0032092(positive regulation of protein binding)//GO:0043066(negative regulation of apoptotic process)//GO:0…
chr9	103011416	103011417	103011416	t	-	4.46617	up	2	6	0.333333	7	108	0.0648148	5.14286	2	11	0.181818	12	76	0.157895	1.15152	.	-1	-1	.	.	.	.	0
chr7	100199403	100199404	100199403	c	+	2.34383	up	15	59	0.254237	7	37	0.189189	1.34383	0	0	0	0	0	0	0	.	-1	-1	.	.	.	.	0
chr15	79094275	79094276	79094275	A	+	2.05769	up	3	52	0.0576923	0	0	0	1.05769	0	149	0	0	1	0	0	chr15	79075223	79094400	ENSMUSG00000033047	Eif3l	+	protein_coding	1	223691	0610011H21Rik|D15N1e|Eif3eip|Eif3ip|Eif3s6ip|HSP-66Y|PAF67	MGI:MGI:2386251|Ensembl:ENSMUSG00000033047	15	15 E1|15 37.7 cM	eukaryotic translation initiation factor 3, subunit L		GO:0016020(membrane)//GO:0001650(fibrillar center)//GO:0005852(eukaryotic translation initiation factor 3 complex)//GO:0005730(nucleolus)//GO:0005654(nucleoplasm)//GO:0005737(cytoplasm)	GO:0044822(poly(A) RNA binding)//GO:0005515(protein binding)//GO:0003743(translation initiation factor activity)	GO:0006412(translation)//GO:0006413(translational initiation)//GO:0075525(viral translational termination-reinitiation)
chr16	35981641	35981642	35981641	t	+	4.2953	up	33	1993	0.016558	18	2469	0.0072904	2.2712	9	1240	0.00725807	27	1967	0.0137265	0.528763	chr16	35978750	36037131	ENSMUSG00000022905	Kpna1	+	protein_coding	1	16646	AW494490|IPOA5|NPI1|Rch2|mSRP1	MGI:MGI:103560|Ensembl:ENSMUSG00000022905|Vega:OTTMUSG00000038076	16	16|16 B4-B5	karyopherin (importin) alpha 1	mmu05164(Influenza A)	GO:0030425(dendrite)//GO:0005829(cytosol)//GO:0005643(nuclear pore)//GO:0005654(nucleoplasm)//GO:0005634(nucleus)//GO:0005737(cytoplasm)	GO:0008139(nuclear localization sequence binding)//GO:0005515(protein binding)//GO:0008565(protein transporter activity)	GO:0006607(NLS-bearing protein import into nucleus)//GO:0006810(transport)//GO:0006606(protein import into nucleus)//GO:0015031(protein transport)
chr1	54987138	54987139	54987138	A	-	4.2	up	4	5	0.8	1	4	0.25	3.2	0	10	0	5	17	0.294118	0	chr1	54985169	55027478	ENSMUSG00000025982	Sf3b1	-	protein_coding	1	81898	155kDa|2810001M05Rik|AA409119|Prp10|SAP155|SF3b155|TA-8|Targ4	MGI:MGI:1932339|Ensembl:ENSMUSG00000025982|Vega:OTTMUSG00000046964	1	1 C1.2|1 27.98 cM	splicing factor 3b, subunit 1	mmu03040(Spliceosome)	GO:0034693(U11/U12 snRNP)//GO:0030532(small nuclear ribonucleoprotein complex)//GO:0071013(catalytic step 2 spliceosome)//GO:0071004(U2-type prespliceosome)//GO:0005686(U2 snRNP)//GO:0016363(nuclear matrix)//GO:0005689(U12-type spliceosomal complex)//GO:0000785(chromatin)//GO:0005654(nucleoplasm)//GO:0005634(nucleus)//GO:0005681(spliceosomal complex)	GO:0044822(poly(A) RNA binding)//GO:0003682(chromatin binding)//GO:0005515(protein binding)//GO:0003729(mRNA binding)	GO:0000245(spliceosomal complex assembly)//GO:0008380(RNA splicing)//GO:0000398(mRNA splicing, via spliceosome)//GO:0009952(anterior/posterior pattern specification)//GO:0006397(mRNA processing)//GO:0001825(blastocyst formation)
chr7	114899497	114899498	114899497	A	+	3	up	1	1	1	0	0	0	2	0	0	0	0	0	0	0	.	-1	-1	.	.	.	.	0
chr9	46468463	46468464	46468463	A	+	2	up	11	11	1	18	18	1	1	0	0	0	0	0	0	0	.	-1	-1	.	.	.	.	0
chr3	69455074	69455075	69455074	G	+	2	up	2	2	1	1	1	1	1	0	0	0	0	0	0	0	chr3	69316861	69560802	ENSMUSG00000027784	Ppm1l	+	protein_coding	1	242083	3222401G13|5930404J21Rik|AI481720|AW045850|PP2C|PP2Cepsilon|Pp2ce|Ppp2ce|mKIAA4175	MGI:MGI:2139740|Ensembl:ENSMUSG00000027784|Vega:OTTMUSG00000026599	3	3|3 E1	protein phosphatase 1 (formerly 2C)-like		GO:0016020(membrane)//GO:0016021(integral component of membrane)//GO:0070062(extracellular exosome)	GO:0004721(phosphoprotein phosphatase activity)//GO:0004722(protein serine/threonine phosphatase activity)//GO:0043169(cation binding)//GO:0003824(catalytic activity)//GO:0046872(metal ion binding)//GO:0005515(protein binding)//GO:0016787(hydrolase activity)	GO:0000165(MAPK cascade)//GO:0006470(protein dephosphorylation)//GO:0007178(transmembrane receptor protein serine/threonine kinase signaling pathway)
chr17	11671906	11671907	11671906	a	-	2.45833	up	7	8	0.875	3	5	0.6	1.45833	0	0	0	3	3	1	0	.	-1	-1	.	.	.	.	0
chr11	83271637	83271638	83271637	a	+	3.99549	up	3	84	0.0357143	16	147	0.108844	0.328125	1	77	0.012987	34	215	0.15814	0.0821238	.	-1	-1	.	.	.	.	0
chr14	80402083	80402084	80402083	A	-	2	up	87	87	1	1	1	1	1	0	0	0	0	0	0	0	.	-1	-1	.	.	.	.	0
chr2	165970500	165970501	165970500	G	+	3	up	3	3	1	0	0	0	2	0	0	0	0	0	0	0	.	-1	-1	.	.	.	.	0
chr13	21307277	21307278	21307277	A	+	2	up	38	38	1	1	1	1	1	0	0	0	0	0	0	0	.	-1	-1	.	.	.	.	0
chr7	127527950	127527951	127527950	T	+	2.66667	up	10	18	0.555556	3	9	0.333333	1.66667	0	12	0	4	12	0.333333	0	chr7	127512027	127536376	ENSMUSG00000053877	Srcap	+	protein_coding	1	100043597	B930091H02Rik|D030022P06Rik|F630004O05Rik	MGI:MGI:2444036|Ensembl:ENSMUSG00000053877|Ensembl:ENSMUSG00000107023|Vega:OTTMUSG00000048247|Vega:OTTMUSG00000055775	7	7|7 F3	Snf2-related CREBBP activator protein		GO:0043234(protein complex)//GO:0005634(nucleus)//GO:0005794(Golgi apparatus)//GO:0048471(perinuclear region of cytoplasm)	GO:0003674(molecular_function)	GO:0008150(biological_process)
chr10	128089019	128089020	128089019	T	+	4.25	up	4	48	0.0833333	2	78	0.025641	3.25	0	123	0	3	157	0.0191083	0	chr10	128083273	128090391	ENSMUSG00000025393	Atp5b	+	protein_coding	1	11947	-	MGI:MGI:107801|Ensembl:ENSMUSG00000025393|Vega:OTTMUSG00000023688	10	10|10 D3	ATP synthase, H+ transporting mitochondrial F1 complex, beta subunit	mmu00190(Oxidative phosphorylation)//mmu01100(Metabolic pathways)//mmu05010(Alzheimer's disease)//mmu05012(Parkinson's disease)//mmu05016(Huntington's disease)	GO:0005886(plasma membrane)//GO:0043209(myelin sheath)//GO:0009986(cell surface)//GO:0042645(mitochondrial nucleoid)//GO:0016020(membrane)//GO:0070062(extracellular exosome)//GO:0005743(mitochondrial inner membrane)//GO:0045261(proton-transporting ATP synthase complex, catalytic core F(1))//GO:0000275(mitochondrial proton-transporting ATP synthase complex, catalytic core F(1))//GO:0005739(mitocho…	GO:0030228(lipoprotein particle receptor activity)//GO:0046933(proton-transporting ATP synthase activity, rotational mechanism)//GO:0005524(ATP binding)//GO:0046961(proton-transporting ATPase activity, rotational mechanism)//GO:0000166(nucleotide binding)//GO:0016887(ATPase activity)//GO:0005509(calcium ion binding)//GO:0042288(MHC class I protein binding)//GO:0016787(hydrolase activity)//GO:0016…	GO:0015986(ATP synthesis coupled proton transport)//GO:0015992(proton transport)//GO:0006898(receptor-mediated endocytosis)//GO:0051453(regulation of intracellular pH)//GO:0015991(ATP hydrolysis coupled proton transport)//GO:0006754(ATP biosynthetic process)//GO:0001649(osteoblast differentiation)//GO:0006933(negative regulation of cell adhesion involved in substrate-bound cell migration)//GO:000…
chr9	64175089	64175090	64175089	A	+	2.2708	up	32	214	0.149533	7	267	0.0262172	5.7036	34	222	0.153153	15	246	0.0609756	2.51171	chr9	64173387	64178562	ENSMUSG00000032399	Rpl4	+	protein_coding	1	67891	2010004J23Rik	MGI:MGI:1915141|Ensembl:ENSMUSG00000032399	9	9|9 D	ribosomal protein L4	mmu03010(Ribosome)	GO:0030529(intracellular ribonucleoprotein complex)//GO:0070062(extracellular exosome)//GO:0031672(A band)//GO:0015934(large ribosomal subunit)//GO:0016020(membrane)//GO:0005737(cytoplasm)//GO:0005730(nucleolus)//GO:0005634(nucleus)//GO:0005840(ribosome)//GO:0005925(focal adhesion)//GO:0022625(cytosolic large ribosomal subunit)	GO:0044822(poly(A) RNA binding)//GO:0003735(structural constituent of ribosome)//GO:0005515(protein binding)//GO:0008097(5S rRNA binding)	GO:0006412(translation)//GO:0050772(positive regulation of axonogenesis)//GO:0045773(positive regulation of axon extension)
chr13	5725552	5725553	5725552	A	-	3	up	5	5	1	0	0	0	2	0	0	0	0	0	0	0	.	-1	-1	.	.	.	.	0
chr6	3201240	3201241	3201240	c	+	6.39237	up	25	4681	0.00534074	42	10099	0.00415883	1.28419	4	3617	0.00110589	44	7993	0.00550482	0.200895	.	-1	-1	.	.	.	.	0
chrX	139013918	139013919	139013918	a	+	2	up	2	2	1	19	19	1	1	0	0	0	0	0	0	0	.	-1	-1	.	.	.	.	0
chr6	99127378	99127379	99127378	A	-	3	up	1	1	1	0	0	0	2	0	0	0	0	1	0	0	chr6	98925338	99522721	ENSMUSG00000030067	Foxp1	-	protein_coding	1	108655	3110052D19Rik|4932443N09Rik|AI461938|AW494214	MGI:MGI:1914004|Ensembl:ENSMUSG00000030067|Vega:OTTMUSG00000022717	6	6|6 E1	forkhead box P1		GO:0005634(nucleus)	GO:0000978(RNA polymerase II core promoter proximal region sequence-specific DNA binding)//GO:0003700(transcription factor activity, sequence-specific DNA binding)//GO:0043565(sequence-specific DNA binding)//GO:0003682(chromatin binding)//GO:0046982(protein heterodimerization activity)//GO:0003705(transcription factor activity, RNA polymerase II distal enhancer sequence-specific binding)//GO:0042…	GO:0072619(interleukin-21 secretion)//GO:0055007(cardiac muscle cell differentiation)//GO:2000727(positive regulation of cardiac muscle cell differentiation)//GO:0061470(T follicular helper cell differentiation)//GO:0000122(negative regulation of transcription from RNA polymerase II promoter)//GO:0060043(regulation of cardiac muscle cell proliferation)//GO:0007519(skeletal muscle tissue developme…
chr1	172148256	172148257	172148256	T	+	2	up	13	13	1	1	2	0.5	2	27	27	1	1	1	1	1	chr1	172148015	172196393	ENSMUSG00000026554	Dcaf8	+	protein_coding	1	98193	AA408877|AA433120|AA792214|AU018973|C76055|D1Dau35e|D1Ucla4|H326|Wdr42a	MGI:MGI:91860|Ensembl:ENSMUSG00000026554|Vega:OTTMUSG00000050094	1	1 H3|1 79.54 cM	DDB1 and CUL4 associated factor 8		GO:0005634(nucleus)//GO:0080008(Cul4-RING E3 ubiquitin ligase complex)//GO:0005737(cytoplasm)	GO:0003674(molecular_function)	GO:0008150(biological_process)
chr8	13378095	13378096	13378095	T	+	3.38235	up	1	2	0.5	3	20	0.15	3.33333	4	23	0.173913	6	34	0.176471	0.985507	.	-1	-1	.	.	.	.	0
chr7	44250168	44250169	44250168	C	+	2.30534	up	15	156	0.0961538	7	251	0.0278884	3.4478	14	226	0.0619469	14	338	0.0414201	1.49558	chr7	44246722	44262720	ENSMUSG00000045411	2410002F23Rik	+	protein_coding	1	668661	-	MGI:MGI:1914226|Ensembl:ENSMUSG00000045411|Vega:OTTMUSG00000023110	7	7|7 B4	RIKEN cDNA 2410002F23 gene
chr2	130623553	130623554	130623553	T	-	2.14925	up	10	10	1	0	0	0	2	67	72	0.930556	1	1	1	0.930556	chr2	130590002	130630038	ENSMUSG00000027300	Ubox5	-	protein_coding	1	140629	1500010O06Rik|C330018L13Rik|Rnf37|UIP5|Ubce7ip5|Ube7ip5	MGI:MGI:2154658|Ensembl:ENSMUSG00000027300|Vega:OTTMUSG00000015515	2	2|2 F3	U box domain containing 5	mmu04120(Ubiquitin mediated proteolysis)	GO:0005634(nucleus)//GO:0016604(nuclear body)	GO:0070740(tubulin-glutamic acid ligase activity)//GO:0008270(zinc ion binding)//GO:0070739(protein-glutamic acid ligase activity)//GO:0031625(ubiquitin protein ligase binding)//GO:0008766(UDP-N-acetylmuramoylalanyl-D-glutamyl-2,6-diaminopimelate-D-alanyl-D-alanine ligase activity)//GO:0061630(ubiquitin protein ligase activity)//GO:0070737(protein-glycine ligase activity, elongating)//GO:0004842(…	GO:0000209(protein polyubiquitination)//GO:0016567(protein ubiquitination)
chr2	130623553	130623554	130623553	T	-	2.14925	up	10	10	1	0	0	0	2	67	72	0.930556	1	1	1	0.930556	chr2	130613840	130630027	ENSMUSG00000079043	Fastkd5	-	protein_coding	1	380601	C78212|mKIAA1792	MGI:MGI:2139469|Ensembl:ENSMUSG00000079043|Vega:OTTMUSG00000015493	2	2|2 F1	FAST kinase domains 5		GO:0042645(mitochondrial nucleoid)//GO:0035770(ribonucleoprotein granule)//GO:0005739(mitochondrion)	GO:0004672(protein kinase activity)//GO:0003723(RNA binding)//GO:0019843(rRNA binding)//GO:0044822(poly(A) RNA binding)	GO:0006397(mRNA processing)//GO:0045333(cellular respiration)//GO:0000963(mitochondrial RNA processing)
chr7	26460867	26460868	26460867	a	-	2.05417	up	17	205	0.0829268	9	219	0.0410959	2.01789	3	184	0.0163043	4	241	0.0165975	0.982337	.	-1	-1	.	.	.	.	0
chr9	59668996	59668997	59668996	G	+	3.29187	up	1	103	0.00970874	2	310	0.00645161	1.50485	1	215	0.00465116	7	688	0.0101744	0.457143	chr9	59656368	59679375	ENSMUSG00000032294	Pkm	+	protein_coding	1	18746	AA414905|AL024370|AL024424|Pk-2|Pk-3|Pk3|Pkm2	MGI:MGI:97591|Ensembl:ENSMUSG00000032294	9	9 B|9 32.03 cM	pyruvate kinase, muscle	mmu00010(Glycolysis / Gluconeogenesis)//mmu00230(Purine metabolism)//mmu00620(Pyruvate metabolism)//mmu01100(Metabolic pathways)//mmu01200(Carbon metabolism)//mmu01230(Biosynthesis of amino acids)//mmu04922(Glucagon signaling pathway)//mmu04930(Type II diabetes mellitus)//mmu05203(Viral carcinogenesis)//mmu05230(Central carbon metabolism in cancer)	GO:0005886(plasma membrane)//GO:0005929(cilium)//GO:1903561(extracellular vesicle)//GO:0005739(mitochondrion)//GO:0031982(vesicle)//GO:0070062(extracellular exosome)//GO:0031012(extracellular matrix)//GO:0005634(nucleus)//GO:0043209(myelin sheath)//GO:0005737(cytoplasm)	GO:0043531(ADP binding)//GO:0005524(ATP binding)//GO:0004743(pyruvate kinase activity)//GO:0000287(magnesium ion binding)//GO:0023026(MHC class II protein complex binding)//GO:0000166(nucleotide binding)//GO:0030955(potassium ion binding)//GO:0016301(kinase activity)//GO:0044822(poly(A) RNA binding)//GO:0003824(catalytic activity)//GO:0046872(metal ion binding)//GO:0005515(protein binding)//GO:00…	GO:0008152(metabolic process)//GO:0031100(organ regeneration)//GO:0006096(glycolytic process)//GO:0006754(ATP biosynthetic process)//GO:0001889(liver development)//GO:0012501(programmed cell death)//GO:0043403(skeletal muscle tissue regeneration)//GO:0006006(glucose metabolic process)//GO:0016310(phosphorylation)//GO:0042866(pyruvate biosynthetic process)
chr12	17283977	17283978	17283977	C	+	2.29504	up	4	18	0.222222	4	37	0.108108	2.05556	8	92	0.0869565	10	103	0.0970874	0.895652	chr12	17266545	17284770	ENSMUSG00000020571	Pdia6	+	protein_coding	1	71853	1700015E05Rik|AL023058|C77895|CaBP5|P5|Txndc7	MGI:MGI:1919103|Ensembl:ENSMUSG00000020571|Vega:OTTMUSG00000023877	12	12|12 A1.1	protein disulfide isomerase associated 6	mmu04141(Protein processing in endoplasmic reticulum)	GO:0005886(plasma membrane)//GO:0070062(extracellular exosome)//GO:0005790(smooth endoplasmic reticulum)//GO:0005788(endoplasmic reticulum lumen)//GO:0034663(endoplasmic reticulum chaperone complex)//GO:0016020(membrane)//GO:0005783(endoplasmic reticulum)//GO:0005793(endoplasmic reticulum-Golgi intermediate compartment)	GO:0016853(isomerase activity)//GO:0003756(protein disulfide isomerase activity)	GO:0045454(cell redox homeostasis)//GO:0043277(apoptotic cell clearance)//GO:0006457(protein folding)//GO:0034976(response to endoplasmic reticulum stress)
chr5	98033098	98033099	98033098	A	-	2	up	27	27	1	2	2	1	1	0	0	0	0	0	0	0	.	-1	-1	.	.	.	.	0
chr6	149339459	149339460	149339459	g	+	2.5	up	1	2	0.5	0	0	0	1.5	0	0	0	0	0	0	0	.	-1	-1	.	.	.	.	0
chr15	87689405	87689406	87689405	c	-	2.66667	up	16	16	1	3	5	0.6	1.66667	0	0	0	0	0	0	0	.	-1	-1	.	.	.	.	0
chr6	128799451	128799452	128799451	t	-	4.66	up	12	25	0.48	8	61	0.131148	3.66	0	15	0	4	42	0.0952381	0	.	-1	-1	.	.	.	.	0
chr2	34775152	34775153	34775152	A	+	2.08696	up	2	23	0.0869565	0	51	0	1.08696	0	80	0	1	90	0.0111111	0	chr2	34771970	34776531	ENSMUSG00000026864	Hspa5	+	protein_coding	1	14828	AL022860|AU019543|Bip|D2Wsu141e|D2Wsu17e|Grp78|Hsce70|SEZ-7|Sez7|baffled|mBiP	MGI:MGI:95835|Ensembl:ENSMUSG00000026864|Vega:OTTMUSG00000012014	2	2 B|2 22.94 cM	heat shock protein 5	mmu03060(Protein export)//mmu04141(Protein processing in endoplasmic reticulum)//mmu04612(Antigen processing and presentation)//mmu04918(Thyroid hormone synthesis)//mmu05020(Prion diseases)	GO:0005886(plasma membrane)//GO:0043209(myelin sheath)//GO:0030496(midbody)//GO:0009986(cell surface)//GO:0005790(smooth endoplasmic reticulum)//GO:0005789(endoplasmic reticulum membrane)//GO:0030176(integral component of endoplasmic reticulum membrane)//GO:0005788(endoplasmic reticulum lumen)//GO:0005739(mitochondrion)//GO:0008180(COP9 signalosome)//GO:0005925(focal adhesion)//GO:0070062(extrace…	GO:0019904(protein domain specific binding)//GO:0051082(unfolded protein binding)//GO:0043022(ribosome binding)//GO:0005524(ATP binding)//GO:0019899(enzyme binding)//GO:0051787(misfolded protein binding)//GO:0000166(nucleotide binding)//GO:0016887(ATPase activity)//GO:0005515(protein binding)//GO:0001948(glycoprotein binding)//GO:0031625(ubiquitin protein ligase binding)	GO:0035437(maintenance of protein localization in endoplasmic reticulum)//GO:0021680(cerebellar Purkinje cell layer development)//GO:0006987(activation of signaling protein activity involved in unfolded protein response)//GO:0031398(positive regulation of protein ubiquitination)//GO:0042149(cellular response to glucose starvation)//GO:0030512(negative regulation of transforming growth factor beta…
chr11	51634284	51634285	51634284	C	-	2	up	9	9	1	0	0	0	2	20	20	1	2	2	1	1	chr11	51623671	51635896	ENSMUSG00000001054	Rmnd5b	-	protein_coding	1	66089	0610039K22Rik|Gid2	MGI:MGI:1913339|Ensembl:ENSMUSG00000001054|Vega:OTTMUSG00000005605	11	11|11 B1.3	required for meiotic nuclear division 5 homolog B		GO:0005575(cellular_component)	GO:0003674(molecular_function)	GO:0008150(biological_process)
chr1	147039558	147039559	147039558	c	-	2	up	10	10	1	5	5	1	1	0	0	0	0	0	0	0	.	-1	-1	.	.	.	.	0
chr10	9998058	9998059	9998058	A	-	2.10213	up	37	45	0.822222	94	126	0.746032	1.10213	0	0	0	0	0	0	0	.	-1	-1	.	.	.	.	0
chr13	23803636	23803637	23803636	a	-	3.46229	up	7	59	0.118644	13	48	0.270833	0.43807	3	106	0.0283019	17	76	0.223684	0.126526	.	-1	-1	.	.	.	.	0
chr7	110059824	110059825	110059824	g	-	3.63363	up	6	143	0.041958	11	192	0.0572917	0.732359	1	86	0.0116279	6	104	0.0576923	0.20155	chr7	110057987	110061325	ENSMUSG00000073867	AA474408	-	protein_coding	1	767812	-	MGI:MGI:3034216	7	7 E3-F1|7	expressed sequence AA474408		GO:0005575(cellular_component)	GO:0003674(molecular_function)	GO:0008150(biological_process)
chr19	48054482	48054483	48054482	T	+	2	up	10	10	1	5	5	1	1	0	0	0	0	0	0	0	.	-1	-1	.	.	.	.	0
chr6	128760712	128760713	128760712	t	-	3.52252	up	6	8	0.75	3	34	0.0882353	8.5	15	23	0.652174	10	37	0.27027	2.41304	.	-1	-1	.	.	.	.	0
chr7	130834557	130834558	130834557	a	+	2.98354	up	17	5314	0.0031991	17	11622	0.00146274	2.18705	3	3027	0.00099108	11	8136	0.00135202	0.733039	.	-1	-1	.	.	.	.	0
chr10	97532240	97532241	97532240	t	-	2.95652	up	22	23	0.956522	0	0	0	1.95652	0	0	0	0	0	0	0	.	-1	-1	.	.	.	.	0
chr17	19783481	19783482	19783481	c	+	2	up	17	17	1	6	6	1	1	0	0	0	0	0	0	0	chr17	19773363	19812536	ENSMUSG00000091771	Vmn2r103	+	protein_coding	1	627636	EG627636|Vmn103	MGI:MGI:3644032|Ensembl:ENSMUSG00000091771|Vega:OTTMUSG00000039765	17	17|17 A3.2	vomeronasal 2, receptor 103		GO:0005575(cellular_component)	GO:0003674(molecular_function)	GO:0008150(biological_process)
chrX	16673114	16673115	16673114	C	+	2	up	27	27	1	5	5	1	1	0	0	0	0	0	0	0	chrX	16619698	16687818	ENSMUSG00000025037	Maoa	+	protein_coding	1	17161	1110061B18Rik|AA407771	MGI:MGI:96915|Ensembl:ENSMUSG00000025037|Vega:OTTMUSG00000016928	X	X A2|X 11.78 cM	monoamine oxidase A	mmu00260(Glycine, serine and threonine metabolism)//mmu00330(Arginine and proline metabolism)//mmu00340(Histidine metabolism)//mmu00350(Tyrosine metabolism)//mmu00360(Phenylalanine metabolism)//mmu00380(Tryptophan metabolism)//mmu00982(Drug metabolism - cytochrome P450)//mmu01100(Metabolic pathways)//mmu04726(Serotonergic synapse)//mmu04728(Dopaminergic synapse)//mmu05030(Cocaine addiction)//mmu0…	GO:0016020(membrane)//GO:0016021(integral component of membrane)//GO:0005739(mitochondrion)//GO:0005741(mitochondrial outer membrane)	GO:0050660(flavin adenine dinucleotide binding)//GO:0016491(oxidoreductase activity)//GO:0005515(protein binding)//GO:0051378(serotonin binding)//GO:0008131(primary amine oxidase activity)	GO:0055114(oxidation-reduction process)//GO:0006584(catecholamine metabolic process)//GO:0042443(phenylethylamine metabolic process)//GO:0042135(neurotransmitter catabolic process)//GO:0042428(serotonin metabolic process)//GO:0042420(dopamine catabolic process)
chr5	60043075	60043076	60043075	A	-	2.30903	up	1	4	0.25	4	19	0.210526	1.1875	1	7	0.142857	5	18	0.277778	0.514286	.	-1	-1	.	.	.	.	0
chr15	24381237	24381238	24381237	A	+	2	up	17	17	1	11	11	1	1	0	0	0	0	0	0	0	.	-1	-1	.	.	.	.	0
chr4	125066409	125066410	125066409	T	-	3	up	13	13	1	0	0	0	2	0	0	0	0	0	0	0	.	-1	-1	.	.	.	.	0
chr3	153977335	153977336	153977335	G	+	2	up	2	2	1	8	8	1	1	0	0	0	2	2	1	0	chr3	153973436	154271722	ENSMUSG00000028360	Slc44a5	+	protein_coding	1	242259	AA117069|Gm422	MGI:MGI:3035141|Ensembl:ENSMUSG00000028360|Vega:OTTMUSG00000030388	3	3|3 H3-H4	solute carrier family 44, member 5	mmu05231(Choline metabolism in cancer)	GO:0016020(membrane)//GO:0016021(integral component of membrane)//GO:0005575(cellular_component)	GO:0003674(molecular_function)	GO:0008150(biological_process)
chr6	21565601	21565602	21565601	G	-	2	up	4	4	1	14	14	1	1	0	0	0	0	0	0	0	.	-1	-1	.	.	.	.	0
chr12	80441449	80441450	80441449	g	-	3.5936	up	71	900	0.0788889	46	838	0.0548926	1.43715	13	561	0.0231729	31	535	0.0579439	0.399919	.	-1	-1	.	.	.	.	0
chr10	30504888	30504889	30504888	A	-	3	up	6	6	1	0	0	0	2	0	0	0	0	0	0	0	.	-1	-1	.	.	.	.	0
chr9	20890797	20890798	20890797	G	+	2.36359	up	8	139	0.057554	13	308	0.0422078	1.36359	0	142	0	8	310	0.0258065	0	chr9	20888175	20892178	ENSMUSG00000004100	Ppan	+	protein_coding	1	235036	A230087P06Rik|SSF1	MGI:MGI:2178445|Ensembl:ENSMUSG00000004100|Vega:OTTMUSG00000023850	9	9|9 A3	peter pan homolog (Drosophila)		GO:0030687(preribosome, large subunit precursor)//GO:0005634(nucleus)	GO:0019843(rRNA binding)//GO:0044822(poly(A) RNA binding)	GO:0001560(regulation of cell growth by extracellular stimulus)//GO:0000027(ribosomal large subunit assembly)
chr11	50311707	50311708	50311707	A	-	2.03412	up	15	30	0.5	7	28	0.25	2	25	91	0.274725	19	68	0.279412	0.983227	chr11	50293961	50325673	ENSMUSG00000020368	Canx	-	protein_coding	1	12330	1110069N15Rik|AI988026|Cnx|D11Ertd153e	MGI:MGI:88261|Ensembl:ENSMUSG00000020368|Vega:OTTMUSG00000005582	11	11 B1.3|11 30.46 cM	calnexin	mmu04141(Protein processing in endoplasmic reticulum)//mmu04145(Phagosome)//mmu04612(Antigen processing and presentation)//mmu04918(Thyroid hormone synthesis)//mmu05166(HTLV-I infection)	GO:0016021(integral component of membrane)//GO:0043209(myelin sheath)//GO:0005791(rough endoplasmic reticulum)//GO:0005790(smooth endoplasmic reticulum)//GO:0043234(protein complex)//GO:0005789(endoplasmic reticulum membrane)//GO:0032839(dendrite cytoplasm)//GO:0044233(ER-mitochondrion membrane contact site)//GO:0016020(membrane)//GO:0005783(endoplasmic reticulum)//GO:0030424(axon)//GO:0005840(ri…	GO:0046872(metal ion binding)//GO:0051082(unfolded protein binding)//GO:0034185(apolipoprotein binding)//GO:0030246(carbohydrate binding)//GO:0044822(poly(A) RNA binding)//GO:0035255(ionotropic glutamate receptor binding)//GO:0005515(protein binding)//GO:0001948(glycoprotein binding)//GO:0005509(calcium ion binding)	GO:0061077(chaperone-mediated protein folding)//GO:0072583(clathrin-mediated endocytosis)//GO:0048488(synaptic vesicle endocytosis)//GO:0006457(protein folding)
chr17	60917147	60917148	60917147	A	+	2	up	5	5	1	1	1	1	1	0	0	0	0	0	0	0	.	-1	-1	.	.	.	.	0
chr10	111032129	111032130	111032129	A	+	3	up	3	3	1	0	1	0	2	0	0	0	0	0	0	0	.	-1	-1	.	.	.	.	0
chr10	40349794	40349795	40349794	G	+	2	up	3	3	1	12	12	1	1	0	0	0	15	15	1	0	chr10	40349308	40483818	ENSMUSG00000038481	Cdk19	+	protein_coding	1	78334	2700084L06Rik|AI845279|AW228747|CDK11|Cdc2l6|mKIAA1028	MGI:MGI:1925584|Ensembl:ENSMUSG00000038481	10	10|10 B1	cyclin-dependent kinase 19		GO:0005634(nucleus)//GO:0005575(cellular_component)//GO:0005829(cytosol)	GO:0004674(protein serine/threonine kinase activity)//GO:0004672(protein kinase activity)//GO:0004693(cyclin-dependent protein serine/threonine kinase activity)//GO:0000166(nucleotide binding)//GO:0016301(kinase activity)//GO:0019899(enzyme binding)//GO:0005524(ATP binding)//GO:0016740(transferase activity)	GO:0016310(phosphorylation)//GO:0043065(positive regulation of apoptotic process)//GO:0006468(protein phosphorylation)//GO:0050729(positive regulation of inflammatory response)
chr17	89259209	89259210	89259209	t	+	3	up	20	20	1	0	0	0	2	0	0	0	0	0	0	0	.	-1	-1	.	.	.	.	0
chr1	14865901	14865902	14865901	A	+	2	up	65	65	1	0	0	0	2	226	226	1	2	2	1	1	.	-1	-1	.	.	.	.	0
chr17	66472389	66472390	66472389	A	-	2	up	7	7	1	0	0	0	2	25	25	1	1	1	1	1	.	-1	-1	.	.	.	.	0
chr11	32064747	32064748	32064747	C	+	2.59091	up	13	22	0.590909	0	137	0	1.59091	0	11	0	2	204	0.00980392	0	.	-1	-1	.	.	.	.	0
chr6	51462803	51462804	51462803	A	-	2.41172	up	3	20	0.15	1	49	0.0204082	7.35	4	21	0.190476	7	112	0.0625	3.04762	chr6	51460434	51469894	ENSMUSG00000004980	Hnrnpa2b1	-	protein_coding	1	53379	9130414A06Rik|Hnrpa2|Hnrpa2b1|hnrnp-A	MGI:MGI:104819|Ensembl:ENSMUSG00000004980|Vega:OTTMUSG00000057601	6	6|6 B3	heterogeneous nuclear ribonucleoprotein A2/B1		GO:0030529(intracellular ribonucleoprotein complex)//GO:0070062(extracellular exosome)//GO:0005576(extracellular region)//GO:0043204(perikaryon)//GO:0043005(neuron projection)//GO:0016020(membrane)//GO:0071598(neuronal ribonucleoprotein granule)//GO:0071013(catalytic step 2 spliceosome)//GO:0005681(spliceosomal complex)//GO:0000785(chromatin)//GO:0005654(nucleoplasm)//GO:0005634(nucleus)//GO:0005…	GO:0003676(nucleic acid binding)//GO:0097157(pre-mRNA intronic binding)//GO:0003723(RNA binding)//GO:0035198(miRNA binding)//GO:1990715(mRNA CDS binding)//GO:0000166(nucleotide binding)//GO:0001069(regulatory region RNA binding)//GO:0003730(mRNA 3'-UTR binding)//GO:0044822(poly(A) RNA binding)//GO:0043047(single-stranded telomeric DNA binding)//GO:1990247(N6-methyladenosine-containing RNA binding)	GO:0006406(mRNA export from nucleus)//GO:0008380(RNA splicing)//GO:0050658(RNA transport)//GO:0000398(mRNA splicing, via spliceosome)//GO:0051028(mRNA transport)//GO:1990428(miRNA transport)//GO:0016233(telomere capping)//GO:0048025(negative regulation of mRNA splicing, via spliceosome)//GO:0000122(negative regulation of transcription from RNA polymerase II promoter)//GO:0006397(mRNA processing)/…
chr19	42107240	42107241	42107240	g	+	3	up	5	5	1	0	0	0	2	0	0	0	0	0	0	0	chr19	42090435	42122218	ENSMUSG00000025178	Pi4k2a	+	protein_coding	1	84095	Pi4k2	MGI:MGI:1934031|Ensembl:ENSMUSG00000025178	19	19 C3|19 35.74 cM	phosphatidylinositol 4-kinase type 2 alpha	mmu00562(Inositol phosphate metabolism)//mmu01100(Metabolic pathways)//mmu04070(Phosphatidylinositol signaling system)	GO:0043005(neuron projection)//GO:0005765(lysosomal membrane)//GO:0030054(cell junction)//GO:0005768(endosome)//GO:0016020(membrane)//GO:0005794(Golgi apparatus)//GO:0045202(synapse)//GO:0043231(intracellular membrane-bounded organelle)//GO:0005739(mitochondrion)//GO:0031410(cytoplasmic vesicle)//GO:0030672(synaptic vesicle membrane)//GO:0031083(BLOC-1 complex)//GO:0043025(neuronal cell body)//GO…	GO:0004430(1-phosphatidylinositol 4-kinase activity)//GO:0032403(protein complex binding)//GO:0005524(ATP binding)//GO:0035651(AP-3 adaptor complex binding)//GO:0000166(nucleotide binding)//GO:0016301(kinase activity)//GO:0016740(transferase activity)	GO:0016310(phosphorylation)//GO:0046854(phosphatidylinositol phosphorylation)//GO:0002561(basophil degranulation)//GO:0006661(phosphatidylinositol biosynthetic process)//GO:0098779(mitophagy in response to mitochondrial depolarization)
chr1	119471287	119471288	119471287	a	-	3	up	2	2	1	0	2	0	2	0	0	0	0	4	0	0	chr1	119470305	119504794	ENSMUSG00000004451	Ralb	-	protein_coding	1	64143	5730472O18Rik	MGI:MGI:1927244|Ensembl:ENSMUSG00000004451|Vega:OTTMUSG00000021776	1	1|1 E2	v-ral simian leukemia viral oncogene B	mmu04014(Ras signaling pathway)//mmu04015(Rap1 signaling pathway)//mmu04072(Phospholipase D signaling pathway)//mmu05200(Pathways in cancer)//mmu05212(Pancreatic cancer)	GO:0005886(plasma membrane)//GO:0070062(extracellular exosome)//GO:0005776(autophagosome)//GO:0000145(exocyst)//GO:0030496(midbody)//GO:0016020(membrane)	GO:0031625(ubiquitin protein ligase binding)//GO:0019003(GDP binding)//GO:0000166(nucleotide binding)//GO:0005525(GTP binding)//GO:0003924(GTPase activity)//GO:0051117(ATPase binding)	GO:0032092(positive regulation of protein binding)//GO:0060178(regulation of exocyst localization)//GO:0071360(cellular response to exogenous dsRNA)//GO:0071902(positive regulation of protein serine/threonine kinase activity)//GO:0051301(cell division)//GO:0007264(small GTPase mediated signal transduction)//GO:0007265(Ras protein signal transduction)//GO:0007049(cell cycle)//GO:0001928(regulation…
chr3	96559411	96559412	96559411	A	+	2.13	up	4	40	0.1	10	113	0.0884956	1.13	0	58	0	7	117	0.0598291	0	chr3	96557957	96561883	ENSMUSG00000038393	Txnip	+	protein_coding	1	56338	1200008J08Rik|AA682105|Hyplip1|THIF|Tbp-2|VDUP1	MGI:MGI:1889549|Ensembl:ENSMUSG00000038393|Vega:OTTMUSG00000021271	3	3 F2.2|3 41.93 cM	thioredoxin interacting protein		GO:0005634(nucleus)//GO:0005758(mitochondrial intermembrane space)//GO:0005737(cytoplasm)	GO:0005515(protein binding)//GO:0031625(ubiquitin protein ligase binding)//GO:0004857(enzyme inhibitor activity)	GO:0006606(protein import into nucleus)//GO:0051782(negative regulation of cell division)//GO:0006979(response to oxidative stress)//GO:0043065(positive regulation of apoptotic process)//GO:0030216(keratinocyte differentiation)//GO:0006351(transcription, DNA-templated)//GO:0042127(regulation of cell proliferation)//GO:0071228(cellular response to tumor cell)//GO:0007049(cell cycle)//GO:0048008(pl…
chr4	155832927	155832928	155832927	A	+	2.5	up	2	4	0.5	0	2	0	1.5	0	0	0	11	17	0.647059	0	chr4	155831272	155833130	ENSMUSG00000065990	Aurkaip1	+	protein_coding	1	66077	0610033H09Rik|Aip|Akip|MRP-S38	MGI:MGI:1913327|Ensembl:ENSMUSG00000065990|Vega:OTTMUSG00000010895	4	4 E2|4 87.55 cM	aurora kinase A interacting protein 1		GO:0005654(nucleoplasm)//GO:0043231(intracellular membrane-bounded organelle)//GO:0005634(nucleus)//GO:0005739(mitochondrion)	GO:0003674(molecular_function)	GO:0045862(positive regulation of proteolysis)
chr19	32134932	32134933	32134932	T	-	2	up	9	9	1	0	0	0	2	25	25	1	1	1	1	1	chr19	32122727	32389714	ENSMUSG00000040451	Sgms1	-	protein_coding	1	208449	9530058O11Rik|AI841905|C80702|Mob|Sms1|Sor1|Tmem23	MGI:MGI:2444110|Ensembl:ENSMUSG00000040451|Vega:OTTMUSG00000033408	19	19|19 C1	sphingomyelin synthase 1	mmu00600(Sphingolipid metabolism)//mmu01100(Metabolic pathways)//mmu04071(Sphingolipid signaling pathway)	GO:0005886(plasma membrane)//GO:0000138(Golgi trans cisterna)//GO:0016020(membrane)//GO:0005794(Golgi apparatus)//GO:0016021(integral component of membrane)//GO:0030173(integral component of Golgi membrane)//GO:0005783(endoplasmic reticulum)//GO:0005634(nucleus)	GO:0033188(sphingomyelin synthase activity)//GO:0016301(kinase activity)//GO:0016740(transferase activity)//GO:0047493(ceramide cholinephosphotransferase activity)	GO:0006665(sphingolipid metabolic process)//GO:0016310(phosphorylation)//GO:0010628(positive regulation of gene expression)//GO:0006686(sphingomyelin biosynthetic process)//GO:0006954(inflammatory response)//GO:0006629(lipid metabolic process)//GO:0006915(apoptotic process)//GO:2001237(negative regulation of extrinsic apoptotic signaling pathway)//GO:0016049(cell growth)
chr2	130278060	130278061	130278060	A	+	2.80932	up	17	108	0.157407	1	130	0.00769231	20.463	20	81	0.246914	4	118	0.0338983	7.28395	chr2	130274430	130279313	ENSMUSG00000027405	Nop56	+	protein_coding	1	67134	2310044F10Rik|Nol5a	MGI:MGI:1914384|Ensembl:ENSMUSG00000027405|Vega:OTTMUSG00000015495	2	2|2 F3	NOP56 ribonucleoprotein	mmu03008(Ribosome biogenesis in eukaryotes)	GO:0030529(intracellular ribonucleoprotein complex)//GO:0016020(membrane)//GO:0070761(pre-snoRNP complex)//GO:0031428(box C/D snoRNP complex)//GO:0005730(nucleolus)//GO:0032040(small-subunit processome)//GO:0005634(nucleus)//GO:0005732(small nucleolar ribonucleoprotein complex)//GO:0005737(cytoplasm)	GO:0044822(poly(A) RNA binding)//GO:0030515(snoRNA binding)//GO:1990226(histone methyltransferase binding)	GO:0000154(rRNA modification)//GO:0042254(ribosome biogenesis)
chr17	47843445	47843446	47843445	G	-	2	up	14	14	1	0	0	0	2	1	1	1	1	1	1	1	.	-1	-1	.	.	.	.	0
chr5	31286593	31286594	31286593	A	-	2.63636	up	7	11	0.636364	0	0	0	1.63636	0	10	0	0	0	0	0	chr5	31253280	31291114	ENSMUSG00000038564	Ift172	-	protein_coding	1	67661	4930553F24Rik|Slb|avc1|wim	MGI:MGI:2682064|Ensembl:ENSMUSG00000038564|Vega:OTTMUSG00000055210	5	5|5 B1	intraflagellar transport 172		GO:0097598(sperm cytoplasmic droplet)//GO:0005929(cilium)//GO:0005930(axoneme)//GO:0097228(sperm principal piece)//GO:1903561(extracellular vesicle)//GO:0042995(cell projection)//GO:0097225(sperm midpiece)//GO:0030992(intraciliary transport particle B)//GO:0005634(nucleus)//GO:0036064(ciliary basal body)//GO:0031514(motile cilium)	GO:0008134(transcription factor binding)//GO:0005515(protein binding)	GO:0042384(cilium assembly)//GO:0045880(positive regulation of smoothened signaling pathway)//GO:0060021(palate development)//GO:0021915(neural tube development)//GO:0000122(negative regulation of transcription from RNA polymerase II promoter)//GO:0001843(neural tube closure)//GO:0007224(smoothened signaling pathway)//GO:0007507(heart development)//GO:0008589(regulation of smoothened signaling pa…
chr5	123742808	123742809	123742808	A	-	5.33333	up	2	3	0.666667	2	13	0.153846	4.33333	0	0	0	2	12	0.166667	0	chr5	123728426	123749414	ENSMUSG00000029422	Rsrc2	-	protein_coding	1	208606	1500011J06Rik	MGI:MGI:1913489|Ensembl:ENSMUSG00000029422|Vega:OTTMUSG00000043608	5	5|5 F	arginine/serine-rich coiled-coil 2		GO:0005575(cellular_component)		GO:0008150(biological_process)
chr7	124919238	124919239	124919238	A	+	2	up	1	1	1	0	0	0	2	18	18	1	1	1	1	1	.	-1	-1	.	.	.	.	0
chr10	59670846	59670847	59670846	C	+	3	up	3	3	1	0	0	0	2	0	0	0	0	0	0	0	.	-1	-1	.	.	.	.	0
chr14	110161880	110161881	110161880	c	+	2.08886	up	20	29	0.689655	6	14	0.428571	1.6092	8	18	0.444444	15	26	0.576923	0.77037	.	-1	-1	.	.	.	.	0
chr17	39847215	39847216	39847215	c	+	2.04789	up	348	155520	0.00223765	233	128774	0.00180937	1.2367	141	106909	0.00131888	197	90203	0.00218396	0.603892	.	-1	-1	.	.	.	.	0
chr17	35199391	35199392	35199391	A	-	2.46875	up	15	32	0.46875	0	12	0	1.46875	0	0	0	0	3	0	0	chr17	35199381	35202007	ENSMUSG00000024401	Tnf	-	protein_coding	1	21926	DIF|TNF-a|TNF-alpha|TNFSF2|TNFalpha|Tnfa|Tnfsf1a|Tnlg1f	MGI:MGI:104798|Ensembl:ENSMUSG00000024401|Vega:OTTMUSG00000037196	17	17 B1|17 18.59 cM	tumor necrosis factor	mmu04010(MAPK signaling pathway)//mmu04060(Cytokine-cytokine receptor interaction)//mmu04064(NF-kappa B signaling pathway)//mmu04071(Sphingolipid signaling pathway)//mmu04150(mTOR signaling pathway)//mmu04210(Apoptosis)//mmu04350(TGF-beta signaling pathway)//mmu04380(Osteoclast differentiation)//mmu04612(Antigen processing and presentation)//mmu04620(Toll-like receptor signaling pathway)//mmu0462…	GO:0001891(phagocytic cup)//GO:0005886(plasma membrane)//GO:0005887(integral component of plasma membrane)//GO:0005576(extracellular region)//GO:0009986(cell surface)//GO:0055037(recycling endosome)//GO:0016020(membrane)//GO:0009897(external side of plasma membrane)//GO:0045121(membrane raft)//GO:0016021(integral component of membrane)//GO:0005622(intracellular)//GO:0005615(extracellular space)//…	GO:0002020(protease binding)//GO:0005125(cytokine activity)//GO:0042802(identical protein binding)//GO:0044212(transcription regulatory region DNA binding)//GO:0005164(tumor necrosis factor receptor binding)//GO:0005515(protein binding)	GO:0043123(positive regulation of I-kappaB kinase/NF-kappaB signaling)//GO:0006959(humoral immune response)//GO:0032800(receptor biosynthetic process)//GO:0032755(positive regulation of interleukin-6 production)//GO:0006955(immune response)//GO:0050995(negative regulation of lipid catabolic process)//GO:0031663(lipopolysaccharide-mediated signaling pathway)//GO:0071316(cellular response to nicoti…
chr1	64773003	64773004	64773003	g	-	3	up	2	2	1	0	2	0	2	0	0	0	0	0	0	0	.	-1	-1	.	.	.	.	0
chr10	73327099	73327100	73327099	g	-	2	up	16	16	1	11	11	1	1	0	0	0	7	7	1	0	.	-1	-1	.	.	.	.	0
chr18	35941934	35941935	35941934	C	-	3	up	23	23	1	0	0	0	2	0	0	0	0	0	0	0	.	-1	-1	.	.	.	.	0
chr8	9980204	9980205	9980204	A	+	3	up	1	1	1	0	0	0	2	0	0	0	0	0	0	0	chr8	9977707	9992155	ENSMUSG00000040396	Abhd13	+	protein_coding	1	68904	1110065L07Rik|AI463703|AI788994	MGI:MGI:1916154|Ensembl:ENSMUSG00000040396|Vega:OTTMUSG00000032894	8	8|8 A2	abhydrolase domain containing 13		GO:0016020(membrane)//GO:0016021(integral component of membrane)	GO:0003923(GPI-anchor transamidase activity)//GO:0003674(molecular_function)//GO:0052770(coenzyme F390-A hydrolase activity)//GO:0016787(hydrolase activity)//GO:0052771(coenzyme F390-G hydrolase activity)	GO:0008150(biological_process)
chr6	3551152	3551153	3551152	G	+	2	up	9	9	1	47	47	1	1	0	0	0	0	0	0	0	chr6	3498382	3603319	ENSMUSG00000001376	Ccdc132	+	protein_coding	1
chr9	44333551	44333552	44333551	A	+	3	up	3	3	1	0	0	0	2	0	0	0	0	2	0	0	chr9	44326845	44333600	ENSMUSG00000032123	Dpagt1	+	protein_coding	1	13478	AU021132|Dpagt2|GPT|Gnpta	MGI:MGI:1196396|Ensembl:ENSMUSG00000032123	9	9 A5.2|9 24.84 cM	dolichyl-phosphate (UDP-N-acetylglucosamine) acetylglucosaminephosphotransferase 1 (GlcNAc-1-P transferase)	mmu00510(N-Glycan biosynthesis)//mmu01100(Metabolic pathways)	GO:0005783(endoplasmic reticulum)//GO:0016020(membrane)//GO:0016021(integral component of membrane)//GO:0005789(endoplasmic reticulum membrane)//GO:0043231(intracellular membrane-bounded organelle)	GO:0008963(phospho-N-acetylmuramoyl-pentapeptide-transferase activity)//GO:0003975(UDP-N-acetylglucosamine-dolichyl-phosphate N-acetylglucosaminephosphotransferase activity)//GO:0016740(transferase activity)//GO:0003976(UDP-N-acetylglucosamine-lysosomal-enzyme N-acetylglucosaminephosphotransferase activity)//GO:0016757(transferase activity, transferring glycosyl groups)	GO:0006487(protein N-linked glycosylation)//GO:0019408(dolichol biosynthetic process)//GO:0006488(dolichol-linked oligosaccharide biosynthetic process)//GO:0006047(UDP-N-acetylglucosamine metabolic process)//GO:0019348(dolichol metabolic process)
chr12	106304717	106304718	106304717	G	+	2	up	18	18	1	0	0	0	2	77	77	1	1	1	1	1	.	-1	-1	.	.	.	.	0
chr8	91666426	91666427	91666426	A	+	2	up	2	2	1	0	0	0	2	11	11	1	1	1	1	1	chr8	91313532	91668439	ENSMUSG00000055932	Fto	+	protein_coding	1	26383	AW743446|mKIAA1752	MGI:MGI:1347093|Ensembl:ENSMUSG00000055932|Vega:OTTMUSG00000025730	8	8 C5|8 44.34 cM	fat mass and obesity associated		GO:0005634(nucleus)//GO:0016607(nuclear speck)	GO:0000907(sulfonate dioxygenase activity)//GO:0052634(C-19 gibberellin 2-beta-dioxygenase activity)//GO:0035515(oxidative RNA demethylase activity)//GO:0043734(DNA-N1-methyladenine dioxygenase activity)//GO:0019798(procollagen-proline dioxygenase activity)//GO:0052635(C-20 gibberellin 2-beta-dioxygenase activity)//GO:0016491(oxidoreductase activity)//GO:0035516(oxidative DNA demethylase activity…	GO:0055114(oxidation-reduction process)//GO:0060612(adipose tissue development)//GO:0035513(oxidative RNA demethylation)//GO:0080111(DNA demethylation)//GO:0006974(cellular response to DNA damage stimulus)//GO:0006281(DNA repair)//GO:0070350(regulation of white fat cell proliferation)//GO:0035552(oxidative single-stranded DNA demethylation)//GO:0044065(regulation of respiratory system process)//G…
chr11	21120665	21120666	21120665	A	+	2.57143	up	4	7	0.571429	0	1	0	1.57143	0	5	0	0	0	0	0	chr11	21091291	21150323	ENSMUSG00000020134	Peli1	+	protein_coding	1	67245	2810468L03Rik|A930031K15Rik|AA409794|AI586297|D11Ertd676e	MGI:MGI:1914495|Ensembl:ENSMUSG00000020134|Vega:OTTMUSG00000005237	11	11 13.81 cM|11 A3.2	pellino 1		GO:0005634(nucleus)	GO:0070740(tubulin-glutamic acid ligase activity)//GO:0070735(protein-glycine ligase activity)//GO:0070739(protein-glutamic acid ligase activity)//GO:0008766(UDP-N-acetylmuramoylalanyl-D-glutamyl-2,6-diaminopimelate-D-alanyl-D-alanine ligase activity)//GO:0070737(protein-glycine ligase activity, elongating)//GO:0004842(ubiquitin-protein transferase activity)//GO:0018169(ribosomal S6-glutamic acid…	GO:0030890(positive regulation of B cell proliferation)//GO:0050871(positive regulation of B cell activation)//GO:0032088(negative regulation of NF-kappaB transcription factor activity)//GO:0034141(positive regulation of toll-like receptor 3 signaling pathway)//GO:0031398(positive regulation of protein ubiquitination)//GO:0050868(negative regulation of T cell activation)//GO:0034145(positive regu…
chr6	134678256	134678257	134678256	A	-	3	up	1	1	1	0	0	0	2	0	0	0	0	0	0	0	.	-1	-1	.	.	.	.	0
chr1	100180099	100180100	100180099	a	-	2.26744	up	26	50	0.52	19	95	0.2	2.6	11	25	0.44	33	86	0.383721	1.14667	.	-1	-1	.	.	.	.	0
chr14	12296687	12296688	12296687	A	+	2	up	13	13	1	0	0	0	2	61	61	1	1	1	1	1	chr14	12284209	12303231	ENSMUSG00000033111	3830406C13Rik	+	protein_coding	1	218734	-	MGI:MGI:1917937|Ensembl:ENSMUSG00000033111	14	14|14 A1	RIKEN cDNA 3830406C13 gene		GO:0005575(cellular_component)	GO:0003674(molecular_function)	GO:0008150(biological_process)
chr19	10946735	10946736	10946735	T	-	2	up	23	23	1	0	0	0	2	60	60	1	6	6	1	1	chr19	10941481	10949266	ENSMUSG00000024732	Ccdc86	-	protein_coding	1	108673	4933411H20Rik|6720480F16Rik|D19Ertd678e	MGI:MGI:1277220|Ensembl:ENSMUSG00000024732|Vega:OTTMUSG00000033058	19	19 7.41 cM|19 B	coiled-coil domain containing 86		GO:0005730(nucleolus)//GO:0030687(preribosome, large subunit precursor)//GO:0005634(nucleus)	GO:0044822(poly(A) RNA binding)	GO:0006364(rRNA processing)
chr8	68906576	68906577	68906576	A	+	3	up	2	2	1	0	1	0	2	0	0	0	0	0	0	0	chr8	68880491	68907448	ENSMUSG00000015568	Lpl	+	protein_coding	1	16956	-	MGI:MGI:96820|Ensembl:ENSMUSG00000015568|Vega:OTTMUSG00000036084	8	8 B3.3|8 33.88 cM	lipoprotein lipase	mmu00561(Glycerolipid metabolism)//mmu03320(PPAR signaling pathway)//mmu05010(Alzheimer's disease)	GO:0005886(plasma membrane)//GO:0070062(extracellular exosome)//GO:0005576(extracellular region)//GO:0009986(cell surface)//GO:0016020(membrane)//GO:0031225(anchored component of membrane)//GO:0042627(chylomicron)//GO:0034361(very-low-density lipoprotein particle)//GO:0031012(extracellular matrix)//GO:0005615(extracellular space)	GO:0017129(triglyceride binding)//GO:0052689(carboxylic ester hydrolase activity)//GO:0034185(apolipoprotein binding)//GO:0005102(receptor binding)//GO:0004806(triglyceride lipase activity)//GO:0008201(heparin binding)//GO:0004465(lipoprotein lipase activity)//GO:0005515(protein binding)//GO:0016787(hydrolase activity)	GO:0090197(positive regulation of chemokine secretion)//GO:0010890(positive regulation of sequestering of triglyceride)//GO:0070328(triglyceride homeostasis)//GO:0016042(lipid catabolic process)//GO:0019432(triglyceride biosynthetic process)//GO:0042632(cholesterol homeostasis)//GO:0006629(lipid metabolic process)//GO:0034372(very-low-density lipoprotein particle remodeling)//GO:0006633(fatty aci…
chr10	118633566	118633567	118633566	T	+	2	up	2	2	1	6	6	1	1	0	0	0	0	0	0	0	.	-1	-1	.	.	.	.	0
chr13	102311728	102311729	102311728	T	+	3	up	5	5	1	9	18	0.5	2	0	0	0	0	0	0	0	.	-1	-1	.	.	.	.	0
chr6	35111221	35111222	35111221	G	-	2.11765	up	6	6	1	0	0	0	2	17	18	0.944444	2	2	1	0.944444	chr6	35022066	35133737	ENSMUSG00000038784	Cnot4	-	protein_coding	1	53621	Not4|Not4h|Not4hp	MGI:MGI:1859026|Ensembl:ENSMUSG00000038784|Vega:OTTMUSG00000056105	6	6|6 B1	CCR4-NOT transcription complex, subunit 4	mmu03018(RNA degradation)	GO:0030014(CCR4-NOT complex)//GO:0005634(nucleus)//GO:0005737(cytoplasm)	GO:0070740(tubulin-glutamic acid ligase activity)//GO:0003676(nucleic acid binding)//GO:0008270(zinc ion binding)//GO:0070739(protein-glutamic acid ligase activity)//GO:0070735(protein-glycine ligase activity)//GO:0008766(UDP-N-acetylmuramoylalanyl-D-glutamyl-2,6-diaminopimelate-D-alanyl-D-alanine ligase activity)//GO:0043774(coenzyme F420-2 alpha-glutamyl ligase activity)//GO:0003723(RNA binding…	GO:0006351(transcription, DNA-templated)//GO:0006355(regulation of transcription, DNA-templated)//GO:0051865(protein autoubiquitination)
chr7	109774678	109774679	109774678	a	-	2.46869	up	23	43	0.534884	3	20	0.15	3.56589	27	54	0.5	9	26	0.346154	1.44444	chr7	109758055	109782025	ENSMUSG00000034825	Nrip3	-	protein_coding	1	78593	A330103B05Rik|D7H11orf14|ICRFP703B1614Q5.2	MGI:MGI:1925843|Ensembl:ENSMUSG00000034825|Vega:OTTMUSG00000027286	7	7|7 E3-F1	nuclear receptor interacting protein 3		GO:0005575(cellular_component)	GO:0004190(aspartic-type endopeptidase activity)	GO:0006508(proteolysis)//GO:0008150(biological_process)
chr10	81397570	81397571	81397570	G	+	6.90909	up	3	3	1	11	65	0.169231	5.90909	0	0	0	14	21	0.666667	0	.	-1	-1	.	.	.	.	0
chr3	51944307	51944308	51944307	C	-	3	up	1	1	1	0	0	0	2	0	0	0	0	0	0	0	chr3	51687611	52104891	ENSMUSG00000061143	Maml3	-	protein_coding	1	433586	AV234550|BC049812|Mam-2|mKIAA1816	MGI:MGI:2389461|Ensembl:ENSMUSG00000061143|Vega:OTTMUSG00000026673	3	3|3 C	mastermind like 3 (Drosophila)	mmu04330(Notch signaling pathway)	GO:0005654(nucleoplasm)//GO:0005634(nucleus)	GO:0003713(transcription coactivator activity)	GO:0007219(Notch signaling pathway)//GO:0007221(positive regulation of transcription of Notch receptor target)//GO:0045944(positive regulation of transcription from RNA polymerase II promoter)
chr17	6941907	6941908	6941907	c	+	2.00517	up	19	688	0.0276163	28	1416	0.019774	1.39659	8	459	0.0174292	26	1039	0.0250241	0.696497	.	-1	-1	.	.	.	.	0
chr11	76782200	76782201	76782200	A	-	3	up	1	1	1	0	0	0	2	0	0	0	0	0	0	0	chr11	76778424	76847018	ENSMUSG00000020841	Cpd	-	protein_coding	1	12874	AA960140|AW322530|D830034L15Rik	MGI:MGI:107265|Ensembl:ENSMUSG00000020841|Vega:OTTMUSG00000006239	11	11 B5|11 46.05 cM	carboxypeptidase D		GO:0005886(plasma membrane)//GO:0070062(extracellular exosome)//GO:0005802(trans-Golgi network)//GO:0016020(membrane)//GO:0048471(perinuclear region of cytoplasm)//GO:0016021(integral component of membrane)//GO:0043231(intracellular membrane-bounded organelle)//GO:0005634(nucleus)//GO:0005615(extracellular space)	GO:0008237(metallopeptidase activity)//GO:0008233(peptidase activity)//GO:0008270(zinc ion binding)//GO:0051721(protein phosphatase 2A binding)//GO:0032403(protein complex binding)//GO:0004185(serine-type carboxypeptidase activity)//GO:0004181(metallocarboxypeptidase activity)//GO:0004180(carboxypeptidase activity)//GO:0046872(metal ion binding)//GO:0016787(hydrolase activity)	GO:0006508(proteolysis)//GO:0006518(peptide metabolic process)//GO:0016485(protein processing)
chr2	108564597	108564598	108564597	A	-	3	up	5	5	1	0	0	0	2	0	0	0	0	0	0	0	.	-1	-1	.	.	.	.	0
chr10	20325589	20325590	20325589	C	+	2.11494	up	104	116	0.896552	2	16	0.125	7.17241	234	276	0.847826	11	44	0.25	3.3913	chr10	20312469	20342501	ENSMUSG00000037608	Bclaf1	+	protein_coding	1	72567	2610102K23Rik|2700025J07Rik|2810454G14Rik|5730534O06Rik|AI450190|AW556225|Btf|mKIAA0164	MGI:MGI:1917580|Ensembl:ENSMUSG00000037608|Vega:OTTMUSG00000049448	10	10|10 A3	BCL2-associated transcription factor 1		GO:0005654(nucleoplasm)//GO:0005634(nucleus)//GO:0016607(nuclear speck)//GO:0005737(cytoplasm)//GO:0005730(nucleolus)	GO:0044822(poly(A) RNA binding)//GO:0005515(protein binding)//GO:0003677(DNA binding)	GO:2001022(positive regulation of response to DNA damage stimulus)//GO:0043065(positive regulation of apoptotic process)//GO:0006351(transcription, DNA-templated)//GO:0043620(regulation of DNA-templated transcription in response to stress)//GO:0045892(negative regulation of transcription, DNA-templated)//GO:2001244(positive regulation of intrinsic apoptotic signaling pathway)//GO:0006915(apoptoti…
chr17	39848115	39848116	39848115	g	-	2.59161	up	8	88	0.0909091	3	119	0.0252101	3.60606	5	109	0.0458716	3	91	0.032967	1.39144	.	-1	-1	.	.	.	.	0
chr3	75980844	75980845	75980844	t	-	2.03896	up	10	11	0.909091	7	8	0.875	1.03896	0	0	0	0	0	0	0	.	-1	-1	.	.	.	.	0
chr8	79680439	79680440	79680439	A	-	2.06667	up	1	15	0.0666667	0	26	0	1.06667	0	34	0	2	52	0.0384615	0	.	-1	-1	.	.	.	.	0
chr14	75632896	75632897	75632896	t	-	2.92593	up	25	27	0.925926	0	0	0	1.92593	0	0	0	0	0	0	0	.	-1	-1	.	.	.	.	0
chrM	2398	2399	2398	G	+	3.06107	up	14	403	0.0347395	3	220	0.0136364	2.54756	14	459	0.0305011	7	191	0.0366492	0.832244	.	-1	-1	.	.	.	.	0
chr9	78480588	78480589	78480588	A	-	2.39286	up	3	14	0.214286	2	13	0.153846	1.39286	0	16	0	6	37	0.162162	0	chr9	78478449	78489151	ENSMUSG00000037742	Eef1a1	-	protein_coding	1	13627	-	MGI:MGI:1096881|Ensembl:ENSMUSG00000037742|Vega:OTTMUSG00000019692	9	9|9 E1	eukaryotic translation elongation factor 1 alpha 1	mmu03013(RNA transport)//mmu05134(Legionellosis)	GO:0005886(plasma membrane)//GO:0043209(myelin sheath)//GO:0016020(membrane)//GO:0005829(cytosol)//GO:0070062(extracellular exosome)//GO:0030864(cortical actin cytoskeleton)//GO:0005730(nucleolus)//GO:0005634(nucleus)//GO:0032587(ruffle membrane)//GO:0005615(extracellular space)//GO:0005737(cytoplasm)	GO:0019901(protein kinase binding)//GO:0003924(GTPase activity)//GO:0000049(tRNA binding)//GO:0003729(mRNA binding)//GO:0000166(nucleotide binding)//GO:0005525(GTP binding)//GO:0003746(translation elongation factor activity)//GO:0008144(drug binding)//GO:0005515(protein binding)//GO:0044822(poly(A) RNA binding)	GO:0006414(translational elongation)//GO:0051260(protein homooligomerization)//GO:0010976(positive regulation of neuron projection development)//GO:0010942(positive regulation of cell death)//GO:0006412(translation)//GO:1903427(negative regulation of reactive oxygen species biosynthetic process)//GO:0071364(cellular response to epidermal growth factor stimulus)
chr14	48959657	48959658	48959657	T	-	2.875	up	14	16	0.875	0	0	0	1.875	0	0	0	0	0	0	0	.	-1	-1	.	.	.	.	0
chr6	90378862	90378863	90378862	A	+	2.82083	up	19	60	0.316667	4	23	0.173913	1.82083	0	0	0	0	3	0	0	chr6	90369492	90403490	ENSMUSG00000034430	Zxdc	+	protein_coding	1	80292	A930012H20|B930086F11Rik|BC003332	MGI:MGI:1933108|Ensembl:ENSMUSG00000034430|Vega:OTTMUSG00000023432	6	6 D1|6	ZXD family zinc finger C		GO:0005634(nucleus)	GO:0070742(C2H2 zinc finger domain binding)//GO:0003676(nucleic acid binding)//GO:0030275(LRR domain binding)//GO:0046872(metal ion binding)//GO:0003700(transcription factor activity, sequence-specific DNA binding)	GO:0006351(transcription, DNA-templated)//GO:0006355(regulation of transcription, DNA-templated)//GO:0045893(positive regulation of transcription, DNA-templated)
chr17	72283544	72283545	72283544	G	-	4.61538	up	7	7	1	1	4	0.25	4	13	15	0.866667	2	2	1	0.866667	chr17	71869442	72603709	ENSMUSG00000055471	Alk	-	protein_coding	1	11682	CD246|Tcrz	MGI:MGI:103305|Ensembl:ENSMUSG00000055471	17	17 E1.3|17 43.77 cM	anaplastic lymphoma kinase	mmu05223(Non-small cell lung cancer)	GO:0005886(plasma membrane)//GO:0005887(integral component of plasma membrane)//GO:0016020(membrane)//GO:0043234(protein complex)//GO:0030424(axon)//GO:0016021(integral component of membrane)//GO:0070062(extracellular exosome)//GO:0044297(cell body)	GO:0004713(protein tyrosine kinase activity)//GO:0004672(protein kinase activity)//GO:0042802(identical protein binding)//GO:0004714(transmembrane receptor protein tyrosine kinase activity)//GO:0000166(nucleotide binding)//GO:0016301(kinase activity)//GO:0005515(protein binding)//GO:0005524(ATP binding)//GO:0016740(transferase activity)	GO:0007169(transmembrane receptor protein tyrosine kinase signaling pathway)//GO:0048666(neuron development)//GO:0016310(phosphorylation)//GO:0000187(activation of MAPK activity)//GO:0006468(protein phosphorylation)//GO:0046777(protein autophosphorylation)//GO:0007399(nervous system development)//GO:0007165(signal transduction)
chr4	117154131	117154132	117154131	T	-	2.76525	up	18	244	0.0737705	9	314	0.0286624	2.57377	7	181	0.038674	15	361	0.0415512	0.930755	chr4	117153827	117156243	ENSMUSG00000047675	Rps8	-	protein_coding	1	20116	-	MGI:MGI:98166|Ensembl:ENSMUSG00000047675|Vega:OTTMUSG00000009917	4	4|4 D1	ribosomal protein S8	mmu03010(Ribosome)	GO:0030529(intracellular ribonucleoprotein complex)//GO:0070062(extracellular exosome)//GO:0016020(membrane)//GO:0022627(cytosolic small ribosomal subunit)//GO:0005737(cytoplasm)//GO:0005622(intracellular)//GO:0005634(nucleus)//GO:0005840(ribosome)//GO:0005925(focal adhesion)	GO:0044822(poly(A) RNA binding)//GO:0003735(structural constituent of ribosome)	GO:0006412(translation)//GO:0000462(maturation of SSU-rRNA from tricistronic rRNA transcript (SSU-rRNA, 5.8S rRNA, LSU-rRNA))
chr18	89379658	89379659	89379658	A	+	3.5	up	1	1	1	1	5	0.2	5	6	7	0.857143	3	5	0.6	1.42857	.	-1	-1	.	.	.	.	0
chr1	113903982	113903983	113903982	g	-	2	up	2	5	0.4	10	25	0.4	1	0	1	0	3	14	0.214286	0	.	-1	-1	.	.	.	.	0
chr7	122971115	122971116	122971115	C	+	2.38462	up	5	13	0.384615	0	0	0	1.38462	0	7	0	0	1	0	0	chr7	122965686	123002557	ENSMUSG00000030779	Rbbp6	+	protein_coding	1	19647	4933422O15Rik|AI316869|BB233631|C030034J04Rik|C77662|P2P-R|PACT	MGI:MGI:894835|Ensembl:ENSMUSG00000030779|Vega:OTTMUSG00000025360	7	7|7 F3	retinoblastoma binding protein 6		GO:0005654(nucleoplasm)//GO:0005634(nucleus)//GO:0005694(chromosome)//GO:0005737(cytoplasm)//GO:0005856(cytoskeleton)	GO:0070740(tubulin-glutamic acid ligase activity)//GO:0003676(nucleic acid binding)//GO:0008270(zinc ion binding)//GO:0070739(protein-glutamic acid ligase activity)//GO:0070735(protein-glycine ligase activity)//GO:0008766(UDP-N-acetylmuramoylalanyl-D-glutamyl-2,6-diaminopimelate-D-alanyl-D-alanine ligase activity)//GO:0070737(protein-glycine ligase activity, elongating)//GO:0004842(ubiquitin-prot…	GO:0006974(cellular response to DNA damage stimulus)//GO:0035264(multicellular organism growth)//GO:0048568(embryonic organ development)//GO:0016567(protein ubiquitination)//GO:0001701(in utero embryonic development)//GO:0061053(somite development)//GO:0042787(protein ubiquitination involved in ubiquitin-dependent protein catabolic process)//GO:0006260(DNA replication)//GO:0006275(regulation of D…
chr19	5801453	5801454	5801453	T	-	5.67901	up	5	33	0.151515	1	92	0.0108696	13.9394	9	88	0.102273	4	96	0.0416667	2.45455	.	-1	-1	.	.	.	.	0
chr3	75218175	75218176	75218175	A	+	2	up	133	133	1	150	150	1	1	0	0	0	2	2	1	0	.	-1	-1	.	.	.	.	0
chr3	50845729	50845730	50845729	C	+	2	up	60	60	1	9	9	1	1	0	0	0	1	1	1	0	.	-1	-1	.	.	.	.	0
chr1	85266190	85266191	85266190	A	-	2.38505	up	319	321	0.993769	1	3	0.333333	2.98131	117	117	1	4	5	0.8	1.25	chr1	84992690	85270566	ENSMUSG00000052477	C130026I21Rik	-	protein_coding	1	620078	4930565N07Rik|OTTMUSG00000029174	MGI:MGI:3612702|Ensembl:ENSMUSG00000052477|Vega:OTTMUSG00000029174	1	1|1 C5	RIKEN cDNA C130026I21 gene		GO:0005575(cellular_component)
chr8	84992997	84992998	84992997	A	+	2	up	4	4	1	0	0	0	2	7	7	1	1	1	1	1	chr8	84990595	85003364	ENSMUSG00000052566	Hook2	+	protein_coding	1	170833	A630054I03Rik	MGI:MGI:2181664|Ensembl:ENSMUSG00000052566	8	8|8 C3	hook microtubule tethering protein 2		GO:0005874(microtubule)//GO:0030897(HOPS complex)//GO:0005813(centrosome)//GO:0070695(FHF complex)//GO:0005856(cytoskeleton)//GO:0005737(cytoplasm)	GO:0005515(protein binding)//GO:0042802(identical protein binding)	GO:0007040(lysosome organization)//GO:0008333(endosome to lysosome transport)//GO:0007032(endosome organization)//GO:0006810(transport)//GO:0015031(protein transport)//GO:0045022(early endosome to late endosome transport)
chr2	131396330	131396331	131396330	A	+	3	up	1	1	1	0	0	0	2	0	0	0	0	0	0	0	.	-1	-1	.	.	.	.	0
chr15	34050590	34050591	34050590	a	+	3	up	2	2	1	0	0	0	2	0	0	0	0	0	0	0	.	-1	-1	.	.	.	.	0
chr13	108627341	108627342	108627341	C	+	2	up	3	3	1	0	0	0	2	11	11	1	1	1	1	1	chr13	108449948	109953461	ENSMUSG00000021699	Pde4d	+	protein_coding	1	238871	9630011N22Rik|Dpde3	MGI:MGI:99555|Ensembl:ENSMUSG00000021699|Vega:OTTMUSG00000031955	13	13 D2.1-D2.2|13 59.69 cM	phosphodiesterase 4D, cAMP specific	mmu00230(Purine metabolism)//mmu04024(cAMP signaling pathway)//mmu05032(Morphine addiction)	GO:0005886(plasma membrane)//GO:0016020(membrane)//GO:0034704(calcium channel complex)//GO:0005813(centrosome)//GO:0005891(voltage-gated calcium channel complex)//GO:0005856(cytoskeleton)//GO:0005737(cytoplasm)	GO:0052712(inositol phosphosphingolipid phospholipase activity)//GO:0004115(3',5'-cyclic-AMP phosphodiesterase activity)//GO:0004117(calmodulin-dependent cyclic-nucleotide phosphodiesterase activity)//GO:0052714(mannosyl-inositol phosphorylceramide phospholipase activity)//GO:0052713(inositol phosphorylceramide phospholipase activity)//GO:0044325(ion channel binding)//GO:0044688(7,8-dihydro-D-neo…	GO:0030814(regulation of cAMP metabolic process)//GO:0007568(aging)//GO:0006198(cAMP catabolic process)//GO:0010880(regulation of release of sequestered calcium ion into cytosol by sarcoplasmic reticulum)//GO:0035264(multicellular organism growth)//GO:0002027(regulation of heart rate)//GO:0071872(cellular response to epinephrine stimulus)//GO:1901898(negative regulation of relaxation of cardiac m…
chr5	119126830	119126831	119126830	g	-	3	up	13	13	1	0	0	0	2	0	0	0	0	0	0	0	.	-1	-1	.	.	.	.	0
chr9	14663134	14663135	14663134	T	-	2.73271	up	92	102	0.901961	38	73	0.520548	1.73271	0	0	0	1	1	1	0	.	-1	-1	.	.	.	.	0
chrX	152909987	152909988	152909987	t	-	12.0779	up	5	14	0.357143	1	31	0.0322581	11.0714	3	18	0.166667	10	55	0.181818	0.916667	chrX	152909504	152910155	ENSMUSG00000095597	Gm6472	-	protein_coding	1	624124	EG624124	MGI:MGI:3648396	X	X|X F3	ribosomal protein S7 pseudogene
chr6	31304956	31304957	31304956	G	-	3.16667	up	14	126	0.111111	2	39	0.0512821	2.16667	0	0	0	0	0	0	0	.	-1	-1	.	.	.	.	0
chr1	144245113	144245114	144245113	A	-	2.28571	up	3	7	0.428571	2	6	0.333333	1.28571	0	0	0	0	0	0	0	chr1	144243972	144249242	ENSMUSG00000026358	Rgs1	-	protein_coding	1	50778	BL34	MGI:MGI:1354694|Ensembl:ENSMUSG00000026358|Vega:OTTMUSG00000035154	1	1 F|1 62.56 cM	regulator of G-protein signaling 1		GO:0016020(membrane)//GO:0005886(plasma membrane)//GO:0031234(extrinsic component of cytoplasmic side of plasma membrane)//GO:0005737(cytoplasm)//GO:0005829(cytosol)	GO:0001965(G-protein alpha-subunit binding)//GO:0005096(GTPase activator activity)	GO:0008277(regulation of G-protein coupled receptor protein signaling pathway)//GO:0009968(negative regulation of signal transduction)//GO:0043547(positive regulation of GTPase activity)//GO:0061737(leukotriene signaling pathway)//GO:0007186(G-protein coupled receptor signaling pathway)//GO:0007165(signal transduction)
chr1	13275768	13275769	13275768	A	+	3	up	27	27	1	0	0	0	2	0	0	0	1	1	1	0	.	-1	-1	.	.	.	.	0
chr8	25641276	25641277	25641276	A	+	2	up	3	3	1	0	0	0	2	13	13	1	1	1	1	1	chr8	25601601	25719667	ENSMUSG00000054823	Whsc1l1	+	protein_coding	1	234135	6720429E03|A530023P05|AI528490|NSD3|WHISTLE	MGI:MGI:2142581|Ensembl:ENSMUSG00000054823|Vega:OTTMUSG00000032895	8	8|8 A2	Wolf-Hirschhorn syndrome candidate 1-like 1 (human)	mmu00310(Lysine degradation)	GO:0005634(nucleus)//GO:0005694(chromosome)	GO:0018024(histone-lysine N-methyltransferase activity)//GO:0008270(zinc ion binding)//GO:0042800(histone methyltransferase activity (H3-K4 specific))//GO:0046976(histone methyltransferase activity (H3-K27 specific))//GO:0008168(methyltransferase activity)//GO:0046872(metal ion binding)//GO:0016740(transferase activity)	GO:0070734(histone H3-K27 methylation)//GO:0016568(chromatin modification)//GO:0006351(transcription, DNA-templated)//GO:0032259(methylation)//GO:0045892(negative regulation of transcription, DNA-templated)//GO:0016571(histone methylation)//GO:0006355(regulation of transcription, DNA-templated)
chr6	97196403	97196404	97196403	T	-	2	up	8	8	1	0	0	0	2	20	20	1	1	1	1	1	chr6	97183670	97205642	ENSMUSG00000030061	Uba3	-	protein_coding	1	22200	A830034N06Rik|AI256736|AI848246|AW546539|Ube1c	MGI:MGI:1341217|Ensembl:ENSMUSG00000030061|Vega:OTTMUSG00000057821	6	6|6 D3	ubiquitin-like modifier activating enzyme 3	mmu04120(Ubiquitin mediated proteolysis)	GO:0005634(nucleus)//GO:0005829(cytosol)	GO:0070740(tubulin-glutamic acid ligase activity)//GO:0019781(NEDD8 activating enzyme activity)//GO:0070739(protein-glutamic acid ligase activity)//GO:0070735(protein-glycine ligase activity)//GO:0008766(UDP-N-acetylmuramoylalanyl-D-glutamyl-2,6-diaminopimelate-D-alanyl-D-alanine ligase activity)//GO:0043774(coenzyme F420-2 alpha-glutamyl ligase activity)//GO:0005524(ATP binding)//GO:0070737(prot…	GO:0000278(mitotic cell cycle)//GO:0045116(protein neddylation)//GO:0007049(cell cycle)//GO:0045892(negative regulation of transcription, DNA-templated)//GO:0007113(endomitotic cell cycle)//GO:0051726(regulation of cell cycle)
chr16	36608420	36608421	36608420	t	-	2	up	3	3	1	0	0	0	2	8	8	1	1	1	1	1	chr16	36603869	36666081	ENSMUSG00000022901	Cd86	-	protein_coding	1	12524	B7|B7-2|B7.2|B70|CLS1|Cd28l2|ETC-1|Ly-58|Ly58|MB7|MB7-2|TS/A-2	MGI:MGI:101773|Ensembl:ENSMUSG00000022901|Vega:OTTMUSG00000028661	16	16 25.72 cM|16 B5	CD86 antigen	mmu04514(Cell adhesion molecules (CAMs))//mmu04620(Toll-like receptor signaling pathway)//mmu04672(Intestinal immune network for IgA production)//mmu04940(Type I diabetes mellitus)//mmu05202(Transcriptional misregulation in cancer)//mmu05320(Autoimmune thyroid disease)//mmu05322(Systemic lupus erythematosus)//mmu05323(Rheumatoid arthritis)//mmu05330(Allograft rejection)//mmu05332(Graft-versus-hos…	GO:0005886(plasma membrane)//GO:0070062(extracellular exosome)//GO:0009986(cell surface)//GO:0016020(membrane)//GO:0009897(external side of plasma membrane)//GO:0043231(intracellular membrane-bounded organelle)//GO:0016021(integral component of membrane)	GO:0005102(receptor binding)	GO:0002668(negative regulation of T cell anergy)//GO:0034138(toll-like receptor 3 signaling pathway)//GO:0042104(positive regulation of activated T cell proliferation)//GO:0002376(immune system process)//GO:0042113(B cell activation)//GO:0051607(defense response to virus)//GO:0071222(cellular response to lipopolysaccharide)//GO:0002250(adaptive immune response)//GO:0002224(toll-like receptor sign…
chr12	33792359	33792360	33792359	A	-	2	up	77	77	1	0	0	0	2	153	153	1	1	1	1	1	.	-1	-1	.	.	.	.	0
chr9	78700349	78700350	78700349	C	+	2	up	3	3	1	0	0	0	2	32	32	1	1	1	1	1	chr9	78615546	78716253	ENSMUSG00000046186	Cd109	+	protein_coding	1	235505	9930012E15Rik|AI480638|GARP	MGI:MGI:2445221|Ensembl:ENSMUSG00000046186|Vega:OTTMUSG00000036023	9	9|9 E1	CD109 antigen		GO:0005886(plasma membrane)//GO:0005576(extracellular region)//GO:0009986(cell surface)//GO:0016020(membrane)//GO:0031225(anchored component of membrane)//GO:0005615(extracellular space)	GO:0030414(peptidase inhibitor activity)//GO:0004867(serine-type endopeptidase inhibitor activity)//GO:0050431(transforming growth factor beta binding)//GO:0004866(endopeptidase inhibitor activity)	GO:0061045(negative regulation of wound healing)//GO:0001933(negative regulation of protein phosphorylation)//GO:0010466(negative regulation of peptidase activity)//GO:0030512(negative regulation of transforming growth factor beta receptor signaling pathway)//GO:0010839(negative regulation of keratinocyte proliferation)//GO:0045616(regulation of keratinocyte differentiation)//GO:0001942(hair foll…
chr19	4362490	4362491	4362490	g	-	2	up	7	7	1	15	15	1	1	0	0	0	0	0	0	0	chr19	4316144	4398285	ENSMUSG00000054611	Kdm2a	-	protein_coding	1	225876	100043628|5530401A10Rik|AA589516|AW536790|Cxxc8|Fbl11|Fbl7|Fbxl11|Gm4560|Jhdm1|Jhdm1a|lalina	MGI:MGI:1354736|Ensembl:ENSMUSG00000054611|Vega:OTTMUSG00000039985	19	19|19 A	lysine (K)-specific demethylase 2A		GO:0005730(nucleolus)//GO:0005634(nucleus)//GO:0000790(nuclear chromatin)	GO:0008270(zinc ion binding)//GO:0016491(oxidoreductase activity)//GO:0045322(unmethylated CpG binding)//GO:0051213(dioxygenase activity)//GO:0046872(metal ion binding)//GO:0051864(histone demethylase activity (H3-K36 specific))//GO:0003677(DNA binding)	GO:0010629(negative regulation of gene expression)//GO:0055114(oxidation-reduction process)//GO:0030182(neuron differentiation)//GO:0016568(chromatin modification)//GO:0010628(positive regulation of gene expression)//GO:0006303(double-strand break repair via nonhomologous end joining)//GO:0006351(transcription, DNA-templated)//GO:0070544(histone H3-K36 demethylation)//GO:0001701(in utero embryoni…
chr1	52163765	52163766	52163765	A	+	2.75	up	3	4	0.75	0	0	0	1.75	0	0	0	0	0	0	0	.	-1	-1	.	.	.	.	0
chr1	166850583	166850584	166850583	G	-	2.84375	up	1	2	0.5	16	59	0.271186	1.84375	0	1	0	4	15	0.266667	0	.	-1	-1	.	.	.	.	0
chr4	95111903	95111904	95111903	g	+	3	up	1	1	1	0	0	0	2	0	0	0	0	0	0	0	.	-1	-1	.	.	.	.	0
chr9	3258455	3258456	3258455	g	-	2.45259	up	96	4136	0.0232108	28	12520	0.00223642	10.3786	37	2536	0.0145899	24	6961	0.00344778	4.23168	.	-1	-1	.	.	.	.	0
chr19	57707504	57707505	57707504	A	+	3	up	3	3	1	0	0	0	2	0	0	0	0	0	0	0	chr19	57611034	58133338	ENSMUSG00000054843	Atrnl1	+	protein_coding	1	226255	AI504415|AW555641|Alp|Atrnl|Atrnlp	MGI:MGI:2147749|Ensembl:ENSMUSG00000054843	19	19|19 D2	attractin like 1		GO:0016020(membrane)//GO:0005886(plasma membrane)//GO:0005575(cellular_component)//GO:0016021(integral component of membrane)	GO:0030246(carbohydrate binding)//GO:0005515(protein binding)	GO:0007186(G-protein coupled receptor signaling pathway)
chr9	21594655	21594656	21594655	A	+	2	up	1	1	1	0	0	0	2	5	5	1	1	1	1	1	chr9	21592722	21595970	ENSMUSG00000048429	1810026J23Rik	+	protein_coding	1	69773	-	MGI:MGI:1917023|Ensembl:ENSMUSG00000048429|Vega:OTTMUSG00000045908	9	9|9 A3	RIKEN cDNA 1810026J23 gene		GO:0005575(cellular_component)	GO:0003674(molecular_function)	GO:0008150(biological_process)
chr5	23598890	23598891	23598890	A	-	3	up	4	4	1	0	0	0	2	0	0	0	0	0	0	0	chr5	23503356	23616571	ENSMUSG00000062604	Srpk2	-	protein_coding	1	20817	AW226533|AW492537|AW547358|Wbp6|mSRPK2	MGI:MGI:1201408|Ensembl:ENSMUSG00000062604|Vega:OTTMUSG00000053492	5	5 A3|5 10.36 cM	serine/arginine-rich protein specific kinase 2		GO:0005654(nucleoplasm)//GO:0005634(nucleus)//GO:0005737(cytoplasm)//GO:0005730(nucleolus)	GO:0004674(protein serine/threonine kinase activity)//GO:0004672(protein kinase activity)//GO:0000287(magnesium ion binding)//GO:0071889(14-3-3 protein binding)//GO:0000166(nucleotide binding)//GO:0016301(kinase activity)//GO:0044822(poly(A) RNA binding)//GO:0005515(protein binding)//GO:0005524(ATP binding)//GO:0016740(transferase activity)	GO:0000245(spliceosomal complex assembly)//GO:0008284(positive regulation of cell proliferation)//GO:0008380(RNA splicing)//GO:0016310(phosphorylation)//GO:0010628(positive regulation of gene expression)//GO:0006468(protein phosphorylation)//GO:0035063(nuclear speck organization)//GO:0045071(negative regulation of viral genome replication)//GO:0030154(cell differentiation)//GO:0045787(positive re…
chr17	26270312	26270313	26270312	A	+	4.07524	up	5	11	0.454545	1	14	0.0714286	6.36364	7	13	0.538462	10	29	0.344828	1.56154	chr17	26252910	26285504	ENSMUSG00000024188	Luc7l	+	protein_coding	1	66978	1810045C04Rik|2410018D03Rik	MGI:MGI:1914228|Ensembl:ENSMUSG00000024188|Vega:OTTMUSG00000021926	17	17 13.09 cM|17 B1	Luc7-like		GO:0005685(U1 snRNP)//GO:0005634(nucleus)//GO:0071004(U2-type prespliceosome)	GO:0050733(RS domain binding)//GO:0005515(protein binding)//GO:0042802(identical protein binding)//GO:0003729(mRNA binding)	GO:0006376(mRNA splice site selection)//GO:0045843(negative regulation of striated muscle tissue development)
chr8	46582422	46582423	46582422	A	+	3	up	2	2	1	0	0	0	2	0	0	0	0	0	0	0	.	-1	-1	.	.	.	.	0
chr10	96625333	96625334	96625333	T	+	2	up	9	9	1	0	0	0	2	24	24	1	1	1	1	1	.	-1	-1	.	.	.	.	0
chr17	65894481	65894482	65894481	c	-	7.85714	up	12	28	0.428571	1	16	0.0625	6.85714	0	0	0	0	0	0	0	.	-1	-1	.	.	.	.	0
chr2	4612189	4612190	4612189	T	+	2	up	8	8	1	0	0	0	2	34	34	1	1	1	1	1	chr2	4017717	4614043	ENSMUSG00000026657	Frmd4a	+	protein_coding	1	209630	2700017I06Rik|5330420J21|AI594879|C230040M21Rik|Frmd4|Gm13190|OTTMUSG00000010806|mKIAA1294	MGI:MGI:1919850|Ensembl:ENSMUSG00000026657|Vega:OTTMUSG00000010755	2	2|2 A1	FERM domain containing 4A		GO:0005923(bicellular tight junction)//GO:0005856(cytoskeleton)//GO:0005737(cytoplasm)	GO:0030674(protein binding, bridging)	GO:0090162(establishment of epithelial cell polarity)
chr10	86696748	86696749	86696748	T	-	9.84836	up	20	69	0.289855	6	41	0.146341	1.98068	4	179	0.0223464	6	54	0.111111	0.201117	chr10	86690209	86705509	ENSMUSG00000020048	Hsp90b1	-	protein_coding	1	22027	ERp99|GRP94|TA-3|Targ2|Tra-1|Tra1|endoplasmin|gp96	MGI:MGI:98817|Ensembl:ENSMUSG00000020048|Vega:OTTMUSG00000020538	10	10 C1|10 43.05 cM	heat shock protein 90, beta (Grp94), member 1	mmu04141(Protein processing in endoplasmic reticulum)//mmu04151(PI3K-Akt signaling pathway)//mmu04621(NOD-like receptor signaling pathway)//mmu04915(Estrogen signaling pathway)//mmu04918(Thyroid hormone synthesis)//mmu05200(Pathways in cancer)//mmu05215(Prostate cancer)	GO:0005886(plasma membrane)//GO:0070062(extracellular exosome)//GO:0005790(smooth endoplasmic reticulum)//GO:0048471(perinuclear region of cytoplasm)//GO:0005789(endoplasmic reticulum membrane)//GO:0030496(midbody)//GO:0005829(cytosol)//GO:0005788(endoplasmic reticulum lumen)//GO:0034663(endoplasmic reticulum chaperone complex)//GO:0016020(membrane)//GO:0005783(endoplasmic reticulum)//GO:0031012(…	GO:0019903(protein phosphatase binding)//GO:0051082(unfolded protein binding)//GO:0050750(low-density lipoprotein particle receptor binding)//GO:0005524(ATP binding)//GO:0003723(RNA binding)//GO:0046790(virion binding)//GO:0000166(nucleotide binding)//GO:0005515(protein binding)	GO:0031247(actin rod assembly)//GO:0001666(response to hypoxia)//GO:0006950(response to stress)//GO:0006457(protein folding)//GO:0043666(regulation of phosphoprotein phosphatase activity)//GO:0043066(negative regulation of apoptotic process)//GO:0030433(ER-associated ubiquitin-dependent protein catabolic process)//GO:0071318(cellular response to ATP)//GO:0030970(retrograde protein transport, ER t…
chr12	88286332	88286333	88286332	T	-	2.13281	up	10	16	0.625	2	13	0.153846	4.0625	5	7	0.714286	6	16	0.375	1.90476	.	-1	-1	.	.	.	.	0
chr9	15313932	15313933	15313932	T	+	3.69114	up	2	2	1	258	262	0.984733	1.0155	1	4	0.25	209	230	0.908696	0.27512	.	-1	-1	.	.	.	.	0
chrM	2007	2008	2007	c	+	2.31051	up	77	1703	0.0452143	5	930	0.00537634	8.40986	40	1650	0.0242424	7	1051	0.00666032	3.63983	.	-1	-1	.	.	.	.	0
chr16	43561457	43561458	43561457	A	+	2.33333	up	1	1	1	6	8	0.75	1.33333	0	0	0	5	6	0.833333	0	chr16	42875881	43642602	ENSMUSG00000022708	Zbtb20	+	protein_coding	1	56490	1300017A20Rik|7330412A13Rik|A930017C21Rik|D16Wsu73e|DPZF|HOF|ODA-8S|Oda8|Zfp288	MGI:MGI:1929213|Ensembl:ENSMUSG00000022708|Vega:OTTMUSG00000025618	16	16 B4|16 28.44 cM	zinc finger and BTB domain containing 20		GO:0005654(nucleoplasm)//GO:0005634(nucleus)	GO:0003676(nucleic acid binding)//GO:0046872(metal ion binding)//GO:0003677(DNA binding)//GO:0001078(transcriptional repressor activity, RNA polymerase II core promoter proximal region sequence-specific binding)	GO:0010629(negative regulation of gene expression)//GO:0045892(negative regulation of transcription, DNA-templated)//GO:0006351(transcription, DNA-templated)//GO:0032760(positive regulation of tumor necrosis factor production)//GO:0032728(positive regulation of interferon-beta production)//GO:0000122(negative regulation of transcription from RNA polymerase II promoter)//GO:0032755(positive regula…
chr14	6453074	6453075	6453074	A	-	2	up	19	19	1	0	0	0	2	18	18	1	1	1	1	1	.	-1	-1	.	.	.	.	0
chr2	51926065	51926066	51926065	T	-	2	up	2	2	1	0	0	0	2	12	12	1	1	1	1	1	chr2	51924448	51935163	ENSMUSG00000036249	Rbm43	-	protein_coding	1	71684	0610033I05Rik	MGI:MGI:1918934|Ensembl:ENSMUSG00000036249|Vega:OTTMUSG00000012408	2	2|2 C1	RNA binding motif protein 43		GO:0005575(cellular_component)	GO:0000166(nucleotide binding)//GO:0003674(molecular_function)//GO:0003676(nucleic acid binding)//GO:0003723(RNA binding)	GO:0008150(biological_process)
chr13	44869594	44869595	44869594	g	-	6.1129	up	10	2005	0.00498753	8	1896	0.00421941	1.18204	3	1214	0.00247117	16	1252	0.0127796	0.193369	.	-1	-1	.	.	.	.	0
chrM	12236	12237	12236	A	-	3.36364	up	4	11	0.363636	6	39	0.153846	2.36364	0	16	0	10	38	0.263158	0	.	-1	-1	.	.	.	.	0
chr9	20295717	20295718	20295717	t	-	3	up	15	15	1	0	0	0	2	0	0	0	1	1	1	0	.	-1	-1	.	.	.	.	0
chr12	80014318	80014319	80014318	A	+	3	up	1	1	1	0	0	0	2	0	0	0	0	0	0	0	.	-1	-1	.	.	.	.	0
chr2	39067093	39067094	39067093	C	-	3	up	1	1	1	0	0	0	2	0	0	0	0	0	0	0	chr2	39066214	39190730	ENSMUSG00000035236	Scai	-	protein_coding	1	320271	9330112M16|A930041I02Rik|AI662729	MGI:MGI:2443716|Ensembl:ENSMUSG00000035236|Vega:OTTMUSG00000012419	2	2|2 B	suppressor of cancer cell invasion		GO:0031965(nuclear membrane)//GO:0016020(membrane)//GO:0016021(integral component of membrane)//GO:0005634(nucleus)//GO:0005737(cytoplasm)	GO:0003714(transcription corepressor activity)//GO:0005515(protein binding)	GO:0009968(negative regulation of signal transduction)//GO:0035024(negative regulation of Rho protein signal transduction)//GO:0006351(transcription, DNA-templated)//GO:0006355(regulation of transcription, DNA-templated)//GO:0030336(negative regulation of cell migration)
chr18	65723895	65723896	65723895	C	+	2	up	14	14	1	3	3	1	1	0	0	0	0	0	0	0	chr18	65698268	65751601	ENSMUSG00000046610	Oacyl	+	protein_coding	1	319888	5330437I02Rik|Acyl3	MGI:MGI:2442915|Ensembl:ENSMUSG00000046610|Vega:OTTMUSG00000028243	18	18|18 E1	O-acyltransferase like		GO:0005575(cellular_component)	GO:0003674(molecular_function)	GO:0008150(biological_process)
chr10	81179950	81179951	81179950	A	+	2.98667	up	6	10	0.6	1	10	0.1	6	18	32	0.5625	7	25	0.28	2.00893	chr10	81176631	81182507	ENSMUSG00000034994	Eef2	+	protein_coding	1	13629	Ef-2	MGI:MGI:95288|Ensembl:ENSMUSG00000034994	10	10|10 C1	eukaryotic translation elongation factor 2	mmu04152(AMPK signaling pathway)//mmu04921(Oxytocin signaling pathway)	GO:0030529(intracellular ribonucleoprotein complex)//GO:0005886(plasma membrane)//GO:0070062(extracellular exosome)//GO:0016020(membrane)//GO:0005829(cytosol)//GO:0045121(membrane raft)//GO:0042788(polysomal ribosome)//GO:0005844(polysome)//GO:0005634(nucleus)//GO:0005737(cytoplasm)//GO:0016235(aggresome)	GO:0008097(5S rRNA binding)//GO:0043022(ribosome binding)//GO:0019901(protein kinase binding)//GO:0003924(GTPase activity)//GO:0044822(poly(A) RNA binding)//GO:0000166(nucleotide binding)//GO:0005525(GTP binding)//GO:0003723(RNA binding)//GO:0003746(translation elongation factor activity)//GO:0005515(protein binding)//GO:0002039(p53 binding)//GO:0051015(actin filament binding)	GO:0006412(translation)//GO:0006414(translational elongation)//GO:2000767(positive regulation of cytoplasmic translation)//GO:0045727(positive regulation of translation)//GO:0002244(hematopoietic progenitor cell differentiation)
chr6	80870678	80870679	80870678	a	-	2.30769	up	13	13	1	13	17	0.764706	1.30769	0	0	0	0	0	0	0	.	-1	-1	.	.	.	.	0
chr1	125393832	125393833	125393832	G	-	7.46065	up	7	25	0.28	5	42	0.119048	2.352	3	59	0.0508475	10	62	0.16129	0.315254	chr1	125392905	125435727	ENSMUSG00000026341	Actr3	-	protein_coding	1	74117	1200003A09Rik|Arp3	MGI:MGI:1921367|Ensembl:ENSMUSG00000026341|Vega:OTTMUSG00000049251	1	1|1 E3	ARP3 actin-related protein 3		GO:0070062(extracellular exosome)//GO:0030027(lamellipodium)//GO:0005903(brush border)//GO:0016020(membrane)//GO:0005911(cell-cell junction)//GO:0060076(excitatory synapse)//GO:0005925(focal adhesion)//GO:0005884(actin filament)//GO:0005885(Arp2/3 protein complex)//GO:0000139(Golgi membrane)//GO:0042995(cell projection)//GO:0030056(hemidesmosome)//GO:0002102(podosome)//GO:0005856(cytoskeleton)//G…	GO:0005200(structural constituent of cytoskeleton)//GO:0005524(ATP binding)//GO:0005515(protein binding)//GO:0000166(nucleotide binding)//GO:0051015(actin filament binding)//GO:0003779(actin binding)	GO:0016344(meiotic chromosome movement towards spindle pole)//GO:0051653(spindle localization)//GO:0030030(cell projection organization)//GO:0007015(actin filament organization)//GO:0007163(establishment or maintenance of cell polarity)//GO:0010592(positive regulation of lamellipodium assembly)//GO:0034314(Arp2/3 complex-mediated actin nucleation)//GO:0060271(cilium morphogenesis)//GO:0045666(pos…
chr6	71508972	71508973	71508972	A	+	2	up	18	18	1	0	0	0	2	94	94	1	2	2	1	1	chr6	71493894	71525020	ENSMUSG00000052656	Rnf103	+	protein_coding	1	22644	AW146237|AW212918|Zfp103|kf-1	MGI:MGI:109483|Ensembl:ENSMUSG00000052656|Vega:OTTMUSG00000023991	6	6 C1|6 32.16 cM	ring finger protein 103		GO:0005783(endoplasmic reticulum)//GO:0016020(membrane)//GO:0016021(integral component of membrane)	GO:0070740(tubulin-glutamic acid ligase activity)//GO:0008270(zinc ion binding)//GO:0070739(protein-glutamic acid ligase activity)//GO:0070735(protein-glycine ligase activity)//GO:0008766(UDP-N-acetylmuramoylalanyl-D-glutamyl-2,6-diaminopimelate-D-alanyl-D-alanine ligase activity)//GO:0070737(protein-glycine ligase activity, elongating)//GO:0004842(ubiquitin-protein transferase activity)//GO:0018…	GO:0016567(protein ubiquitination)//GO:0030433(ER-associated ubiquitin-dependent protein catabolic process)
chr6	149324262	149324263	149324262	G	+	2.33333	up	1	3	0.333333	0	0	0	1.33333	0	0	0	0	0	0	0	chr6	149309414	149335658	ENSMUSG00000032712	2810474O19Rik	+	protein_coding	1	67246	6720435I21Rik|AA536804|AU020969|GET|Kiaa1551	MGI:MGI:1914496|Ensembl:ENSMUSG00000032712|Vega:OTTMUSG00000026189	6	6|6 G3	RIKEN cDNA 2810474O19 gene		GO:0005575(cellular_component)	GO:0003674(molecular_function)	GO:0008150(biological_process)
chr8	38833560	38833561	38833560	a	+	2	up	71	71	1	1	1	1	1	0	0	0	0	0	0	0	.	-1	-1	.	.	.	.	0
chr1	52545398	52545399	52545398	c	+	3	up	9	9	1	0	0	0	2	0	0	0	0	0	0	0	.	-1	-1	.	.	.	.	0
chr11	107851794	107851795	107851794	a	+	4.05	up	18	20	0.9	4	45	0.0888889	10.125	15	18	0.833333	14	42	0.333333	2.5	.	-1	-1	.	.	.	.	0
chr17	12919651	12919652	12919651	A	+	8.63441	up	10	31	0.322581	3	71	0.0422535	7.63441	0	20	0	1	67	0.0149254	0	chr17	12915701	12925067	ENSMUSG00000068039	Tcp1	+	protein_coding	1	21454	AI528772|CCT|Cct1|Ccta|TRic|Tcp-1|Tp63|c-cpn|p63	MGI:MGI:98535|Ensembl:ENSMUSG00000068039|Vega:OTTMUSG00000028087	17	17 8.72 cM|17 A3-B	t-complex protein 1		GO:0005832(chaperonin-containing T-complex)//GO:0043209(myelin sheath)//GO:0000792(heterochromatin)//GO:0005874(microtubule)//GO:0005815(microtubule organizing center)//GO:0001669(acrosomal vesicle)//GO:0005794(Golgi apparatus)//GO:0002199(zona pellucida receptor complex)//GO:0005813(centrosome)//GO:0070062(extracellular exosome)//GO:0005720(nuclear heterochromatin)//GO:0044297(cell body)//GO:000…	GO:0031625(ubiquitin protein ligase binding)//GO:0051082(unfolded protein binding)//GO:0005524(ATP binding)//GO:0000166(nucleotide binding)//GO:0044822(poly(A) RNA binding)//GO:0005515(protein binding)	GO:1904851(positive regulation of establishment of protein localization to telomere)//GO:1904871(positive regulation of protein localization to Cajal body)//GO:0032212(positive regulation of telomere maintenance via telomerase)//GO:0051973(positive regulation of telomerase activity)//GO:2000109(regulation of macrophage apoptotic process)//GO:0006457(protein folding)//GO:1904874(positive regulatio…
chr9	64176187	64176188	64176187	A	+	2.10345	up	3	29	0.103448	0	9	0	1.10345	0	47	0	6	36	0.166667	0	chr9	64173387	64178562	ENSMUSG00000032399	Rpl4	+	protein_coding	1	67891	2010004J23Rik	MGI:MGI:1915141|Ensembl:ENSMUSG00000032399	9	9|9 D	ribosomal protein L4	mmu03010(Ribosome)	GO:0030529(intracellular ribonucleoprotein complex)//GO:0070062(extracellular exosome)//GO:0031672(A band)//GO:0015934(large ribosomal subunit)//GO:0016020(membrane)//GO:0005737(cytoplasm)//GO:0005730(nucleolus)//GO:0005634(nucleus)//GO:0005840(ribosome)//GO:0005925(focal adhesion)//GO:0022625(cytosolic large ribosomal subunit)	GO:0044822(poly(A) RNA binding)//GO:0003735(structural constituent of ribosome)//GO:0005515(protein binding)//GO:0008097(5S rRNA binding)	GO:0006412(translation)//GO:0050772(positive regulation of axonogenesis)//GO:0045773(positive regulation of axon extension)
chr1	30802690	30802691	30802690	A	-	2.5	up	1	2	0.5	0	0	0	1.5	0	5	0	0	1	0	0	chr1	30802342	30863256	ENSMUSG00000048874	Phf3	-	protein_coding	1	213109	2310061N19Rik|mKIAA0244	MGI:MGI:2446126|Ensembl:ENSMUSG00000048874|Vega:OTTMUSG00000048797	1	1|1 A5	PHD finger protein 3		GO:0005575(cellular_component)	GO:0003674(molecular_function)	GO:0008150(biological_process)
chr19	5798738	5798739	5798738	T	-	2.27511	up	23	72	0.319444	4	143	0.027972	11.4201	42	119	0.352941	18	256	0.0703125	5.01961	.	-1	-1	.	.	.	.	0
chr13	21170270	21170271	21170270	c	+	2.20161	up	11	18	0.611111	21	79	0.265823	2.29894	5	16	0.3125	41	137	0.29927	1.04421	.	-1	-1	.	.	.	.	0
chr14	63142477	63142478	63142477	A	+	5.77273	up	5	22	0.227273	1	21	0.047619	4.77273	0	63	0	17	98	0.173469	0	chr14	63122462	63145919	ENSMUSG00000021939	Ctsb	+	protein_coding	1	13030	CB	MGI:MGI:88561|Ensembl:ENSMUSG00000021939	14	14 D1|14 33.24 cM	cathepsin B	mmu04142(Lysosome)//mmu04612(Antigen processing and presentation)//mmu04924(Renin secretion)	GO:0005764(lysosome)//GO:0070062(extracellular exosome)//GO:0005576(extracellular region)//GO:0009986(cell surface)//GO:0005901(caveola)//GO:0048471(perinuclear region of cytoplasm)//GO:0009897(external side of plasma membrane)//GO:0043231(intracellular membrane-bounded organelle)//GO:0005739(mitochondrion)//GO:0016324(apical plasma membrane)//GO:0005730(nucleolus)//GO:0005615(extracellular space…	GO:0008233(peptidase activity)//GO:0004197(cysteine-type endopeptidase activity)//GO:0032403(protein complex binding)//GO:0030984(kininogen binding)//GO:0005518(collagen binding)//GO:0043394(proteoglycan binding)//GO:0004175(endopeptidase activity)//GO:0043621(protein self-association)//GO:0042277(peptide binding)//GO:0016787(hydrolase activity)//GO:0008234(cysteine-type peptidase activity)	GO:0050790(regulation of catalytic activity)//GO:0046697(decidualization)//GO:0060548(negative regulation of cell death)//GO:0051603(proteolysis involved in cellular protein catabolic process)//GO:0030574(collagen catabolic process)//GO:0006508(proteolysis)//GO:0046718(viral entry into host cell)
chr16	33960756	33960757	33960756	A	-	2	up	1	1	1	0	0	0	2	60	60	1	2	2	1	1	chr16	33954782	33967038	ENSMUSG00000022814	Umps	-	protein_coding	1	22247	1700095D23Rik|AA408257|AL033308|BB164745	MGI:MGI:1298388|Ensembl:ENSMUSG00000022814|Vega:OTTMUSG00000031003	16	16|16 B3	uridine monophosphate synthetase	mmu00240(Pyrimidine metabolism)//mmu00983(Drug metabolism - other enzymes)//mmu01100(Metabolic pathways)	GO:0005634(nucleus)//GO:0005737(cytoplasm)	GO:0004590(orotidine-5'-phosphate decarboxylase activity)//GO:0016757(transferase activity, transferring glycosyl groups)//GO:0016829(lyase activity)//GO:0016831(carboxy-lyase activity)//GO:0004588(orotate phosphoribosyltransferase activity)//GO:0003824(catalytic activity)//GO:0016740(transferase activity)	GO:0008152(metabolic process)//GO:0009116(nucleoside metabolic process)//GO:0044205('de novo' UMP biosynthetic process)//GO:0006207('de novo' pyrimidine nucleobase biosynthetic process)//GO:0006222(UMP biosynthetic process)//GO:0006221(pyrimidine nucleotide biosynthetic process)
chr9	60804782	60804783	60804782	A	+	2	up	1	1	1	12	12	1	1	0	0	0	0	0	0	0	chr9	60794548	60880370	ENSMUSG00000034485	Uaca	+	protein_coding	1	72565	2700059D02Rik|nucling	MGI:MGI:1919815|Ensembl:ENSMUSG00000034485	9	9|9 C	uveal autoantigen with coiled-coil domains and ankyrin repeats		GO:0048471(perinuclear region of cytoplasm)//GO:0005635(nuclear envelope)//GO:0016020(membrane)//GO:0043293(apoptosome)//GO:0005829(cytosol)//GO:0005739(mitochondrion)//GO:0070062(extracellular exosome)//GO:0005634(nucleus)//GO:0005856(cytoskeleton)//GO:0005737(cytoplasm)	GO:0005515(protein binding)	GO:0042347(negative regulation of NF-kappaB import into nucleus)//GO:0042307(positive regulation of protein import into nucleus)//GO:1901222(regulation of NIK/NF-kappaB signaling)//GO:0050728(negative regulation of inflammatory response)//GO:0008630(intrinsic apoptotic signaling pathway in response to DNA damage)//GO:0043065(positive regulation of apoptotic process)//GO:0070206(protein trimerizat…
chr6	8282672	8282673	8282672	a	+	2	up	37	37	1	0	0	0	2	359	359	1	2	2	1	1	chr6	8259288	8597480	ENSMUSG00000089862	Gm16039	+	protein_coding	1
chr14	101736497	101736498	101736497	T	+	2.93939	up	31	33	0.939394	0	0	0	1.93939	0	0	0	0	0	0	0	chr14	101729957	101934710	ENSMUSG00000033060	Lmo7	+	protein_coding	1	380928	C78582|FBXO20|Gm914|mKIAA0858	MGI:MGI:1353586|Ensembl:ENSMUSG00000033060|Vega:OTTMUSG00000034688	14	14 E2.3|14 50.9 cM	LIM domain only 7	mmu04520(Adherens junction)	GO:0016324(apical plasma membrane)//GO:0005925(focal adhesion)//GO:0005913(cell-cell adherens junction)	GO:0042805(actinin binding)//GO:0008022(protein C-terminus binding)	GO:0016337(single organismal cell-cell adhesion)
chr13	88769917	88769918	88769917	T	+	3	up	11	11	1	0	0	0	2	0	0	0	0	0	0	0	.	-1	-1	.	.	.	.	0
chr6	119834700	119834701	119834700	T	-	2.91667	up	11	12	0.916667	0	0	0	1.91667	0	0	0	0	0	0	0	chr6	119570796	119848167	ENSMUSG00000030172	Erc1	-	protein_coding	1	111173	4930404L01Rik|5033405M01Rik|9630025C19Rik|B430107L16Rik|CAST2|ELKS|Elks1|RAB6IP2A|RAB6IP2B|Rab6ip2|mKIAA1081	MGI:MGI:2151013|Ensembl:ENSMUSG00000030172|Vega:OTTMUSG00000044533	6	6|6 F1	ELKS/RAB6-interacting/CAST family member 1	mmu04064(NF-kappa B signaling pathway)	GO:0045202(synapse)//GO:0016020(membrane)//GO:0005794(Golgi apparatus)//GO:0008385(IkappaB kinase complex)//GO:0048786(presynaptic active zone)//GO:0005737(cytoplasm)	GO:0030165(PDZ domain binding)//GO:0017137(Rab GTPase binding)//GO:0005515(protein binding)	GO:0007252(I-kappaB phosphorylation)//GO:0006810(transport)//GO:0015031(protein transport)//GO:0042147(retrograde transport, endosome to Golgi)
chr1	58731263	58731264	58731263	A	+	3	up	76	76	1	1	3	0.333333	3	133	133	1	4	4	1	1	chr1	58711508	58758884	ENSMUSG00000026031	Cflar	+	protein_coding	1	12633	2310024N18Rik|A430105C05Rik|CLARP|Cash|Casper|ENSMUSG00000072980|FLAME|FLAME-1|Flip|Gm9845|I-FLICE|MRIT|c-Flip	MGI:MGI:1336166|Ensembl:ENSMUSG00000026031|Vega:OTTMUSG00000019581	1	1 C1.3|1 29.16 cM	CASP8 and FADD-like apoptosis regulator	mmu04064(NF-kappa B signaling pathway)//mmu04210(Apoptosis)//mmu04668(TNF signaling pathway)//mmu05142(Chagas disease (American trypanosomiasis))	GO:0097342(ripoptosome)//GO:0031264(death-inducing signaling complex)//GO:0031265(CD95 death-inducing signaling complex)//GO:0005737(cytoplasm)//GO:0045121(membrane raft)	GO:0002020(protease binding)//GO:0008234(cysteine-type peptidase activity)//GO:0032403(protein complex binding)//GO:0016504(peptidase activator activity)//GO:0046982(protein heterodimerization activity)//GO:0008047(enzyme activator activity)//GO:0097200(cysteine-type endopeptidase activity involved in execution phase of apoptosis)//GO:0005123(death receptor binding)//GO:0004197(cysteine-type endo…	GO:0014842(regulation of skeletal muscle satellite cell proliferation)//GO:1901740(negative regulation of myoblast fusion)//GO:0014732(skeletal muscle atrophy)//GO:0097194(execution phase of apoptosis)//GO:0043403(skeletal muscle tissue regeneration)//GO:0042981(regulation of apoptotic process)//GO:0014866(skeletal myofibril assembly)//GO:0060544(regulation of necroptotic process)//GO:0043154(neg…
chr17	79849207	79849208	79849207	A	-	3	up	1	1	1	0	0	0	2	0	0	0	0	1	0	0	chr17	79848392	79896123	ENSMUSG00000059811	Atl2	-	protein_coding	1	56298	2010110I21Rik|AA407293|AV334690|Aip-2|Arl6ip2	MGI:MGI:1929492|Ensembl:ENSMUSG00000059811	17	17|17 E3	atlastin GTPase 2		GO:0005783(endoplasmic reticulum)//GO:0016020(membrane)//GO:0016021(integral component of membrane)	GO:0003924(GTPase activity)//GO:0042802(identical protein binding)//GO:0000166(nucleotide binding)//GO:0005525(GTP binding)//GO:0005515(protein binding)//GO:0016787(hydrolase activity)	GO:0007030(Golgi organization)//GO:0051260(protein homooligomerization)//GO:0007029(endoplasmic reticulum organization)
chr12	8497211	8497212	8497211	G	-	3	up	47	47	1	0	1	0	2	0	0	0	0	1	0	0	.	-1	-1	.	.	.	.	0
chr11	96870987	96870988	96870987	G	+	2	up	3	3	1	10	10	1	1	0	0	0	0	0	0	0	.	-1	-1	.	.	.	.	0
chr8	110838571	110838572	110838571	T	-	8.05882	up	10	51	0.196078	1	36	0.0277778	7.05882	0	62	0	2	40	0.05	0	chr8	110810492	110846803	ENSMUSG00000033732	Sf3b3	-	protein_coding	1	101943	1810061H24Rik|5730409A01Rik|AA409318|D8Ertd633e|RSE1|SAP130|mKIAA0017	MGI:MGI:1289341|Ensembl:ENSMUSG00000033732	8	8 E1|8 57.73 cM	splicing factor 3b, subunit 3	mmu03040(Spliceosome)	GO:0071013(catalytic step 2 spliceosome)//GO:0005730(nucleolus)//GO:0005689(U12-type spliceosomal complex)//GO:0005634(nucleus)//GO:0005681(spliceosomal complex)	GO:0003723(RNA binding)//GO:0003676(nucleic acid binding)	GO:0006397(mRNA processing)//GO:0000398(mRNA splicing, via spliceosome)//GO:0042177(negative regulation of protein catabolic process)//GO:0008380(RNA splicing)
chr10	128085330	128085331	128085330	T	+	11.3397	up	15	66	0.227273	2	80	0.025	9.09091	2	79	0.0253165	3	95	0.0315789	0.801688	chr10	128083273	128090391	ENSMUSG00000025393	Atp5b	+	protein_coding	1	11947	-	MGI:MGI:107801|Ensembl:ENSMUSG00000025393|Vega:OTTMUSG00000023688	10	10|10 D3	ATP synthase, H+ transporting mitochondrial F1 complex, beta subunit	mmu00190(Oxidative phosphorylation)//mmu01100(Metabolic pathways)//mmu05010(Alzheimer's disease)//mmu05012(Parkinson's disease)//mmu05016(Huntington's disease)	GO:0005886(plasma membrane)//GO:0043209(myelin sheath)//GO:0009986(cell surface)//GO:0042645(mitochondrial nucleoid)//GO:0016020(membrane)//GO:0070062(extracellular exosome)//GO:0005743(mitochondrial inner membrane)//GO:0045261(proton-transporting ATP synthase complex, catalytic core F(1))//GO:0000275(mitochondrial proton-transporting ATP synthase complex, catalytic core F(1))//GO:0005739(mitocho…	GO:0030228(lipoprotein particle receptor activity)//GO:0046933(proton-transporting ATP synthase activity, rotational mechanism)//GO:0005524(ATP binding)//GO:0046961(proton-transporting ATPase activity, rotational mechanism)//GO:0000166(nucleotide binding)//GO:0016887(ATPase activity)//GO:0005509(calcium ion binding)//GO:0042288(MHC class I protein binding)//GO:0016787(hydrolase activity)//GO:0016…	GO:0015986(ATP synthesis coupled proton transport)//GO:0015992(proton transport)//GO:0006898(receptor-mediated endocytosis)//GO:0051453(regulation of intracellular pH)//GO:0015991(ATP hydrolysis coupled proton transport)//GO:0006754(ATP biosynthetic process)//GO:0001649(osteoblast differentiation)//GO:0006933(negative regulation of cell adhesion involved in substrate-bound cell migration)//GO:000…
chr5	125028742	125028743	125028742	G	+	2.16667	up	1	1	1	12	14	0.857143	1.16667	0	0	0	7	8	0.875	0	.	-1	-1	.	.	.	.	0
chr17	6941879	6941880	6941879	t	+	3.18708	up	12	4944	0.00242718	3	14487	0.000207082	11.7209	4	3044	0.00131406	3	8396	0.000357313	3.67762	.	-1	-1	.	.	.	.	0
chr8	123616903	123616904	123616903	c	-	2.09887	up	24	347	0.0691643	17	660	0.0257576	2.6852	13	334	0.0389222	23	756	0.0304233	1.27935	.	-1	-1	.	.	.	.	0
chr4	43493035	43493036	43493035	T	-	4.36062	up	7	1278	0.00547731	14	3371	0.00415307	1.31886	5	1847	0.00270709	29	3240	0.00895062	0.302448	.	-1	-1	.	.	.	.	0
chr9	65538217	65538218	65538217	G	-	3	up	8	8	1	0	1	0	2	0	0	0	0	0	0	0	.	-1	-1	.	.	.	.	0
chr13	24812885	24812886	24812885	G	+	2.33333	up	1	3	0.333333	0	3	0	1.33333	0	11	0	3	22	0.136364	0	chr13	24801657	24814013	ENSMUSG00000019132	BC005537	+	protein_coding	1	79555	8030460C05Rik|C78201	MGI:MGI:2441726|Ensembl:ENSMUSG00000019132|Vega:OTTMUSG00000000607	13	13|13 A3.2	cDNA sequence BC005537		GO:0005622(intracellular)	GO:0003674(molecular_function)	GO:0008150(biological_process)
chr1	86529982	86529983	86529982	C	+	2.17153	up	9	178	0.0505618	3	61	0.0491803	1.02809	17	831	0.0204573	7	162	0.0432099	0.47344	chr1	86526736	86530698	ENSMUSG00000026238	Ptma	+	protein_coding	1	19231	Thym	MGI:MGI:97803|Ensembl:ENSMUSG00000026238|Vega:OTTMUSG00000048097	1	1|1 D	prothymosin alpha	mmu05169(Epstein-Barr virus infection)	GO:0005634(nucleus)	GO:0042393(histone binding)	GO:0043486(histone exchange)
chr11	98473760	98473761	98473760	c	-	2.65315	up	12	106	0.113208	15	225	0.0666667	1.69811	3	76	0.0394737	14	227	0.061674	0.640038	chr11	98464902	98546031	ENSMUSG00000018168	Ikzf3	-	protein_coding	1	22780	5830411O07Rik|Aiolos|Zfpn1a3|Znfn1a3	MGI:MGI:1342542|Ensembl:ENSMUSG00000018168|Vega:OTTMUSG00000006450	11	11|11 D	IKAROS family zinc finger 3		GO:0005886(plasma membrane)//GO:0005634(nucleus)//GO:0005737(cytoplasm)	GO:0003676(nucleic acid binding)//GO:0042803(protein homodimerization activity)//GO:0043565(sequence-specific DNA binding)//GO:0046982(protein heterodimerization activity)//GO:0000977(RNA polymerase II regulatory region sequence-specific DNA binding)//GO:0001228(transcriptional activator activity, RNA polymerase II transcription regulatory region sequence-specific binding)//GO:0046872(metal ion b…	GO:0045577(regulation of B cell differentiation)//GO:0006351(transcription, DNA-templated)//GO:0006355(regulation of transcription, DNA-templated)//GO:0042113(B cell activation)//GO:0045619(regulation of lymphocyte differentiation)//GO:0045944(positive regulation of transcription from RNA polymerase II promoter)//GO:0042981(regulation of apoptotic process)//GO:0030888(regulation of B cell prolife…
chr12	73486212	73486213	73486212	a	+	2	up	73	73	1	7	7	1	1	0	0	0	0	0	0	0	.	-1	-1	.	.	.	.	0
chr2	122377995	122377996	122377995	t	+	7.13286	up	21	198	0.106061	10	377	0.0265252	3.99848	4	193	0.0207254	21	568	0.0369718	0.560572	.	-1	-1	.	.	.	.	0
chr18	7030236	7030237	7030236	c	+	16.992	up	15	3206	0.00467873	1	3639	0.000274801	17.0259	5	2507	0.00199442	0	2730	0	1.00199	.	-1	-1	.	.	.	.	0
chr12	100205674	100205675	100205674	A	+	2.55556	up	10	18	0.555556	0	7	0	1.55556	0	23	0	0	14	0	0	chr12	100199435	100209806	ENSMUSG00000001175	Calm1	+	protein_coding	1	12313	AI256814|AI327027|AI461935|AL024000|CaM|Calm	MGI:MGI:88251|Ensembl:ENSMUSG00000001175|Vega:OTTMUSG00000016979	12	12|12 E	calmodulin 1	mmu04014(Ras signaling pathway)//mmu04015(Rap1 signaling pathway)//mmu04020(Calcium signaling pathway)//mmu04022(cGMP-PKG signaling pathway)//mmu04024(cAMP signaling pathway)//mmu04070(Phosphatidylinositol signaling system)//mmu04114(Oocyte meiosis)//mmu04261(Adrenergic signaling in cardiomyocytes)//mmu04270(Vascular smooth muscle contraction)//mmu04713(Circadian entrainment)//mmu04720(Long-term …	GO:0005886(plasma membrane)//GO:0008076(voltage-gated potassium channel complex)//GO:0043005(neuron projection)//GO:0030426(growth cone)//GO:0005634(nucleus)//GO:0005737(cytoplasm)	GO:0050998(nitric-oxide synthase binding)//GO:0030235(nitric-oxide synthase regulator activity)//GO:0019904(protein domain specific binding)//GO:0031800(type 3 metabotropic glutamate receptor binding)//GO:0030234(enzyme regulator activity)//GO:0047485(protein N-terminus binding)//GO:0044325(ion channel binding)//GO:0043548(phosphatidylinositol 3-kinase binding)//GO:0008179(adenylate cyclase bindi…	GO:0000086(G2/M transition of mitotic cell cycle)//GO:0043388(positive regulation of DNA binding)
chr11	87462423	87462424	87462423	t	+	2.04464	up	18	285	0.0631579	47	813	0.0578106	1.0925	8	253	0.0316206	49	828	0.0591787	0.534323	chr11	87405065	87555823	ENSMUSG00000010342	Tex14	+	protein_coding	1	83560	C85585	MGI:MGI:1933227|Ensembl:ENSMUSG00000010342|Vega:OTTMUSG00000001260	11	11|11 C	testis expressed gene 14		GO:0045171(intercellular bridge)//GO:0070062(extracellular exosome)//GO:0005623(cell)//GO:0000776(kinetochore)//GO:0005694(chromosome)//GO:0030496(midbody)//GO:0000775(chromosome, centromeric region)//GO:0005737(cytoplasm)	GO:0004672(protein kinase activity)//GO:0000166(nucleotide binding)//GO:0005515(protein binding)//GO:0005524(ATP binding)//GO:0019901(protein kinase binding)	GO:0007067(mitotic nuclear division)//GO:0008608(attachment of spindle microtubules to kinetochore)//GO:0006468(protein phosphorylation)//GO:0051301(cell division)//GO:0043063(intercellular bridge organization)//GO:0051306(mitotic sister chromatid separation)//GO:0007094(mitotic spindle assembly checkpoint)//GO:0007049(cell cycle)//GO:0007140(male meiosis)//GO:0032091(negative regulation of prote…
chr3	116572579	116572580	116572579	c	-	3	up	4	4	1	0	0	0	2	0	0	0	0	0	0	0	.	-1	-1	.	.	.	.	0
chr8	123610053	123610054	123610053	a	-	2.35628	up	57	2136	0.0266854	130	3420	0.0380117	0.702031	24	1943	0.012352	149	3594	0.041458	0.297941	.	-1	-1	.	.	.	.	0
chrX	73781404	73781405	73781404	A	-	3	up	1	1	1	0	0	0	2	0	0	0	0	0	0	0	chrX	73778963	73786897	ENSMUSG00000002010	Idh3g	-	protein_coding	1	15929	-	MGI:MGI:1099463|Ensembl:ENSMUSG00000002010|Vega:OTTMUSG00000017673	X	X 37.41 cM|X A7.3-B	isocitrate dehydrogenase 3 (NAD+), gamma	mmu00020(Citrate cycle (TCA cycle))//mmu01100(Metabolic pathways)//mmu01200(Carbon metabolism)//mmu01210(2-Oxocarboxylic acid metabolism)//mmu01230(Biosynthesis of amino acids)	GO:0005739(mitochondrion)	GO:0004449(isocitrate dehydrogenase (NAD+) activity)//GO:0051287(NAD binding)//GO:0005524(ATP binding)//GO:0016491(oxidoreductase activity)//GO:0000287(magnesium ion binding)//GO:0000166(nucleotide binding)//GO:0016616(oxidoreductase activity, acting on the CH-OH group of donors, NAD or NADP as acceptor)//GO:0046872(metal ion binding)	GO:0055114(oxidation-reduction process)//GO:0006102(isocitrate metabolic process)//GO:0006103(2-oxoglutarate metabolic process)//GO:0006734(NADH metabolic process)//GO:0006099(tricarboxylic acid cycle)//GO:0045926(negative regulation of growth)
chrM	6056	6057	6056	T	+	7.27521	up	14	39	0.358974	10	64	0.15625	2.29744	4	38	0.105263	35	105	0.333333	0.315789	chrM	5328	6872	ENSMUSG00000064351	mt-Co1	+	protein_coding	1
chr10	86698410	86698411	86698410	a	-	2.47416	up	96	108	0.888889	1	13	0.0769231	11.5556	326	349	0.934097	6	30	0.2	4.67049	chr10	86690209	86705509	ENSMUSG00000020048	Hsp90b1	-	protein_coding	1	22027	ERp99|GRP94|TA-3|Targ2|Tra-1|Tra1|endoplasmin|gp96	MGI:MGI:98817|Ensembl:ENSMUSG00000020048|Vega:OTTMUSG00000020538	10	10 C1|10 43.05 cM	heat shock protein 90, beta (Grp94), member 1	mmu04141(Protein processing in endoplasmic reticulum)//mmu04151(PI3K-Akt signaling pathway)//mmu04621(NOD-like receptor signaling pathway)//mmu04915(Estrogen signaling pathway)//mmu04918(Thyroid hormone synthesis)//mmu05200(Pathways in cancer)//mmu05215(Prostate cancer)	GO:0005886(plasma membrane)//GO:0070062(extracellular exosome)//GO:0005790(smooth endoplasmic reticulum)//GO:0048471(perinuclear region of cytoplasm)//GO:0005789(endoplasmic reticulum membrane)//GO:0030496(midbody)//GO:0005829(cytosol)//GO:0005788(endoplasmic reticulum lumen)//GO:0034663(endoplasmic reticulum chaperone complex)//GO:0016020(membrane)//GO:0005783(endoplasmic reticulum)//GO:0031012(…	GO:0019903(protein phosphatase binding)//GO:0051082(unfolded protein binding)//GO:0050750(low-density lipoprotein particle receptor binding)//GO:0005524(ATP binding)//GO:0003723(RNA binding)//GO:0046790(virion binding)//GO:0000166(nucleotide binding)//GO:0005515(protein binding)	GO:0031247(actin rod assembly)//GO:0001666(response to hypoxia)//GO:0006950(response to stress)//GO:0006457(protein folding)//GO:0043666(regulation of phosphoprotein phosphatase activity)//GO:0043066(negative regulation of apoptotic process)//GO:0030433(ER-associated ubiquitin-dependent protein catabolic process)//GO:0071318(cellular response to ATP)//GO:0030970(retrograde protein transport, ER t…
chr1	36049765	36049766	36049765	t	-	2.95652	up	22	23	0.956522	0	0	0	1.95652	0	0	0	0	0	0	0	.	-1	-1	.	.	.	.	0
chr17	39847433	39847434	39847433	c	+	2.49718	up	4	249	0.0160643	10	484	0.0206612	0.77751	1	195	0.00512821	7	425	0.0164706	0.311355	.	-1	-1	.	.	.	.	0
chr12	13163686	13163687	13163686	c	-	3.75512	up	12	496	0.0241935	37	1270	0.0291339	0.830427	2	454	0.00440529	25	1255	0.0199203	0.221145	.	-1	-1	.	.	.	.	0
chr8	82403497	82403498	82403497	T	+	3	up	4	4	1	0	0	0	2	0	0	0	0	0	0	0	.	-1	-1	.	.	.	.	0
chr5	150648113	150648114	150648113	A	-	2.5	up	1	2	0.5	0	1	0	1.5	0	1	0	0	2	0	0	chr5	150608007	150665612	ENSMUSG00000029655	N4bp2l2	-	protein_coding	1	381695	2700092H06Rik|zag1	MGI:MGI:2687207|Ensembl:ENSMUSG00000029655|Vega:OTTMUSG00000027925	5	5|5 G3	NEDD4 binding protein 2-like 2		GO:0005634(nucleus)//GO:0017053(transcriptional repressor complex)//GO:0070062(extracellular exosome)	GO:0019899(enzyme binding)//GO:0001106(RNA polymerase II transcription corepressor activity)//GO:0005515(protein binding)	GO:0001824(blastocyst development)//GO:1902037(negative regulation of hematopoietic stem cell differentiation)//GO:1902035(positive regulation of hematopoietic stem cell proliferation)//GO:0000122(negative regulation of transcription from RNA polymerase II promoter)//GO:0001701(in utero embryonic development)
chr11	78673284	78673285	78673284	A	-	2	up	24	24	1	1	2	0.5	2	132	132	1	1	1	1	1	chr11	78567168	78697373	ENSMUSG00000017376	Nlk	-	protein_coding	1	18099	AI194375	MGI:MGI:1201387|Ensembl:ENSMUSG00000017376|Vega:OTTMUSG00000000149	11	11|11 B5	nemo like kinase	mmu04010(MAPK signaling pathway)//mmu04068(FoxO signaling pathway)//mmu04310(Wnt signaling pathway)//mmu04520(Adherens junction)	GO:0005634(nucleus)//GO:0005737(cytoplasm)	GO:0004674(protein serine/threonine kinase activity)//GO:0031625(ubiquitin protein ligase binding)//GO:0004672(protein kinase activity)//GO:0004707(MAP kinase activity)//GO:0016301(kinase activity)//GO:0000287(magnesium ion binding)//GO:0000166(nucleotide binding)//GO:0008134(transcription factor binding)//GO:0042169(SH2 domain binding)//GO:0046872(metal ion binding)//GO:0005515(protein binding)/…	GO:0033136(serine phosphorylation of STAT3 protein)//GO:0016310(phosphorylation)//GO:0006468(protein phosphorylation)//GO:0018107(peptidyl-threonine phosphorylation)//GO:0006351(transcription, DNA-templated)//GO:0050821(protein stabilization)//GO:0030178(negative regulation of Wnt signaling pathway)//GO:0046777(protein autophosphorylation)//GO:0016055(Wnt signaling pathway)//GO:0007179(transformi…
chr6	97912519	97912520	97912519	A	+	2	up	2	2	1	0	0	0	2	19	19	1	1	1	1	1	chr6	97807058	98021349	ENSMUSG00000035158	Mitf	+	protein_coding	1	17342	BCC2|Bhlhe32|Gsfbcc2|Vitiligo|Wh|bw|mi|vit	MGI:MGI:104554|Ensembl:ENSMUSG00000035158|Vega:OTTMUSG00000023284	6	6 D3|6 45.05 cM	microphthalmia-associated transcription factor	mmu04380(Osteoclast differentiation)//mmu04916(Melanogenesis)//mmu05200(Pathways in cancer)//mmu05218(Melanoma)	GO:0043234(protein complex)//GO:0005634(nucleus)	GO:0003682(chromatin binding)//GO:0003700(transcription factor activity, sequence-specific DNA binding)//GO:0043565(sequence-specific DNA binding)//GO:0000979(RNA polymerase II core promoter sequence-specific DNA binding)//GO:0000978(RNA polymerase II core promoter proximal region sequence-specific DNA binding)//GO:0003705(transcription factor activity, RNA polymerase II distal enhancer sequence-…	GO:0044336(canonical Wnt signaling pathway involved in negative regulation of apoptotic process)//GO:0000122(negative regulation of transcription from RNA polymerase II promoter)//GO:0045670(regulation of osteoclast differentiation)//GO:0010628(positive regulation of gene expression)//GO:0030318(melanocyte differentiation)//GO:0043066(negative regulation of apoptotic process)//GO:0006461(protein …
chr15	60468373	60468374	60468373	A	+	4.48808	up	6	23	0.26087	1	10	0.1	2.6087	12	80	0.15	8	31	0.258065	0.58125	.	-1	-1	.	.	.	.	0
chr1	131317994	131317995	131317994	G	-	2	up	1	1	1	0	0	0	2	13	13	1	1	1	1	1	chr1	131285251	131527361	ENSMUSG00000026425	Srgap2	-	protein_coding	1	14270	9930124L22Rik|AI448945|FBP2|Fnbp2|srGAP3	MGI:MGI:109605|Ensembl:ENSMUSG00000026425|Vega:OTTMUSG00000049188	1	1|1 E4	SLIT-ROBO Rho GTPase activating protein 2	mmu04360(Axon guidance)	GO:0045202(synapse)//GO:0005743(mitochondrial inner membrane)//GO:0044327(dendritic spine head)//GO:0045335(phagocytic vesicle)//GO:0030027(lamellipodium)//GO:0016020(membrane)//GO:0042995(cell projection)//GO:0005886(plasma membrane)//GO:0005829(cytosol)//GO:0014069(postsynaptic density)//GO:0030054(cell junction)//GO:0031410(cytoplasmic vesicle)//GO:0005634(nucleus)//GO:0045211(postsynaptic mem…	GO:0048365(Rac GTPase binding)//GO:0005096(GTPase activator activity)//GO:0005515(protein binding)//GO:0042803(protein homodimerization activity)	GO:0051014(actin filament severing)//GO:2001223(negative regulation of neuron migration)//GO:0060996(dendritic spine development)//GO:0030336(negative regulation of cell migration)//GO:0043547(positive regulation of GTPase activity)//GO:0046847(filopodium assembly)//GO:0048812(neuron projection morphogenesis)//GO:0021816(extension of a leading process involved in cell motility in cerebral cortex …
chr15	75898331	75898332	75898331	A	-	3	up	3	3	1	0	0	0	2	0	0	0	0	0	0	0	chr15	75894796	75909556	ENSMUSG00000055762	Eef1d	-	protein_coding	1	66656	EF-1-delta	MGI:MGI:1913906|Ensembl:ENSMUSG00000055762|Vega:OTTMUSG00000019797	15	15|15 E1	eukaryotic translation elongation factor 1 delta (guanine nucleotide exchange protein)	mmu05168(Herpes simplex infection)	GO:0005783(endoplasmic reticulum)//GO:0005730(nucleolus)//GO:0005634(nucleus)//GO:0005853(eukaryotic translation elongation factor 1 complex)//GO:0005737(cytoplasm)	GO:0003746(translation elongation factor activity)//GO:0004871(signal transducer activity)	GO:0006414(translational elongation)//GO:0043123(positive regulation of I-kappaB kinase/NF-kappaB signaling)//GO:0006351(transcription, DNA-templated)//GO:0006412(translation)//GO:0071479(cellular response to ionizing radiation)//GO:0006355(regulation of transcription, DNA-templated)
chr19	15551991	15551992	15551991	g	-	2.74286	up	3	4	0.75	7	8	0.875	0.857143	1	4	0.25	4	5	0.8	0.3125	.	-1	-1	.	.	.	.	0
chr12	41972827	41972828	41972827	T	+	2	up	5	5	1	0	0	0	2	22	22	1	27	27	1	1	.	-1	-1	.	.	.	.	0
chr11	106234924	106234925	106234924	C	+	2	up	9	9	1	0	0	0	2	29	29	1	1	1	1	1	chr11	106216926	106249139	ENSMUSG00000020705	Ddx42	+	protein_coding	1	72047	1810047H21Rik|AW319508|AW556242|B430002H05Rik|RHELP|RNAHP|SF3b125	MGI:MGI:1919297|Ensembl:ENSMUSG00000020705|Vega:OTTMUSG00000003289	11	11|11 E1	DEAD (Asp-Glu-Ala-Asp) box polypeptide 42	mmu03040(Spliceosome)	GO:0005654(nucleoplasm)//GO:0005634(nucleus)//GO:0005737(cytoplasm)//GO:0016020(membrane)	GO:0003676(nucleic acid binding)//GO:0005524(ATP binding)//GO:0003723(RNA binding)//GO:0004386(helicase activity)//GO:0000166(nucleotide binding)//GO:0044822(poly(A) RNA binding)//GO:0004004(ATP-dependent RNA helicase activity)//GO:0016787(hydrolase activity)	GO:0010501(RNA secondary structure unwinding)//GO:0008104(protein localization)
chr12	54719242	54719243	54719242	a	-	2.8896	up	2	411	0.00486618	6	539	0.0111317	0.437145	1	420	0.00238095	13	826	0.0157385	0.151282	.	-1	-1	.	.	.	.	0
chr11	87422969	87422970	87422969	a	+	2.76108	up	3	203	0.0147783	6	715	0.00839161	1.76108	0	206	0	12	822	0.0145985	0	chr11	87405065	87555823	ENSMUSG00000010342	Tex14	+	protein_coding	1	83560	C85585	MGI:MGI:1933227|Ensembl:ENSMUSG00000010342|Vega:OTTMUSG00000001260	11	11|11 C	testis expressed gene 14		GO:0045171(intercellular bridge)//GO:0070062(extracellular exosome)//GO:0005623(cell)//GO:0000776(kinetochore)//GO:0005694(chromosome)//GO:0030496(midbody)//GO:0000775(chromosome, centromeric region)//GO:0005737(cytoplasm)	GO:0004672(protein kinase activity)//GO:0000166(nucleotide binding)//GO:0005515(protein binding)//GO:0005524(ATP binding)//GO:0019901(protein kinase binding)	GO:0007067(mitotic nuclear division)//GO:0008608(attachment of spindle microtubules to kinetochore)//GO:0006468(protein phosphorylation)//GO:0051301(cell division)//GO:0043063(intercellular bridge organization)//GO:0051306(mitotic sister chromatid separation)//GO:0007094(mitotic spindle assembly checkpoint)//GO:0007049(cell cycle)//GO:0007140(male meiosis)//GO:0032091(negative regulation of prote…
chr18	14647869	14647870	14647869	t	-	2.12157	up	7	154	0.0454545	8	274	0.0291971	1.55682	4	167	0.0239521	11	337	0.032641	0.733805	chr18	14624198	14682914	ENSMUSG00000037013	Ss18	-	protein_coding	1	268996	D130059H17|Ssxt|Syt	MGI:MGI:107708|Ensembl:ENSMUSG00000037013	18	18|18 B1	synovial sarcoma translocation, Chromosome 18	mmu05202(Transcriptional misregulation in cancer)	GO:0005634(nucleus)//GO:0005881(cytoplasmic microtubule)//GO:0071564(npBAF complex)	GO:0030374(ligand-dependent nuclear receptor transcription coactivator activity)	GO:0000902(cell morphogenesis)//GO:0042493(response to drug)//GO:0048013(ephrin receptor signaling pathway)//GO:0006351(transcription, DNA-templated)//GO:0000226(microtubule cytoskeleton organization)//GO:0097150(neuronal stem cell population maintenance)//GO:0007010(cytoskeleton organization)//GO:0045944(positive regulation of transcription from RNA polymerase II promoter)//GO:0035556(intracellu…
chr4	94944830	94944831	94944830	a	-	3	up	2	2	1	0	0	0	2	0	1	0	0	0	0	0	chr4	94942040	94979100	ENSMUSG00000062627	Mysm1	-	protein_coding	1	320713	C130067A03Rik|C530050H10Rik	MGI:MGI:2444584|Ensembl:ENSMUSG00000062627|Vega:OTTMUSG00000007999	4	4|4 C5	myb-like, SWIRM and MPN domains 1		GO:0005634(nucleus)	GO:0008237(metallopeptidase activity)//GO:0008233(peptidase activity)//GO:0032403(protein complex binding)//GO:0016920(pyroglutamyl-peptidase activity)//GO:0042393(histone binding)//GO:0003677(DNA binding)//GO:0046872(metal ion binding)//GO:0004843(thiol-dependent ubiquitin-specific protease activity)//GO:0016787(hydrolase activity)//GO:0003713(transcription coactivator activity)	GO:0030334(regulation of cell migration)//GO:0006338(chromatin remodeling)//GO:0016568(chromatin modification)//GO:0051797(regulation of hair follicle development)//GO:0006351(transcription, DNA-templated)//GO:0035522(monoubiquitinated histone H2A deubiquitination)//GO:0045944(positive regulation of transcription from RNA polymerase II promoter)//GO:0006508(proteolysis)//GO:0006355(regulation of …
chr10	47283199	47283200	47283199	t	-	3	up	10	10	1	0	0	0	2	0	0	0	0	0	0	0	.	-1	-1	.	.	.	.	0
chr19	36168002	36168003	36168002	T	-	2	up	3	3	1	12	12	1	1	0	0	0	0	0	0	0	.	-1	-1	.	.	.	.	0
chr19	5802235	5802236	5802235	G	-	2.98946	up	3	61	0.0491803	4	74	0.0540541	0.909836	3	92	0.0326087	3	28	0.107143	0.304348	.	-1	-1	.	.	.	.	0
chr19	20328922	20328923	20328922	T	-	3	up	11	11	1	0	0	0	2	0	0	0	0	0	0	0	.	-1	-1	.	.	.	.	0
chr4	53860773	53860774	53860773	A	+	2.10326	up	5	13	0.384615	71	137	0.518248	0.742145	4	19	0.210526	71	119	0.596639	0.352854	chr4	53826045	53862019	ENSMUSG00000028420	Tmem38b	+	protein_coding	1	52076	1600017F22Rik|AA437809|AV051057|D4Ertd89e|TRIC-B|mg33b	MGI:MGI:1098718|Ensembl:ENSMUSG00000028420|Vega:OTTMUSG00000007005	4	4 B2|4 28.76 cM	transmembrane protein 38B		GO:0005783(endoplasmic reticulum)//GO:0016020(membrane)//GO:0016021(integral component of membrane)//GO:0005634(nucleus)	GO:0005267(potassium channel activity)//GO:0005261(cation channel activity)	GO:0006810(transport)//GO:0015672(monovalent inorganic cation transport)//GO:0006813(potassium ion transport)//GO:0071805(potassium ion transmembrane transport)//GO:0006811(ion transport)
chr8	99400195	99400196	99400195	T	+	2.3	up	13	15	0.866667	6	9	0.666667	1.3	0	0	0	0	0	0	0	.	-1	-1	.	.	.	.	0
chr1	56404110	56404111	56404110	A	-	3.56917	up	13	23	0.565217	11	50	0.22	2.56917	0	0	0	0	0	0	0	.	-1	-1	.	.	.	.	0
chr5	105109974	105109975	105109974	T	-	2	up	5	5	1	0	0	0	2	5	5	1	2	2	1	1	chr5	105014153	105139540	ENSMUSG00000034438	Gbp8	-	protein_coding	1	76074	5830443L24Rik|mGBP8	MGI:MGI:1923324|Ensembl:ENSMUSG00000034438|Vega:OTTMUSG00000053799	5	5|5 E5	guanylate-binding protein 8		GO:0005575(cellular_component)	GO:0003674(molecular_function)	GO:0071346(cellular response to interferon-gamma)
chr5	105109974	105109975	105109974	T	-	2	up	5	5	1	0	0	0	2	5	5	1	2	2	1	1	chr5	105078394	105139539	ENSMUSG00000029298	Gbp9	-	protein_coding	1	236573	-	MGI:MGI:3605620|Ensembl:ENSMUSG00000029298|Vega:OTTMUSG00000053800	5	5|5 E5	guanylate-binding protein 9		GO:0020005(symbiont-containing vacuole membrane)//GO:0070062(extracellular exosome)//GO:0031410(cytoplasmic vesicle)	GO:0003674(molecular_function)	GO:0044406(adhesion of symbiont to host)//GO:0042832(defense response to protozoan)//GO:0071346(cellular response to interferon-gamma)//GO:0050830(defense response to Gram-positive bacterium)
chr3	106730381	106730382	106730381	A	+	3	up	1	1	1	0	0	0	2	0	0	0	0	0	0	0	chr3	106684987	106736577	ENSMUSG00000056260	Lrif1	+	protein_coding	1	321000	2010012G17Rik|4933421E11Rik|AI450568	MGI:MGI:2445214|Ensembl:ENSMUSG00000056260|Vega:OTTMUSG00000032748	3	3|3 F2.3	ligand dependent nuclear receptor interacting factor 1		GO:0005815(microtubule organizing center)//GO:0000784(nuclear chromosome, telomeric region)//GO:0005634(nucleus)	GO:0003674(molecular_function)//GO:0042974(retinoic acid receptor binding)	GO:0006351(transcription, DNA-templated)//GO:0006355(regulation of transcription, DNA-templated)//GO:0008150(biological_process)
chr8	123569407	123569408	123569407	t	-	2.00074	up	10	2887	0.0034638	8	5539	0.0014443	2.39825	9	2509	0.00358709	18	6015	0.00299252	1.19868	.	-1	-1	.	.	.	.	0
chr6	31007315	31007316	31007315	C	+	2	up	23	23	1	0	1	0	2	22	22	1	3	3	1	1	.	-1	-1	.	.	.	.	0
chr9	42657269	42657270	42657269	A	-	2.58065	up	18	31	0.580645	0	2	0	1.58065	0	0	0	0	0	0	0	chr9	42518135	42944493	ENSMUSG00000032017	Grik4	-	protein_coding	1	110637	6330551K01Rik|GluK4|GluRgamma1|KA-1|KA1	MGI:MGI:95817|Ensembl:ENSMUSG00000032017|Vega:OTTMUSG00000020650	9	9 A5.1|9 23.8 cM	glutamate receptor, ionotropic, kainate 4	mmu04080(Neuroactive ligand-receptor interaction)//mmu04724(Glutamatergic synapse)	GO:0005886(plasma membrane)//GO:0043204(perikaryon)//GO:0016020(membrane)//GO:0030425(dendrite)//GO:0030424(axon)//GO:0016021(integral component of membrane)//GO:0045202(synapse)//GO:0030054(cell junction)//GO:0032983(kainate selective glutamate receptor complex)//GO:0005634(nucleus)//GO:0042734(presynaptic membrane)//GO:0045211(postsynaptic membrane)//GO:0043195(terminal bouton)	GO:0004872(receptor activity)//GO:0004970(ionotropic glutamate receptor activity)//GO:0005515(protein binding)//GO:0005234(extracellular-glutamate-gated ion channel activity)//GO:0005216(ion channel activity)	GO:0006810(transport)//GO:0006811(ion transport)
chr2	116973994	116973995	116973994	A	-	2.01961	up	52	52	1	0	0	0	2	102	103	0.990291	1	1	1	0.990291	.	-1	-1	.	.	.	.	0
chr11	85592387	85592388	85592387	a	+	3	up	3	3	1	0	0	0	2	0	0	0	1	1	1	0	chr11	85353167	85826058	ENSMUSG00000059439	Bcas3	+	protein_coding	1	192197	1500019F07Rik|2610028P08Rik|AU021018|BC028339|K20D4|rudhira	MGI:MGI:2385848|Ensembl:ENSMUSG00000059439|Vega:OTTMUSG00000001026	11	11|11 C	breast carcinoma amplified sequence 3		GO:0005881(cytoplasmic microtubule)//GO:0071944(cell periphery)//GO:0035327(transcriptionally active chromatin)//GO:0045111(intermediate filament cytoskeleton)//GO:0005737(cytoplasm)//GO:0005730(nucleolus)//GO:0005634(nucleus)//GO:0005856(cytoskeleton)//GO:0031252(cell leading edge)	GO:0035035(histone acetyltransferase binding)//GO:0048487(beta-tubulin binding)//GO:0003682(chromatin binding)//GO:0042393(histone binding)//GO:0010698(acetyltransferase activator activity)//GO:0008134(transcription factor binding)//GO:0035257(nuclear hormone receptor binding)	GO:0042594(response to starvation)//GO:2000251(positive regulation of actin cytoskeleton reorganization)//GO:0010595(positive regulation of endothelial cell migration)//GO:0090630(activation of GTPase activity)//GO:2000114(regulation of establishment of cell polarity)//GO:0043085(positive regulation of catalytic activity)//GO:0006351(transcription, DNA-templated)//GO:0034260(negative regulation o…
chr6	5321468	5321469	5321468	a	+	3.13043	up	1	8	0.125	0	2	0	1.125	2	32	0.0625	4	23	0.173913	0.359375	.	-1	-1	.	.	.	.	0
chr13	21492886	21492887	21492886	c	-	2.25	up	3	8	0.375	7	24	0.291667	1.28571	2	10	0.2	14	40	0.35	0.571429	.	-1	-1	.	.	.	.	0
chr11	23270921	23270922	23270921	T	+	3.4	up	8	10	0.8	2	6	0.333333	2.4	0	1	0	4	9	0.444444	0	chr11	23256041	23298249	ENSMUSG00000020290	Xpo1	+	protein_coding	1	103573	AA420417|Crm1|Exp1	MGI:MGI:2144013|Ensembl:ENSMUSG00000020290|Vega:OTTMUSG00000005274	11	11|11 A3.2	exportin 1	mmu03008(Ribosome biogenesis in eukaryotes)//mmu03013(RNA transport)//mmu05164(Influenza A)//mmu05166(HTLV-I infection)//mmu05169(Epstein-Barr virus infection)	GO:0030529(intracellular ribonucleoprotein complex)//GO:0031965(nuclear membrane)//GO:0016020(membrane)//GO:0000776(kinetochore)//GO:0043231(intracellular membrane-bounded organelle)//GO:0005642(annulate lamellae)//GO:0005634(nucleus)//GO:0005737(cytoplasm)	GO:0019904(protein domain specific binding)//GO:0003723(RNA binding)//GO:0005487(nucleocytoplasmic transporter activity)//GO:0005049(nuclear export signal receptor activity)//GO:0005515(protein binding)//GO:0008565(protein transporter activity)//GO:0008536(Ran GTPase binding)	GO:0042176(regulation of protein catabolic process)//GO:0006886(intracellular protein transport)//GO:0015031(protein transport)//GO:0000056(ribosomal small subunit export from nucleus)//GO:0051028(mRNA transport)//GO:0010824(regulation of centrosome duplication)//GO:0000122(negative regulation of transcription from RNA polymerase II promoter)//GO:0034504(protein localization to nucleus)//GO:00068…
chr6	113559057	113559058	113559057	c	+	2	up	1	1	1	1	1	1	1	0	0	0	8	8	1	0	chr6	113531682	113597017	ENSMUSG00000034023	Fancd2	+	protein_coding	1	211651	2410150O07Rik|AU015151|BB137857|FA-D2|FA4|FACD|FAD|FANCD	MGI:MGI:2448480|Ensembl:ENSMUSG00000034023|Vega:OTTMUSG00000023488	6	6|6 E3	Fanconi anemia, complementation group D2	mmu03460(Fanconi anemia pathway)	GO:0005730(nucleolus)//GO:0005634(nucleus)//GO:0000793(condensed chromosome)//GO:0005737(cytoplasm)	GO:0070182(DNA polymerase binding)//GO:0005515(protein binding)	GO:2000348(regulation of CD40 signaling pathway)//GO:0006974(cellular response to DNA damage stimulus)//GO:0048854(brain morphogenesis)//GO:0007276(gamete generation)//GO:0050727(regulation of inflammatory response)//GO:0007049(cell cycle)//GO:0097150(neuronal stem cell population maintenance)//GO:0034599(cellular response to oxidative stress)//GO:0007275(multicellular organism development)//GO:0…
chr12	95619858	95619859	95619858	a	+	4.66286	up	17	40	0.425	1	16	0.0625	6.8	35	57	0.614035	8	19	0.421053	1.45833	.	-1	-1	.	.	.	.	0
chr9	123107412	123107413	123107412	G	+	2.03089	up	3	37	0.0810811	14	178	0.0786517	1.03089	0	37	0	10	178	0.0561798	0	.	-1	-1	.	.	.	.	0
chr7	99479980	99479981	99479980	A	-	4.34363	up	3	37	0.0810811	1	21	0.047619	1.7027	1	25	0.04	5	49	0.102041	0.392	chr7	99477896	99483738	ENSMUSG00000030744	Rps3	-	protein_coding	1	27050	D7Ertd795e|Rs_3	MGI:MGI:1350917|Ensembl:ENSMUSG00000030744|Vega:OTTMUSG00000025334	7	7 54.07 cM|7 F1	ribosomal protein S3	mmu03010(Ribosome)	GO:0005743(mitochondrial inner membrane)//GO:0022627(cytosolic small ribosomal subunit)//GO:0005844(polysome)//GO:0032587(ruffle membrane)//GO:0005737(cytoplasm)//GO:0016020(membrane)//GO:0012505(endomembrane system)//GO:0005739(mitochondrion)//GO:0005730(nucleolus)//GO:0005634(nucleus)//GO:0005840(ribosome)//GO:0030425(dendrite)//GO:0072686(mitotic spindle)//GO:0030529(intracellular ribonucleopr…	GO:0019900(kinase binding)//GO:0032183(SUMO binding)//GO:0003684(damaged DNA binding)//GO:0032358(oxidized pyrimidine DNA binding)//GO:0070181(small ribosomal subunit rRNA binding)//GO:0030544(Hsp70 protein binding)//GO:0008017(microtubule binding)//GO:0051879(Hsp90 protein binding)//GO:0032357(oxidized purine DNA binding)//GO:0004520(endodeoxyribonuclease activity)//GO:0044390(ubiquitin-like pro…	GO:1990090(cellular response to nerve growth factor stimulus)//GO:1905053(positive regulation of base-excision repair)//GO:0006979(response to oxidative stress)//GO:0010628(positive regulation of gene expression)//GO:0070301(cellular response to hydrogen peroxide)//GO:0032079(positive regulation of endodeoxyribonuclease activity)//GO:1902546(positive regulation of DNA N-glycosylase activity)//GO:…
chr6	109505368	109505369	109505368	c	-	10.4434	up	8	3337	0.00239736	3	3898	0.000769625	3.11497	2	2430	0.000823045	10	3624	0.00275938	0.298272	.	-1	-1	.	.	.	.	0
chr12	112246799	112246800	112246799	T	-	3.35125	up	15	18	0.833333	3	22	0.136364	6.11111	28	34	0.823529	0	9	0	1.82353	.	-1	-1	.	.	.	.	0
chr6	130917335	130917336	130917335	A	+	3	up	3	3	1	0	0	0	2	0	0	0	0	0	0	0	.	-1	-1	.	.	.	.	0
chr8	45048940	45048941	45048940	C	-	3	up	12	12	1	0	0	0	2	0	0	0	0	0	0	0	.	-1	-1	.	.	.	.	0
chr12	71947439	71947440	71947439	A	+	3	up	10	10	1	0	0	0	2	0	0	0	0	0	0	0	chr12	71831078	71992367	ENSMUSG00000034574	Daam1	+	protein_coding	1	208846	-	MGI:MGI:1914596|Ensembl:ENSMUSG00000034574	12	12|12 C3	dishevelled associated activator of morphogenesis 1	mmu04310(Wnt signaling pathway)	GO:0016020(membrane)//GO:0005886(plasma membrane)//GO:0001725(stress fiber)//GO:0005737(cytoplasm)	GO:0005515(protein binding)//GO:0003779(actin binding)//GO:0042802(identical protein binding)//GO:0017048(Rho GTPase binding)	GO:0030036(actin cytoskeleton organization)//GO:0016043(cellular component organization)
chr1	113904003	113904004	113904003	t	-	2.19314	up	109	100178	0.00108806	93	108899	0.000854002	1.27408	49	62543	0.000783461	76	56354	0.00134862	0.580936	.	-1	-1	.	.	.	.	0
chr10	82884553	82884554	82884553	A	+	3.5	up	1	1	1	2	5	0.4	2.5	0	7	0	5	19	0.263158	0	chr10	82859206	82897724	ENSMUSG00000020250	Txnrd1	+	protein_coding	1	50493	TR|TR1|TrxR1	MGI:MGI:1354175|Ensembl:ENSMUSG00000020250	10	10|10 C1	thioredoxin reductase 1	mmu00240(Pyrimidine metabolism)//mmu00450(Selenocompound metabolism)	GO:0070062(extracellular exosome)//GO:0005829(cytosol)//GO:0005739(mitochondrion)//GO:0005634(nucleus)//GO:0005737(cytoplasm)//GO:0043025(neuronal cell body)	GO:0016668(oxidoreductase activity, acting on a sulfur group of donors, NAD(P) as acceptor)//GO:0045340(mercury ion binding)//GO:0004791(thioredoxin-disulfide reductase activity)//GO:0033797(selenate reductase activity)//GO:0042803(protein homodimerization activity)//GO:0016491(oxidoreductase activity)//GO:0016174(NAD(P)H oxidase activity)//GO:0050660(flavin adenine dinucleotide binding)	GO:0055114(oxidation-reduction process)//GO:0007369(gastrulation)//GO:0042744(hydrogen peroxide catabolic process)//GO:0010942(positive regulation of cell death)//GO:0006979(response to oxidative stress)//GO:0008283(cell proliferation)//GO:0051262(protein tetramerization)//GO:0016259(selenocysteine metabolic process)//GO:0042537(benzene-containing compound metabolic process)//GO:0070995(NADPH oxi…
chr8	93553968	93553969	93553968	A	-	2	up	2	2	1	0	1	0	2	11	11	1	3	3	1	1	.	-1	-1	.	.	.	.	0
chr19	34574943	34574944	34574943	a	+	2.46667	up	4	18	0.222222	5	33	0.151515	1.46667	0	0	0	1	1	1	0	chr19	34550694	34576419	ENSMUSG00000045932	Ifit2	+	protein_coding	1	15958	AV302338|Ifi54|P54	MGI:MGI:99449|Ensembl:ENSMUSG00000045932|Vega:OTTMUSG00000016643	19	19|19 C1	interferon-induced protein with tetratricopeptide repeats 2		GO:0005783(endoplasmic reticulum)//GO:0005737(cytoplasm)	GO:0044822(poly(A) RNA binding)//GO:0003723(RNA binding)	GO:0002376(immune system process)//GO:0045087(innate immune response)//GO:0043065(positive regulation of apoptotic process)//GO:0032091(negative regulation of protein binding)//GO:0051607(defense response to virus)//GO:0009615(response to virus)//GO:0006915(apoptotic process)//GO:0035457(cellular response to interferon-alpha)
chr8	84208467	84208468	84208467	G	-	2.14286	up	1	7	0.142857	0	0	0	1.14286	0	0	0	0	0	0	0	.	-1	-1	.	.	.	.	0
chr15	34440865	34440866	34440865	T	-	5.60655	up	12	86	0.139535	8	81	0.0987654	1.41279	2	58	0.0344828	13	95	0.136842	0.251989	chr15	34440505	34443640	ENSMUSG00000058600	Rpl30	-	protein_coding	1	19946	-	MGI:MGI:98037|Ensembl:ENSMUSG00000058600|Vega:OTTMUSG00000023325	15	15 B3.1|15 14.33 cM	ribosomal protein L30	mmu03010(Ribosome)	GO:0030529(intracellular ribonucleoprotein complex)//GO:0070062(extracellular exosome)//GO:0016020(membrane)//GO:0005737(cytoplasm)//GO:0005622(intracellular)//GO:0005634(nucleus)//GO:0005840(ribosome)//GO:0005925(focal adhesion)//GO:0022625(cytosolic large ribosomal subunit)	GO:0035368(selenocysteine insertion sequence binding)//GO:0003723(RNA binding)//GO:0044822(poly(A) RNA binding)//GO:0003735(structural constituent of ribosome)	GO:0006412(translation)
chr10	41831874	41831875	41831874	A	+	3	up	3	3	1	0	0	0	2	0	2	0	4	4	1	0	chr10	41810574	41908424	ENSMUSG00000038332	Sesn1	+	protein_coding	1	140742	1110002G11Rik|AU044290|Pa26|Sest1	MGI:MGI:2155278|Ensembl:ENSMUSG00000038332|Vega:OTTMUSG00000020838	10	10 B2|10 22.77 cM	sestrin 1	mmu04115(p53 signaling pathway)//mmu04211(Longevity regulating pathway - mammal)	GO:0005634(nucleus)//GO:0061700(GATOR2 complex)//GO:0005737(cytoplasm)	GO:0070728(leucine binding)//GO:0005515(protein binding)	GO:0072593(reactive oxygen species metabolic process)//GO:1901031(regulation of response to reactive oxygen species)//GO:0098869(cellular oxidant detoxification)//GO:1904262(negative regulation of TORC1 signaling)//GO:0051896(regulation of protein kinase B signaling)//GO:0071230(cellular response to amino acid stimulus)
chr6	35282600	35282601	35282600	A	+	2	up	5	5	1	0	0	0	2	10	10	1	2	2	1	1	.	-1	-1	.	.	.	.	0
chr11	96032891	96032892	96032891	g	+	3.00415	up	4	5	0.8	20	223	0.0896861	8.92	1	5	0.2	13	193	0.0673575	2.96923	.	-1	-1	.	.	.	.	0
chr8	90941134	90941135	90941134	G	+	3	up	1	1	1	0	0	0	2	0	0	0	0	0	0	0	chr8	90828835	91054508	ENSMUSG00000056608	Chd9	+	protein_coding	1	109151	1810014J18Rik|9030205D12Rik|A330063D19Rik|AD013|PRIC320|mKIAA0308	MGI:MGI:1924001|Ensembl:ENSMUSG00000056608	8	8|8 C5	chromodomain helicase DNA binding protein 9		GO:0005886(plasma membrane)//GO:0005634(nucleus)//GO:0005737(cytoplasm)	GO:0005524(ATP binding)//GO:0004386(helicase activity)//GO:0000166(nucleotide binding)//GO:0016817(hydrolase activity, acting on acid anhydrides)//GO:0003677(DNA binding)//GO:0016787(hydrolase activity)	GO:0016568(chromatin modification)//GO:0006351(transcription, DNA-templated)//GO:0006355(regulation of transcription, DNA-templated)//GO:0008150(biological_process)
chr17	39843395	39843396	39843395	T	+	2.87451	up	25	91	0.274725	3	159	0.0188679	14.5604	25	102	0.245098	9	186	0.0483871	5.06536	.	-1	-1	.	.	.	.	0
chr8	86678708	86678709	86678708	A	-	3	up	9	9	1	0	0	0	2	0	0	0	0	0	0	0	.	-1	-1	.	.	.	.	0
chr2	27121315	27121316	27121315	a	+	2.22222	up	5	6	0.833333	1	2	0.5	1.66667	3	4	0.75	1	1	1	0.75	.	-1	-1	.	.	.	.	0
chr9	120128887	120128888	120128887	T	+	20.4547	up	13	32	0.40625	1	53	0.0188679	21.5312	1	19	0.0526316	0	61	0	1.05263	chr9	120127766	120132369	ENSMUSG00000032518	Rpsa	+	protein_coding	1	16785	67kDa|67lr|AL022858|Lamr|Lamr1|Lamrl1|MLR|P40|P40-3|P40-8	MGI:MGI:105381|Ensembl:ENSMUSG00000032518	9	9 F4|9 71.41 cM	ribosomal protein SA	mmu03010(Ribosome)	GO:0030529(intracellular ribonucleoprotein complex)//GO:0005604(basement membrane)//GO:0005886(plasma membrane)//GO:0070062(extracellular exosome)//GO:0016020(membrane)//GO:0015935(small ribosomal subunit)//GO:0005829(cytosol)//GO:0022627(cytosolic small ribosomal subunit)//GO:0030686(90S preribosome)//GO:0031012(extracellular matrix)//GO:0005622(intracellular)//GO:0005634(nucleus)//GO:0005840(ri…	GO:0044822(poly(A) RNA binding)//GO:0003735(structural constituent of ribosome)//GO:0043236(laminin binding)//GO:0005055(laminin receptor activity)//GO:0043022(ribosome binding)	GO:0000028(ribosomal small subunit assembly)//GO:0006407(rRNA export from nucleus)//GO:0006412(translation)//GO:0000447(endonucleolytic cleavage in ITS1 to separate SSU-rRNA from 5.8S rRNA and LSU-rRNA from tricistronic rRNA transcript (SSU-rRNA, 5.8S rRNA, LSU-rRNA))//GO:0016337(single organismal cell-cell adhesion)//GO:0000461(endonucleolytic cleavage to generate mature 3'-end of SSU-rRNA from …
chr3	158205520	158205521	158205520	t	-	3	up	2	2	1	0	0	0	2	0	0	0	0	0	0	0	chr3	158084439	158562221	ENSMUSG00000028176	Lrrc7	-	protein_coding	1	242274	AK122498|densin|mKIAA1365	MGI:MGI:2676665|Ensembl:ENSMUSG00000028176|Vega:OTTMUSG00000052788	3	3|3 H4	leucine rich repeat containing 7		GO:0045202(synapse)//GO:0005886(plasma membrane)//GO:0043005(neuron projection)//GO:0016020(membrane)//GO:0015629(actin cytoskeleton)//GO:0005789(endoplasmic reticulum membrane)//GO:0030175(filopodium)//GO:0045211(postsynaptic membrane)//GO:0014069(postsynaptic density)//GO:0043194(axon initial segment)//GO:0030054(cell junction)//GO:0043197(dendritic spine)//GO:0005737(cytoplasm)	GO:0008022(protein C-terminus binding)	GO:0010976(positive regulation of neuron projection development)
chr3	30607110	30607111	30607110	A	+	2.5	up	1	2	0.5	0	0	0	1.5	0	0	0	0	0	0	0	chr3	30602087	30618492	ENSMUSG00000037730	Mynn	+	protein_coding	1	80732	2810011C24Rik|AA415053|AI661031|AW049392|Mynr|SBBIZ1	MGI:MGI:1931415|Ensembl:ENSMUSG00000037730|Vega:OTTMUSG00000051393	3	3|3 A3	myoneurin		GO:0005634(nucleus)	GO:0003676(nucleic acid binding)//GO:0046872(metal ion binding)//GO:0003677(DNA binding)	GO:0006351(transcription, DNA-templated)//GO:0006355(regulation of transcription, DNA-templated)
chr6	99480034	99480035	99480034	G	-	2	up	2	2	1	0	0	0	2	26	26	1	3	3	1	1	chr6	98925338	99522721	ENSMUSG00000030067	Foxp1	-	protein_coding	1	108655	3110052D19Rik|4932443N09Rik|AI461938|AW494214	MGI:MGI:1914004|Ensembl:ENSMUSG00000030067|Vega:OTTMUSG00000022717	6	6|6 E1	forkhead box P1		GO:0005634(nucleus)	GO:0000978(RNA polymerase II core promoter proximal region sequence-specific DNA binding)//GO:0003700(transcription factor activity, sequence-specific DNA binding)//GO:0043565(sequence-specific DNA binding)//GO:0003682(chromatin binding)//GO:0046982(protein heterodimerization activity)//GO:0003705(transcription factor activity, RNA polymerase II distal enhancer sequence-specific binding)//GO:0042…	GO:0072619(interleukin-21 secretion)//GO:0055007(cardiac muscle cell differentiation)//GO:2000727(positive regulation of cardiac muscle cell differentiation)//GO:0061470(T follicular helper cell differentiation)//GO:0000122(negative regulation of transcription from RNA polymerase II promoter)//GO:0060043(regulation of cardiac muscle cell proliferation)//GO:0007519(skeletal muscle tissue developme…
chr6	99480034	99480035	99480034	G	-	2	up	2	2	1	0	0	0	2	26	26	1	3	3	1	1	chr6	99257484	99666797	ENSMUSG00000030068	Gm20696	-	protein_coding	1
chrM	6149	6150	6149	A	+	3.88709	up	6	398	0.0150754	6	151	0.0397351	0.379397	2	483	0.00414079	7	165	0.0424242	0.0976043	chrM	5328	6872	ENSMUSG00000064351	mt-Co1	+	protein_coding	1
chr11	77670668	77670669	77670668	g	+	2.02989	up	56	58	0.965517	15	16	0.9375	1.02989	0	0	0	0	0	0	0	.	-1	-1	.	.	.	.	0
chr6	109505451	109505452	109505451	g	-	2.90912	up	11	16639	0.000661097	50	31051	0.00161025	0.410555	3	12911	0.00023236	44	26724	0.00164646	0.141127	.	-1	-1	.	.	.	.	0
chr13	82847400	82847401	82847400	A	-	2.91667	up	11	12	0.916667	0	0	0	1.91667	0	0	0	0	0	0	0	.	-1	-1	.	.	.	.	0
chrX	105650707	105650708	105650707	t	-	3	up	18	18	1	0	0	0	2	0	0	0	0	0	0	0	.	-1	-1	.	.	.	.	0
chr1	72236989	72236990	72236989	t	+	22.4547	up	11	179	0.0614525	1	377	0.00265252	23.1676	4	126	0.031746	0	274	0	1.03175	.	-1	-1	.	.	.	.	0
chr4	93813963	93813964	93813963	A	-	3	up	2	2	1	0	0	0	2	0	0	0	0	0	0	0	.	-1	-1	.	.	.	.	0
chr10	116130635	116130636	116130635	C	-	3.98148	up	28	36	0.777778	6	23	0.26087	2.98148	0	0	0	0	0	0	0	.	-1	-1	.	.	.	.	0
chr6	40577383	40577384	40577383	A	-	2.33333	up	1	3	0.333333	0	2	0	1.33333	0	7	0	0	0	0	0	chr6	40574894	40585821	ENSMUSG00000029915	Clec5a	-	protein_coding	1	23845	Clecsf5|Ly100|MDL-1|Mdl1	MGI:MGI:1345151|Ensembl:ENSMUSG00000029915|Vega:OTTMUSG00000026898	6	6|6 B2	C-type lectin domain family 5, member a		GO:0016020(membrane)//GO:0005886(plasma membrane)//GO:0016021(integral component of membrane)//GO:0009986(cell surface)	GO:0001618(virus receptor activity)//GO:0030246(carbohydrate binding)//GO:0005515(protein binding)	GO:0050715(positive regulation of cytokine secretion)//GO:0002376(immune system process)//GO:0045087(innate immune response)//GO:0002076(osteoblast development)//GO:0033033(negative regulation of myeloid cell apoptotic process)//GO:0030099(myeloid cell differentiation)//GO:0043066(negative regulation of apoptotic process)
chr8	46594019	46594020	46594019	C	+	3	up	1	1	1	0	0	0	2	0	0	0	0	0	0	0	.	-1	-1	.	.	.	.	0
chr14	45774197	45774198	45774197	C	-	2	up	3	3	1	0	0	0	2	11	11	1	2	2	1	1	.	-1	-1	.	.	.	.	0
chr13	79455010	79455011	79455010	a	+	3.91765	up	18	40	0.45	1	12	0.0833333	5.4	14	37	0.378378	0	8	0	1.37838	.	-1	-1	.	.	.	.	0
chr4	147777636	147777637	147777636	g	-	2	up	4	4	1	0	0	0	2	29	29	1	1	1	1	1	chr4	147753974	147809788	ENSMUSG00000078495	Gm13157	-	protein_coding	1
chrX	14315457	14315458	14315457	c	-	2.36834	up	3	21	0.142857	13	174	0.0747126	1.91209	3	34	0.0882353	20	183	0.10929	0.807353	.	-1	-1	.	.	.	.	0
chr4	46495260	46495261	46495260	T	+	3.66667	up	2	2	1	3	8	0.375	2.66667	0	0	0	10	13	0.769231	0	chr4	46489248	46503632	ENSMUSG00000028334	Nans	+	protein_coding	1	94181	4632418E04Rik|BB056474|Sas	MGI:MGI:2149820|Ensembl:ENSMUSG00000028334|Vega:OTTMUSG00000006890	4	4|4 B2	N-acetylneuraminic acid synthase (sialic acid synthase)	mmu00520(Amino sugar and nucleotide sugar metabolism)//mmu01100(Metabolic pathways)	GO:0070062(extracellular exosome)//GO:0005829(cytosol)	GO:0047444(N-acylneuraminate-9-phosphate synthase activity)
chr8	111254692	111254693	111254692	T	-	2	up	19	19	1	0	0	0	2	48	48	1	1	1	1	1	chr8	111154421	111259216	ENSMUSG00000003316	Glg1	-	protein_coding	1	20340	AI593353|AW537898|CFR|CFR-1|ESL-1|MG-160|MG160|Selel	MGI:MGI:104967|Ensembl:ENSMUSG00000003316|Vega:OTTMUSG00000036006	8	8 E1|8 57.98 cM	golgi apparatus protein 1	mmu04514(Cell adhesion molecules (CAMs))	GO:0005886(plasma membrane)//GO:0070062(extracellular exosome)//GO:0016020(membrane)//GO:0005794(Golgi apparatus)//GO:0016021(integral component of membrane)//GO:0043231(intracellular membrane-bounded organelle)//GO:0005797(Golgi medial cisterna)//GO:0000139(Golgi membrane)//GO:0005578(proteinaceous extracellular matrix)	GO:0017134(fibroblast growth factor binding)	GO:0010955(negative regulation of protein processing)//GO:0032330(regulation of chondrocyte differentiation)//GO:0030512(negative regulation of transforming growth factor beta receptor signaling pathway)//GO:0060349(bone morphogenesis)
chr4	117189959	117189960	117189959	c	+	26.079	up	32	774	0.0413437	1	674	0.00148368	27.8656	57	832	0.0685096	0	746	0	1.06851	.	-1	-1	.	.	.	.	0
chr11	29237848	29237849	29237848	g	-	3	up	2	2	1	0	0	0	2	0	0	0	0	0	0	0	chr11	29221532	29247409	ENSMUSG00000020462	Ccdc104	-	protein_coding	1
chr8	116435420	116435421	116435420	G	+	2	up	14	14	1	26	26	1	1	0	0	0	0	0	0	0	.	-1	-1	.	.	.	.	0
chr14	57697908	57697909	57697908	T	+	2.10294	up	5	17	0.294118	12	45	0.266667	1.10294	0	8	0	10	60	0.166667	0	.	-1	-1	.	.	.	.	0
chr7	56102050	56102051	56102050	T	-	2.3139	up	26	49	0.530612	21	52	0.403846	1.3139	0	0	0	0	0	0	0	.	-1	-1	.	.	.	.	0
chr19	40119864	40119865	40119864	g	+	2.45263	up	9	14569	0.00061775	13	14549	0.000893532	0.691357	2	7960	0.000251256	10	11219	0.000891345	0.281884	.	-1	-1	.	.	.	.	0
chrY	991686	991687	991686	c	-	2.12174	up	35	779	0.0449294	48	1779	0.0269815	1.6652	16	615	0.0260163	66	1991	0.0331492	0.784824	.	-1	-1	.	.	.	.	0
chr10	111146533	111146534	111146533	c	+	7.51692	up	18	42	0.428571	2	43	0.0465116	9.21429	7	31	0.225806	0	17	0	1.22581	.	-1	-1	.	.	.	.	0
chr3	135640966	135640967	135640966	A	-	3	up	3	3	1	0	0	0	2	0	0	0	0	1	0	0	chr3	135584655	135691547	ENSMUSG00000028163	Nfkb1	-	protein_coding	1	18033	NF-KB1|NF-kappaB|NF-kappaB1|p105|p50|p50/p105	MGI:MGI:97312|Ensembl:ENSMUSG00000028163|Vega:OTTMUSG00000016668	3	3 G3|3 62.82 cM	nuclear factor of kappa light polypeptide gene enhancer in B cells 1, p105	mmu04010(MAPK signaling pathway)//mmu04014(Ras signaling pathway)//mmu04024(cAMP signaling pathway)//mmu04062(Chemokine signaling pathway)//mmu04064(NF-kappa B signaling pathway)//mmu04066(HIF-1 signaling pathway)//mmu04071(Sphingolipid signaling pathway)//mmu04151(PI3K-Akt signaling pathway)//mmu04210(Apoptosis)//mmu04211(Longevity regulating pathway - mammal)//mmu04380(Osteoclast differentiatio…	GO:0033256(I-kappaB/NF-kappaB complex)//GO:0043005(neuron projection)//GO:0043234(protein complex)//GO:0005829(cytosol)//GO:0005739(mitochondrion)//GO:0005654(nucleoplasm)//GO:0005634(nucleus)//GO:0005737(cytoplasm)	GO:0044212(transcription regulatory region DNA binding)//GO:0046982(protein heterodimerization activity)//GO:0001227(transcriptional repressor activity, RNA polymerase II transcription regulatory region sequence-specific binding)//GO:0003700(transcription factor activity, sequence-specific DNA binding)//GO:0000981(RNA polymerase II transcription factor activity, sequence-specific DNA binding)//GO…	GO:0007249(I-kappaB kinase/NF-kappaB signaling)//GO:0043066(negative regulation of apoptotic process)//GO:0006979(response to oxidative stress)//GO:0010628(positive regulation of gene expression)//GO:2000630(positive regulation of miRNA metabolic process)//GO:1904630(cellular response to diterpene)//GO:0001818(negative regulation of cytokine production)//GO:0000122(negative regulation of transcri…
chr14	73767928	73767929	73767928	a	-	3.03261	up	25	46	0.543478	4	27	0.148148	3.66848	25	62	0.403226	7	21	0.333333	1.20968	.	-1	-1	.	.	.	.	0
chr2	62606210	62606211	62606210	C	-	2.35294	up	12	34	0.352941	0	26	0	1.35294	0	0	0	1	2	0.5	0	chr2	62595798	62646255	ENSMUSG00000026896	Ifih1	-	protein_coding	1	71586	9130009C22Rik|Helicard|Hlcd|MDA5|RLR-2	MGI:MGI:1918836|Ensembl:ENSMUSG00000026896|Vega:OTTMUSG00000012871	2	2|2 C3	interferon induced with helicase C domain 1	mmu04622(RIG-I-like receptor signaling pathway)//mmu05161(Hepatitis B)//mmu05162(Measles)//mmu05164(Influenza A)//mmu05168(Herpes simplex infection)	GO:0005634(nucleus)//GO:0005737(cytoplasm)	GO:0008270(zinc ion binding)//GO:0003727(single-stranded RNA binding)//GO:0005524(ATP binding)//GO:0003723(RNA binding)//GO:0004386(helicase activity)//GO:0000166(nucleotide binding)//GO:0003725(double-stranded RNA binding)//GO:0016817(hydrolase activity, acting on acid anhydrides)//GO:0043021(ribonucleoprotein complex binding)//GO:0046872(metal ion binding)//GO:0005515(protein binding)//GO:00036…	GO:0002376(immune system process)//GO:0045087(innate immune response)//GO:0016925(protein sumoylation)//GO:0032728(positive regulation of interferon-beta production)//GO:0009615(response to virus)//GO:0051607(defense response to virus)//GO:0039530(MDA-5 signaling pathway)//GO:0032727(positive regulation of interferon-alpha production)
chr17	39843462	39843463	39843462	T	+	22.5874	up	9	4326	0.00208044	9	4467	0.00201477	1.03259	1	11557	8.65e-05	15	7925	0.00189274	0.0457154	.	-1	-1	.	.	.	.	0
chr13	23500560	23500561	23500560	c	-	2.90332	up	13	42	0.309524	12	61	0.196721	1.57341	3	31	0.0967742	10	56	0.178571	0.541935	.	-1	-1	.	.	.	.	0
chr9	105902971	105902972	105902971	A	+	2	up	15	15	1	0	0	0	2	16	16	1	1	1	1	1	.	-1	-1	.	.	.	.	0
chr15	95107812	95107813	95107812	A	-	2	up	17	17	1	2	2	1	1	0	0	0	0	0	0	0	.	-1	-1	.	.	.	.	0
chr15	51962736	51962737	51962736	A	-	4.125	up	2	4	0.5	0	0	0	1.5	2	11	0.181818	1	2	0.5	0.363636	chr15	51962605	51991760	ENSMUSG00000022314	Rad21	-	protein_coding	1	19357	SCC1|mKIAA0078	MGI:MGI:108016|Ensembl:ENSMUSG00000022314	15	15|15 D3	RAD21 cohesin complex component	mmu04110(Cell cycle)	GO:0000794(condensed nuclear chromosome)//GO:0034991(nuclear meiotic cohesin complex)//GO:0016020(membrane)//GO:0000228(nuclear chromosome)//GO:0005694(chromosome)//GO:0000785(chromatin)//GO:0005654(nucleoplasm)//GO:0005634(nucleus)//GO:0000775(chromosome, centromeric region)//GO:0008278(cohesin complex)	GO:0005515(protein binding)//GO:0001228(transcriptional activator activity, RNA polymerase II transcription regulatory region sequence-specific binding)	GO:0007067(mitotic nuclear division)//GO:0006974(cellular response to DNA damage stimulus)//GO:0051301(cell division)//GO:0007049(cell cycle)//GO:0006357(regulation of transcription from RNA polymerase II promoter)//GO:0006915(apoptotic process)//GO:0006281(DNA repair)//GO:0071168(protein localization to chromatin)//GO:0007059(chromosome segregation)
chr17	37462581	37462582	37462581	A	+	2	up	36	36	1	9	9	1	1	0	0	0	0	0	0	0	.	-1	-1	.	.	.	.	0
chr2	130870470	130870471	130870470	a	+	3	up	3	3	1	0	0	0	2	0	0	0	0	0	0	0	.	-1	-1	.	.	.	.	0
chr1	120039099	120039100	120039099	a	+	2	up	29	29	1	3	3	1	1	0	0	0	0	0	0	0	chr1	120006980	120063528	ENSMUSG00000026387	Sctr	+	protein_coding	1	319229	6530402O03Rik	MGI:MGI:2441720|Ensembl:ENSMUSG00000026387|Vega:OTTMUSG00000049072	1	1|1 E2.3	secretin receptor	mmu04080(Neuroactive ligand-receptor interaction)//mmu04972(Pancreatic secretion)//mmu04976(Bile secretion)	GO:0016020(membrane)//GO:0005886(plasma membrane)//GO:0005881(cytoplasmic microtubule)//GO:0016021(integral component of membrane)	GO:0004871(signal transducer activity)//GO:0042277(peptide binding)//GO:0004930(G-protein coupled receptor activity)//GO:0015055(secretin receptor activity)//GO:0004888(transmembrane signaling receptor activity)	GO:0030819(positive regulation of cAMP biosynthetic process)//GO:0007186(G-protein coupled receptor signaling pathway)//GO:0007166(cell surface receptor signaling pathway)//GO:0007165(signal transduction)
chr18	14647786	14647787	14647786	t	-	2.80139	up	18	57	0.315789	3	156	0.0192308	16.4211	16	62	0.258065	7	159	0.0440252	5.86175	chr18	14624198	14682914	ENSMUSG00000037013	Ss18	-	protein_coding	1	268996	D130059H17|Ssxt|Syt	MGI:MGI:107708|Ensembl:ENSMUSG00000037013	18	18|18 B1	synovial sarcoma translocation, Chromosome 18	mmu05202(Transcriptional misregulation in cancer)	GO:0005634(nucleus)//GO:0005881(cytoplasmic microtubule)//GO:0071564(npBAF complex)	GO:0030374(ligand-dependent nuclear receptor transcription coactivator activity)	GO:0000902(cell morphogenesis)//GO:0042493(response to drug)//GO:0048013(ephrin receptor signaling pathway)//GO:0006351(transcription, DNA-templated)//GO:0000226(microtubule cytoskeleton organization)//GO:0097150(neuronal stem cell population maintenance)//GO:0007010(cytoskeleton organization)//GO:0045944(positive regulation of transcription from RNA polymerase II promoter)//GO:0035556(intracellu…
chr7	99482846	99482847	99482846	T	-	2.89541	up	21	112	0.1875	1	227	0.00440529	42.5625	7	110	0.0636364	1	231	0.004329	14.7	chr7	99477896	99483738	ENSMUSG00000030744	Rps3	-	protein_coding	1	27050	D7Ertd795e|Rs_3	MGI:MGI:1350917|Ensembl:ENSMUSG00000030744|Vega:OTTMUSG00000025334	7	7 54.07 cM|7 F1	ribosomal protein S3	mmu03010(Ribosome)	GO:0005743(mitochondrial inner membrane)//GO:0022627(cytosolic small ribosomal subunit)//GO:0005844(polysome)//GO:0032587(ruffle membrane)//GO:0005737(cytoplasm)//GO:0016020(membrane)//GO:0012505(endomembrane system)//GO:0005739(mitochondrion)//GO:0005730(nucleolus)//GO:0005634(nucleus)//GO:0005840(ribosome)//GO:0030425(dendrite)//GO:0072686(mitotic spindle)//GO:0030529(intracellular ribonucleopr…	GO:0019900(kinase binding)//GO:0032183(SUMO binding)//GO:0003684(damaged DNA binding)//GO:0032358(oxidized pyrimidine DNA binding)//GO:0070181(small ribosomal subunit rRNA binding)//GO:0030544(Hsp70 protein binding)//GO:0008017(microtubule binding)//GO:0051879(Hsp90 protein binding)//GO:0032357(oxidized purine DNA binding)//GO:0004520(endodeoxyribonuclease activity)//GO:0044390(ubiquitin-like pro…	GO:1990090(cellular response to nerve growth factor stimulus)//GO:1905053(positive regulation of base-excision repair)//GO:0006979(response to oxidative stress)//GO:0010628(positive regulation of gene expression)//GO:0070301(cellular response to hydrogen peroxide)//GO:0032079(positive regulation of endodeoxyribonuclease activity)//GO:1902546(positive regulation of DNA N-glycosylase activity)//GO:…
chr2	167063508	167063509	167063508	C	+	2.44583	up	35	311	0.11254	1	145	0.00689655	16.3183	29	255	0.113725	3	176	0.0170455	6.6719	chr2	167062934	167065862	ENSMUSG00000074578	1500012F01Rik	+	protein_coding	1
chrX	100222279	100222280	100222279	A	-	2	up	11	11	1	3	3	1	1	5	10	0.5	1	1	1	0.5	.	-1	-1	.	.	.	.	0
chr2	162054564	162054565	162054564	G	+	3	up	23	23	1	0	1	0	2	0	0	0	0	0	0	0	.	-1	-1	.	.	.	.	0
chr8	123611816	123611817	123611816	c	-	4.55264	up	15	399	0.037594	4	491	0.00814664	4.61466	5	367	0.013624	0	712	0	1.01362	.	-1	-1	.	.	.	.	0
chr11	116023730	116023731	116023730	T	-	2.5	up	9	33	0.272727	14	77	0.181818	1.5	0	10	0	6	39	0.153846	0	chr11	116021912	116027962	ENSMUSG00000016559	H3f3b	-	protein_coding	1	15081	9430068D06Rik|H3.3B	MGI:MGI:1101768|Ensembl:ENSMUSG00000016559|Vega:OTTMUSG00000003689	11	11|11 E2	H3 histone, family 3B	mmu05034(Alcoholism)//mmu05202(Transcriptional misregulation in cancer)//mmu05322(Systemic lupus erythematosus)	GO:0070062(extracellular exosome)//GO:0043234(protein complex)//GO:0000786(nucleosome)//GO:0000228(nuclear chromosome)//GO:0000784(nuclear chromosome, telomeric region)//GO:0005634(nucleus)//GO:0000788(nuclear nucleosome)	GO:0042393(histone binding)//GO:0000979(RNA polymerase II core promoter sequence-specific DNA binding)//GO:0000980(RNA polymerase II distal enhancer sequence-specific DNA binding)//GO:0031492(nucleosomal DNA binding)	GO:0031508(pericentric heterochromatin assembly)//GO:0007338(single fertilization)//GO:0007286(spermatid development)//GO:0008584(male gonad development)//GO:0035264(multicellular organism growth)//GO:0008283(cell proliferation)//GO:0007283(spermatogenesis)//GO:0031509(telomeric heterochromatin assembly)//GO:0007566(embryo implantation)//GO:0001649(osteoblast differentiation)//GO:0090230(regulati…
chr3	62413622	62413623	62413622	G	+	2	up	4	4	1	0	0	0	2	22	22	1	1	1	1	1	chr3	62338344	62462221	ENSMUSG00000036885	Arhgef26	+	protein_coding	1	622434	4631416L12Rik|8430436L14Rik|AI303572|AW491953|SGEF	MGI:MGI:1918053|Ensembl:ENSMUSG00000036885|Vega:OTTMUSG00000031219	3	3|3 E1	Rho guanine nucleotide exchange factor (GEF) 26	mmu05100(Bacterial invasion of epithelial cells)	GO:0005575(cellular_component)	GO:0003674(molecular_function)	GO:0097178(ruffle assembly)//GO:0001886(endothelial cell morphogenesis)
chr8	3754645	3754646	3754645	t	-	2.42869	up	26	889	0.0292463	10	1149	0.00870322	3.3604	23	1014	0.0226824	17	1037	0.0163934	1.38363	.	-1	-1	.	.	.	.	0
chr7	126588244	126588245	126588244	C	-	3	up	22	22	1	0	1	0	2	0	0	0	0	0	0	0	.	-1	-1	.	.	.	.	0
chr2	130278068	130278069	130278068	T	+	10.9423	up	11	78	0.141026	2	141	0.0141844	9.94231	0	65	0	1	140	0.00714286	0	chr2	130274430	130279313	ENSMUSG00000027405	Nop56	+	protein_coding	1	67134	2310044F10Rik|Nol5a	MGI:MGI:1914384|Ensembl:ENSMUSG00000027405|Vega:OTTMUSG00000015495	2	2|2 F3	NOP56 ribonucleoprotein	mmu03008(Ribosome biogenesis in eukaryotes)	GO:0030529(intracellular ribonucleoprotein complex)//GO:0016020(membrane)//GO:0070761(pre-snoRNP complex)//GO:0031428(box C/D snoRNP complex)//GO:0005730(nucleolus)//GO:0032040(small-subunit processome)//GO:0005634(nucleus)//GO:0005732(small nucleolar ribonucleoprotein complex)//GO:0005737(cytoplasm)	GO:0044822(poly(A) RNA binding)//GO:0030515(snoRNA binding)//GO:1990226(histone methyltransferase binding)	GO:0000154(rRNA modification)//GO:0042254(ribosome biogenesis)
chr19	34574947	34574948	34574947	t	+	2.38462	up	2	13	0.153846	3	27	0.111111	1.38462	0	0	0	0	0	0	0	chr19	34550694	34576419	ENSMUSG00000045932	Ifit2	+	protein_coding	1	15958	AV302338|Ifi54|P54	MGI:MGI:99449|Ensembl:ENSMUSG00000045932|Vega:OTTMUSG00000016643	19	19|19 C1	interferon-induced protein with tetratricopeptide repeats 2		GO:0005783(endoplasmic reticulum)//GO:0005737(cytoplasm)	GO:0044822(poly(A) RNA binding)//GO:0003723(RNA binding)	GO:0002376(immune system process)//GO:0045087(innate immune response)//GO:0043065(positive regulation of apoptotic process)//GO:0032091(negative regulation of protein binding)//GO:0051607(defense response to virus)//GO:0009615(response to virus)//GO:0006915(apoptotic process)//GO:0035457(cellular response to interferon-alpha)
chrM	6409	6410	6409	C	+	2.58147	up	3	103	0.0291262	4	108	0.037037	0.786408	2	151	0.013245	6	138	0.0434783	0.304636	chrM	5328	6872	ENSMUSG00000064351	mt-Co1	+	protein_coding	1
chrM	1447	1448	1447	G	+	6.94288	up	6	352	0.0170455	13	195	0.0666667	0.255682	1	289	0.00346021	14	149	0.0939597	0.0368265	.	-1	-1	.	.	.	.	0
chrX	32990016	32990017	32990016	t	+	2.18182	up	6	6	1	11	40	0.275	3.63636	15	44	0.340909	27	132	0.204545	1.66667	.	-1	-1	.	.	.	.	0
chrX	71936401	71936402	71936401	A	+	2	up	6	6	1	1	1	1	1	0	0	0	0	0	0	0	chrX	71928816	71940870	ENSMUSG00000073130	Gm1141	+	protein_coding	1	382221	Pasd1	MGI:MGI:2685987|Ensembl:ENSMUSG00000073130|Vega:OTTMUSG00000017815	X	X|X A7.3	predicted gene 1141			GO:0003674(molecular_function)	GO:0008150(biological_process)
chr16	23108988	23108989	23108988	C	+	3.52787	up	7	1837	0.00381056	5	1086	0.00460405	0.827654	3	1488	0.00201613	11	1280	0.00859375	0.234604	chr16	23107444	23114136	ENSMUSG00000022884	Eif4a2	+	protein_coding	1	13682	4833432N07Rik|BM-010|Ddx2b|Eif4|eIF-4A-II|eIF4A-II	MGI:MGI:106906|Ensembl:ENSMUSG00000022884|Vega:OTTMUSG00000025917	16	16 B1|16 13.93 cM	eukaryotic translation initiation factor 4A2	mmu03013(RNA transport)	GO:0048471(perinuclear region of cytoplasm)	GO:0003676(nucleic acid binding)//GO:0003743(translation initiation factor activity)//GO:0005524(ATP binding)//GO:0003723(RNA binding)//GO:0004386(helicase activity)//GO:0000166(nucleotide binding)//GO:0016887(ATPase activity)//GO:0044822(poly(A) RNA binding)//GO:0004004(ATP-dependent RNA helicase activity)//GO:0016787(hydrolase activity)	GO:0010501(RNA secondary structure unwinding)//GO:0006412(translation)//GO:1900260(negative regulation of RNA-directed RNA polymerase activity)//GO:0006413(translational initiation)//GO:0010468(regulation of gene expression)//GO:0006446(regulation of translational initiation)
chr1	86351377	86351378	86351377	T	-	2.25	up	5	22	0.227273	4	22	0.181818	1.25	0	18	0	9	59	0.152542	0	chr1	86344719	86359455	ENSMUSG00000026234	Ncl	-	protein_coding	1	17975	B530004O11Rik|C23|D0Nds28|D1Nds28|Nucl	MGI:MGI:97286|Ensembl:ENSMUSG00000026234|Vega:OTTMUSG00000048094	1	1 D|1 43.94 cM	nucleolin		GO:0030529(intracellular ribonucleoprotein complex)//GO:0070062(extracellular exosome)//GO:0009986(cell surface)//GO:0005938(cell cortex)//GO:0016020(membrane)//GO:0001650(fibrillar center)//GO:0036464(cytoplasmic ribonucleoprotein granule)//GO:0001651(dense fibrillar component)//GO:0005654(nucleoplasm)//GO:0005730(nucleolus)//GO:0005634(nucleus)//GO:0005737(cytoplasm)	GO:0043236(laminin binding)//GO:0003676(nucleic acid binding)//GO:0005102(receptor binding)//GO:0003723(RNA binding)//GO:0042134(rRNA primary transcript binding)//GO:1990631(ErbB-4 class receptor binding)//GO:0042393(histone binding)//GO:0042802(identical protein binding)//GO:0035368(selenocysteine insertion sequence binding)//GO:0000166(nucleotide binding)//GO:0042162(telomeric DNA binding)//GO:…	GO:0006897(endocytosis)//GO:1901838(positive regulation of transcription of nuclear large rRNA transcript from RNA polymerase I promoter)//GO:2000778(positive regulation of interleukin-6 secretion)//GO:2000232(regulation of rRNA processing)//GO:0071222(cellular response to lipopolysaccharide)//GO:0043066(negative regulation of apoptotic process)//GO:0032760(positive regulation of tumor necrosis f…
chr11	119858156	119858157	119858156	A	+	2	up	14	14	1	0	0	0	2	85	85	1	2	2	1	1	chr11	119602905	119899576	ENSMUSG00000025583	Rptor	+	protein_coding	1	74370	4932417H02Rik|Rap|Raptor|mKIAA1303	MGI:MGI:1921620|Ensembl:ENSMUSG00000025583|Vega:OTTMUSG00000004025	11	11|11 E2	regulatory associated protein of MTOR, complex 1	mmu04150(mTOR signaling pathway)//mmu04151(PI3K-Akt signaling pathway)//mmu04152(AMPK signaling pathway)//mmu04211(Longevity regulating pathway - mammal)//mmu04213(Longevity regulating pathway - multiple species)//mmu04910(Insulin signaling pathway)//mmu05206(MicroRNAs in cancer)	GO:0005764(lysosome)//GO:0030425(dendrite)//GO:0031931(TORC1 complex)//GO:0005765(lysosomal membrane)//GO:0043231(intracellular membrane-bounded organelle)//GO:0005654(nucleoplasm)//GO:0005737(cytoplasm)//GO:0043025(neuronal cell body)	GO:0030295(protein kinase activator activity)//GO:0001032(RNA polymerase III type 3 promoter DNA binding)//GO:0001156(TFIIIC-class transcription factor binding)//GO:0032403(protein complex binding)//GO:0019901(protein kinase binding)//GO:0030674(protein binding, bridging)//GO:0001031(RNA polymerase III type 2 promoter DNA binding)//GO:0005515(protein binding)//GO:0071889(14-3-3 protein binding)//…	GO:0045945(positive regulation of transcription from RNA polymerase III promoter)//GO:0071230(cellular response to amino acid stimulus)//GO:0008361(regulation of cell size)//GO:0071902(positive regulation of protein serine/threonine kinase activity)//GO:0042325(regulation of phosphorylation)//GO:0031929(TOR signaling)//GO:0031669(cellular response to nutrient levels)//GO:0001932(regulation of pro…
chrM	3947	3948	3947	T	-	2.35135	up	13	37	0.351351	0	23	0	1.35135	0	14	0	1	12	0.0833333	0	.	-1	-1	.	.	.	.	0
chr7	66120564	66120565	66120564	C	+	4.56109	up	8	16	0.5	17	32	0.53125	0.941176	1	7	0.142857	27	39	0.692308	0.206349	chr7	66109515	66173789	ENSMUSG00000032640	Chsy1	+	protein_coding	1	269941	mKIAA0990	MGI:MGI:2681120|Ensembl:ENSMUSG00000032640|Vega:OTTMUSG00000029829	7	7|7 C	chondroitin sulfate synthase 1	mmu00532(Glycosaminoglycan biosynthesis - chondroitin sulfate / dermatan sulfate)//mmu01100(Metabolic pathways)	GO:0005794(Golgi apparatus)//GO:0016021(integral component of membrane)//GO:0005576(extracellular region)//GO:0032580(Golgi cisterna membrane)//GO:0016020(membrane)	GO:0008376(acetylgalactosaminyltransferase activity)//GO:0016757(transferase activity, transferring glycosyl groups)//GO:0050510(N-acetylgalactosaminyl-proteoglycan 3-beta-glucuronosyltransferase activity)//GO:0047238(glucuronosyl-N-acetylgalactosaminyl-proteoglycan 4-beta-N-acetylgalactosaminyltransferase activity)//GO:0046872(metal ion binding)//GO:0016740(transferase activity)	GO:0051216(cartilage development)//GO:0045880(positive regulation of smoothened signaling pathway)//GO:0009954(proximal/distal pattern formation)//GO:0051923(sulfation)//GO:0002063(chondrocyte development)//GO:0030206(chondroitin sulfate biosynthetic process)//GO:0060349(bone morphogenesis)//GO:0030279(negative regulation of ossification)
chr9	102598213	102598214	102598213	A	-	3	up	5	5	1	0	2	0	2	0	0	0	0	0	0	0	chr9	102586578	102626534	ENSMUSG00000032534	Cep63	-	protein_coding	1	28135	4921501M07|AL450317.13gm1|AW107703|CD20R|D9Mgc41|D9Mgc48e|ET2	MGI:MGI:2158560|Ensembl:ENSMUSG00000032534|Vega:OTTMUSG00000034608	9	9 F1|9 54.61 cM	centrosomal protein 63		GO:0005813(centrosome)//GO:0005814(centriole)//GO:0005856(cytoskeleton)//GO:0005737(cytoplasm)	GO:0005515(protein binding)	GO:0007099(centriole replication)//GO:0071539(protein localization to centrosome)//GO:0007067(mitotic nuclear division)//GO:0006974(cellular response to DNA damage stimulus)//GO:0051301(cell division)//GO:1902254(negative regulation of intrinsic apoptotic signaling pathway by p53 class mediator)//GO:0045141(meiotic telomere clustering)//GO:0007049(cell cycle)//GO:0007131(reciprocal meiotic recomb…
chr19	5797796	5797797	5797796	T	-	5.23325	up	10	48	0.208333	8	166	0.0481928	4.32292	6	104	0.0576923	22	315	0.0698413	0.826049	.	-1	-1	.	.	.	.	0
chr6	128760090	128760091	128760090	c	-	7.74818	up	4	40	0.1	7	96	0.0729167	1.37143	1	50	0.02	20	177	0.112994	0.177	.	-1	-1	.	.	.	.	0
chr3	39635999	39636000	39635999	t	-	2.43323	up	10	170	0.0588235	3	181	0.0165746	3.54902	4	181	0.0220994	3	198	0.0151515	1.45856	.	-1	-1	.	.	.	.	0
chrY	44879252	44879253	44879252	a	-	2	up	4	4	1	6	6	1	1	0	0	0	16	16	1	0	.	-1	-1	.	.	.	.	0
chr3	123375759	123375760	123375759	C	-	2	up	1	1	1	11	11	1	1	0	0	0	2	2	1	0	chr3	123364645	123385990	ENSMUSG00000028114	Mettl14	-	protein_coding	1	210529	G430022H21Rik|mKIAA1627	MGI:MGI:2442926|Ensembl:ENSMUSG00000028114|Vega:OTTMUSG00000037048	3	3|3 G1	methyltransferase like 14		GO:0005654(nucleoplasm)//GO:0005634(nucleus)//GO:0036396(MIS complex)	GO:0008168(methyltransferase activity)//GO:0003723(RNA binding)//GO:0016422(mRNA (2'-O-methyladenosine-N6-)-methyltransferase activity)//GO:0005515(protein binding)//GO:0016740(transferase activity)	GO:0000398(mRNA splicing, via spliceosome)//GO:0061157(mRNA destabilization)//GO:0080009(mRNA methylation)//GO:0019827(stem cell population maintenance)//GO:0032259(methylation)//GO:0006139(nucleobase-containing compound metabolic process)
chr3	25405924	25405925	25405924	T	+	2	up	11	11	1	6	6	1	1	0	0	0	0	0	0	0	.	-1	-1	.	.	.	.	0
chr11	62603096	62603097	62603096	A	+	2.64486	up	29	103	0.281553	19	111	0.171171	1.64486	0	43	0	5	59	0.0847458	0	.	-1	-1	.	.	.	.	0
chr2	34774278	34774279	34774278	C	+	2.38393	up	7	46	0.152174	16	109	0.146789	1.03668	4	97	0.0412371	22	232	0.0948276	0.434864	chr2	34771970	34776531	ENSMUSG00000026864	Hspa5	+	protein_coding	1	14828	AL022860|AU019543|Bip|D2Wsu141e|D2Wsu17e|Grp78|Hsce70|SEZ-7|Sez7|baffled|mBiP	MGI:MGI:95835|Ensembl:ENSMUSG00000026864|Vega:OTTMUSG00000012014	2	2 B|2 22.94 cM	heat shock protein 5	mmu03060(Protein export)//mmu04141(Protein processing in endoplasmic reticulum)//mmu04612(Antigen processing and presentation)//mmu04918(Thyroid hormone synthesis)//mmu05020(Prion diseases)	GO:0005886(plasma membrane)//GO:0043209(myelin sheath)//GO:0030496(midbody)//GO:0009986(cell surface)//GO:0005790(smooth endoplasmic reticulum)//GO:0005789(endoplasmic reticulum membrane)//GO:0030176(integral component of endoplasmic reticulum membrane)//GO:0005788(endoplasmic reticulum lumen)//GO:0005739(mitochondrion)//GO:0008180(COP9 signalosome)//GO:0005925(focal adhesion)//GO:0070062(extrace…	GO:0019904(protein domain specific binding)//GO:0051082(unfolded protein binding)//GO:0043022(ribosome binding)//GO:0005524(ATP binding)//GO:0019899(enzyme binding)//GO:0051787(misfolded protein binding)//GO:0000166(nucleotide binding)//GO:0016887(ATPase activity)//GO:0005515(protein binding)//GO:0001948(glycoprotein binding)//GO:0031625(ubiquitin protein ligase binding)	GO:0035437(maintenance of protein localization in endoplasmic reticulum)//GO:0021680(cerebellar Purkinje cell layer development)//GO:0006987(activation of signaling protein activity involved in unfolded protein response)//GO:0031398(positive regulation of protein ubiquitination)//GO:0042149(cellular response to glucose starvation)//GO:0030512(negative regulation of transforming growth factor beta…
chr11	33754813	33754814	33754813	a	-	2.15366	up	15	100	0.15	106	372	0.284946	0.526415	6	78	0.0769231	107	340	0.314706	0.244428	chr11	33629339	33993152	ENSMUSG00000053519	Kcnip1	-	protein_coding	1	70357	KCHIP1|Kchip1.2	MGI:MGI:1917607|Ensembl:ENSMUSG00000053519|Vega:OTTMUSG00000005402	11	11|11 A4	Kv channel-interacting protein 1		GO:0005886(plasma membrane)//GO:0008076(voltage-gated potassium channel complex)//GO:0016020(membrane)//GO:0030425(dendrite)//GO:0042995(cell projection)//GO:0034705(potassium channel complex)//GO:0031234(extrinsic component of cytoplasmic side of plasma membrane)//GO:0005737(cytoplasm)//GO:0043025(neuronal cell body)	GO:0047485(protein N-terminus binding)//GO:0005267(potassium channel activity)//GO:0015459(potassium channel regulator activity)//GO:0005244(voltage-gated ion channel activity)//GO:0046982(protein heterodimerization activity)//GO:0044325(ion channel binding)//GO:0046872(metal ion binding)//GO:0005509(calcium ion binding)	GO:0071805(potassium ion transmembrane transport)//GO:0034765(regulation of ion transmembrane transport)//GO:0006813(potassium ion transport)//GO:0045760(positive regulation of action potential)//GO:1901379(regulation of potassium ion transmembrane transport)//GO:0006810(transport)//GO:0006811(ion transport)
chr1	133193243	133193244	133193243	C	+	3	up	4	4	1	0	0	0	2	0	0	0	0	0	0	0	.	-1	-1	.	.	.	.	0
chr5	34647218	34647219	34647218	G	-	3	up	5	5	1	0	1	0	2	0	4	0	0	0	0	0	chr5	34638532	34660148	ENSMUSG00000036693	Nop14	-	protein_coding	1	75416	2610033H07Rik|Nol14	MGI:MGI:1922666|Ensembl:ENSMUSG00000036693|Vega:OTTMUSG00000023150	5	5|5 B2	NOP14 nucleolar protein		GO:0005730(nucleolus)//GO:0032040(small-subunit processome)//GO:0005634(nucleus)//GO:0030692(Noc4p-Nop14p complex)//GO:0016020(membrane)	GO:0044822(poly(A) RNA binding)//GO:0019899(enzyme binding)	GO:0006364(rRNA processing)//GO:0042254(ribosome biogenesis)//GO:0030490(maturation of SSU-rRNA)
chr5	135786338	135786339	135786338	A	+	2.55556	up	5	9	0.555556	0	4	0	1.55556	0	3	0	0	4	0	0	chr5	135778480	135790398	ENSMUSG00000019179	Mdh2	+	protein_coding	1	17448	MDH|Mdh-2|Mor-1|Mor1	MGI:MGI:97050|Ensembl:ENSMUSG00000019179|Vega:OTTMUSG00000022781	5	5 G2|5 75.4 cM	malate dehydrogenase 2, NAD (mitochondrial)	mmu00020(Citrate cycle (TCA cycle))//mmu00270(Cysteine and methionine metabolism)//mmu00620(Pyruvate metabolism)//mmu00630(Glyoxylate and dicarboxylate metabolism)//mmu01100(Metabolic pathways)//mmu01200(Carbon metabolism)	GO:0005886(plasma membrane)//GO:0043209(myelin sheath)//GO:0016020(membrane)//GO:0005743(mitochondrial inner membrane)//GO:0005759(mitochondrial matrix)//GO:0005739(mitochondrion)//GO:0070062(extracellular exosome)//GO:0005654(nucleoplasm)//GO:0005634(nucleus)	GO:0016491(oxidoreductase activity)//GO:0046554(malate dehydrogenase (NADP+) activity)//GO:0016615(malate dehydrogenase activity)//GO:0016616(oxidoreductase activity, acting on the CH-OH group of donors, NAD or NADP as acceptor)//GO:0030060(L-malate dehydrogenase activity)//GO:0043621(protein self-association)//GO:0003824(catalytic activity)//GO:0044822(poly(A) RNA binding)	GO:0055114(oxidation-reduction process)//GO:0006107(oxaloacetate metabolic process)//GO:0019752(carboxylic acid metabolic process)//GO:0006475(internal protein amino acid acetylation)//GO:0006108(malate metabolic process)//GO:0005975(carbohydrate metabolic process)//GO:0006734(NADH metabolic process)//GO:0006099(tricarboxylic acid cycle)
chr16	85054046	85054047	85054046	A	-	3	up	1	1	1	0	0	0	2	0	0	0	0	0	0	0	chr16	84954440	85173707	ENSMUSG00000022892	App	-	protein_coding	1	11820	Abeta|Abpp|Adap|Ag|Cvap|E030013M08Rik|betaApp	MGI:MGI:88059|Ensembl:ENSMUSG00000022892	16	16 46.92 cM|16 C3-qter	amyloid beta (A4) precursor protein	mmu04726(Serotonergic synapse)//mmu05010(Alzheimer's disease)	GO:0043005(neuron projection)//GO:0030424(axon)//GO:0097449(astrocyte projection)//GO:0030134(ER to Golgi transport vesicle)//GO:0005911(cell-cell junction)//GO:0043195(terminal bouton)//GO:0005768(endosome)//GO:0045177(apical part of cell)//GO:0043235(receptor complex)//GO:0016020(membrane)//GO:0005794(Golgi apparatus)//GO:0043231(intracellular membrane-bounded organelle)//GO:0005737(cytoplasm)/…	GO:0046914(transition metal ion binding)//GO:0004867(serine-type endopeptidase inhibitor activity)//GO:0005102(receptor binding)//GO:0030414(peptidase inhibitor activity)//GO:0019899(enzyme binding)//GO:0008201(heparin binding)//GO:0042802(identical protein binding)//GO:0016504(peptidase activator activity)//GO:0070851(growth factor receptor binding)//GO:0051425(PTB domain binding)//GO:0046872(me…	GO:0007409(axonogenesis)//GO:0051260(protein homooligomerization)//GO:0071874(cellular response to norepinephrine stimulus)//GO:0006979(response to oxidative stress)//GO:0050803(regulation of synapse structure or activity)//GO:0016322(neuron remodeling)//GO:0008542(visual learning)//GO:0016199(axon midline choice point recognition)//GO:1990000(amyloid fibril formation)//GO:0035235(ionotropic glut…
chr11	119440549	119440550	119440549	T	+	3	up	1	1	1	0	9	0	2	0	0	0	1	3	0.333333	0	chr11	119393100	119487418	ENSMUSG00000070327	Rnf213	+	protein_coding	1	672511	6030403J01|D11Ertd759e|mKIAA1554	MGI:MGI:1289196|Ensembl:ENSMUSG00000070327|Vega:OTTMUSG00000003910	11	11 E2|11 83.48 cM	ring finger protein 213		GO:0005730(nucleolus)//GO:0005737(cytoplasm)//GO:0016020(membrane)	GO:0070740(tubulin-glutamic acid ligase activity)//GO:0008270(zinc ion binding)//GO:0070739(protein-glutamic acid ligase activity)//GO:0070735(protein-glycine ligase activity)//GO:0008766(UDP-N-acetylmuramoylalanyl-D-glutamyl-2,6-diaminopimelate-D-alanyl-D-alanine ligase activity)//GO:0070738(tubulin-glycine ligase activity)//GO:0070737(protein-glycine ligase activity, elongating)//GO:0004842(ubi…	GO:0051260(protein homooligomerization)//GO:2000051(negative regulation of non-canonical Wnt signaling pathway)//GO:0016567(protein ubiquitination)//GO:0051865(protein autoubiquitination)//GO:0006511(ubiquitin-dependent protein catabolic process)//GO:0002040(sprouting angiogenesis)//GO:0001525(angiogenesis)
chr16	45222230	45222231	45222230	A	+	2	up	11	11	1	1	1	1	1	0	0	0	0	0	0	0	.	-1	-1	.	.	.	.	0
chr13	83738842	83738843	83738842	G	+	2.19048	up	2	21	0.0952381	0	0	0	1.09524	6	30	0.2	2	5	0.4	0.5	.	-1	-1	.	.	.	.	0
chr8	123591423	123591424	123591423	c	-	2.41494	up	9	1028	0.00875486	17	2263	0.00751215	1.16543	5	805	0.00621118	33	2564	0.0128705	0.48259	.	-1	-1	.	.	.	.	0
chr10	86698621	86698622	86698621	A	-	2.48148	up	4	18	0.222222	3	20	0.15	1.48148	0	61	0	13	56	0.232143	0	chr10	86690209	86705509	ENSMUSG00000020048	Hsp90b1	-	protein_coding	1	22027	ERp99|GRP94|TA-3|Targ2|Tra-1|Tra1|endoplasmin|gp96	MGI:MGI:98817|Ensembl:ENSMUSG00000020048|Vega:OTTMUSG00000020538	10	10 C1|10 43.05 cM	heat shock protein 90, beta (Grp94), member 1	mmu04141(Protein processing in endoplasmic reticulum)//mmu04151(PI3K-Akt signaling pathway)//mmu04621(NOD-like receptor signaling pathway)//mmu04915(Estrogen signaling pathway)//mmu04918(Thyroid hormone synthesis)//mmu05200(Pathways in cancer)//mmu05215(Prostate cancer)	GO:0005886(plasma membrane)//GO:0070062(extracellular exosome)//GO:0005790(smooth endoplasmic reticulum)//GO:0048471(perinuclear region of cytoplasm)//GO:0005789(endoplasmic reticulum membrane)//GO:0030496(midbody)//GO:0005829(cytosol)//GO:0005788(endoplasmic reticulum lumen)//GO:0034663(endoplasmic reticulum chaperone complex)//GO:0016020(membrane)//GO:0005783(endoplasmic reticulum)//GO:0031012(…	GO:0019903(protein phosphatase binding)//GO:0051082(unfolded protein binding)//GO:0050750(low-density lipoprotein particle receptor binding)//GO:0005524(ATP binding)//GO:0003723(RNA binding)//GO:0046790(virion binding)//GO:0000166(nucleotide binding)//GO:0005515(protein binding)	GO:0031247(actin rod assembly)//GO:0001666(response to hypoxia)//GO:0006950(response to stress)//GO:0006457(protein folding)//GO:0043666(regulation of phosphoprotein phosphatase activity)//GO:0043066(negative regulation of apoptotic process)//GO:0030433(ER-associated ubiquitin-dependent protein catabolic process)//GO:0071318(cellular response to ATP)//GO:0030970(retrograde protein transport, ER t…
chr2	119288963	119288964	119288963	A	+	3	up	1	1	1	0	0	0	2	0	0	0	1	6	0.166667	0	chr2	119288740	119298453	ENSMUSG00000034216	Vps18	+	protein_coding	1	228545	9930024E13Rik	MGI:MGI:2443626|Ensembl:ENSMUSG00000034216|Vega:OTTMUSG00000015944	2	2|2 E5	VPS18 CORVET/HOPS core subunit		GO:0005768(endosome)//GO:0005764(lysosome)//GO:0033263(CORVET complex)//GO:0016020(membrane)//GO:0005770(late endosome)//GO:0030897(HOPS complex)//GO:0005884(actin filament)//GO:0005765(lysosomal membrane)//GO:0031410(cytoplasmic vesicle)//GO:0005769(early endosome)//GO:0030123(AP-3 adaptor complex)	GO:0005515(protein binding)//GO:0030674(protein binding, bridging)//GO:0003779(actin binding)//GO:0019905(syntaxin binding)//GO:0046872(metal ion binding)	GO:0006904(vesicle docking involved in exocytosis)//GO:0007040(lysosome organization)//GO:0006886(intracellular protein transport)//GO:0008333(endosome to lysosome transport)//GO:0007032(endosome organization)//GO:0035542(regulation of SNARE complex assembly)//GO:0016192(vesicle-mediated transport)//GO:0006914(autophagy)//GO:0006810(transport)//GO:0015031(protein transport)//GO:0046718(viral entr…
chr6	37080821	37080822	37080821	G	-	2	up	2	2	1	0	0	0	2	3	3	1	1	1	1	1	chr6	36846022	37300184	ENSMUSG00000038665	Dgki	-	protein_coding	1	320127	C130010K08Rik	MGI:MGI:2443430|Ensembl:ENSMUSG00000038665|Vega:OTTMUSG00000022281	6	6|6 B1	diacylglycerol kinase, iota	mmu00561(Glycerolipid metabolism)//mmu00564(Glycerophospholipid metabolism)//mmu01100(Metabolic pathways)//mmu04070(Phosphatidylinositol signaling system)//mmu04072(Phospholipase D signaling pathway)//mmu05231(Choline metabolism in cancer)	GO:0043679(axon terminus)//GO:0045202(synapse)//GO:0048471(perinuclear region of cytoplasm)//GO:0097060(synaptic membrane)//GO:0043234(protein complex)//GO:0032045(guanyl-nucleotide exchange factor complex)//GO:0014069(postsynaptic density)//GO:0008021(synaptic vesicle)//GO:0060076(excitatory synapse)//GO:0048786(presynaptic active zone)//GO:0005654(nucleoplasm)//GO:0005829(cytosol)//GO:0043197(d…	GO:0017016(Ras GTPase binding)//GO:0005095(GTPase inhibitor activity)//GO:0004143(diacylglycerol kinase activity)	GO:0046959(habituation)//GO:0060079(excitatory postsynaptic potential)//GO:1900452(regulation of long term synaptic depression)//GO:0051966(regulation of synaptic transmission, glutamatergic)//GO:0046579(positive regulation of Ras protein signal transduction)//GO:0043087(regulation of GTPase activity)//GO:0007269(neurotransmitter secretion)
chr1	62799304	62799305	62799304	T	+	4	up	2	2	1	1	3	0.333333	3	0	0	0	1	2	0.5	0	chr1	62703285	62818695	ENSMUSG00000025969	Nrp2	+	protein_coding	1	18187	1110048P06Rik|Np-2|Np2|Npn-2|Npn2	MGI:MGI:1100492|Ensembl:ENSMUSG00000025969|Vega:OTTMUSG00000002566	1	1|1 C2	neuropilin 2		GO:0016020(membrane)//GO:0005886(plasma membrane)//GO:0030424(axon)//GO:0016021(integral component of membrane)	GO:0005021(vascular endothelial growth factor-activated receptor activity)//GO:0008201(heparin binding)//GO:0005515(protein binding)//GO:0017154(semaphorin receptor activity)//GO:0046872(metal ion binding)	GO:0021649(vestibulocochlear nerve structural organization)//GO:0021828(gonadotrophin-releasing hormone neuronal migration to the hypothalamus)//GO:0097491(sympathetic neuron projection guidance)//GO:1901166(neural crest cell migration involved in autonomic nervous system development)//GO:0097490(sympathetic neuron projection extension)//GO:0007507(heart development)//GO:0097374(sensory neuron ax…
chrM	13280	13281	13280	A	+	2	up	5	10	0.5	0	2	0	1.5	6	8	0.75	4	4	1	0.75	chrM	11742	13565	ENSMUSG00000064367	mt-Nd5	+	protein_coding	1
chr5	31578004	31578005	31578004	G	+	3	up	7	7	1	0	0	0	2	0	0	0	0	0	0	0	.	-1	-1	.	.	.	.	0
chr7	31630221	31630222	31630221	t	+	3	up	12	12	1	0	0	0	2	0	0	0	0	0	0	0	.	-1	-1	.	.	.	.	0
chr9	3357757	3357758	3357757	T	+	2	up	5	5	1	1	1	1	1	0	0	0	0	0	0	0	chr9	3335478	3387050	ENSMUSG00000025899	Alkbh8	+	protein_coding	1	67667	4930562C03Rik|8030431D03Rik|9430088N01Rik|Abh8	MGI:MGI:1914917|Ensembl:ENSMUSG00000025899	9	9|9 A1	alkB homolog 8, tRNA methyltransferase		GO:0005654(nucleoplasm)//GO:0005634(nucleus)//GO:0015630(microtubule cytoskeleton)//GO:0005737(cytoplasm)//GO:0005829(cytosol)	GO:0034807(4,5-dihydroxybenzo(a)pyrene methyltransferase activity)//GO:0000907(sulfonate dioxygenase activity)//GO:0016274(protein-arginine N-methyltransferase activity)//GO:0008172(S-methyltransferase activity)//GO:0051995(Se-methyltransferase activity)//GO:0043734(DNA-N1-methyladenine dioxygenase activity)//GO:0043827(tRNA (adenine-57, 58-N(1)-) methyltransferase activity)//GO:0052635(C-20 gibb…	GO:0055114(oxidation-reduction process)//GO:0008152(metabolic process)//GO:0006974(cellular response to DNA damage stimulus)//GO:0030488(tRNA methylation)//GO:0002098(tRNA wobble uridine modification)//GO:0032259(methylation)
chr1	95564384	95564385	95564384	a	-	3	up	3	3	1	0	0	0	2	0	0	0	0	0	0	0	.	-1	-1	.	.	.	.	0
chr11	77540056	77540057	77540056	A	-	2	up	79	79	1	1	2	0.5	2	226	226	1	1	1	1	1	chr11	77529162	77607815	ENSMUSG00000017291	Taok1	-	protein_coding	1	216965	2810468K05Rik|AU020252|D130018F14Rik|Map3k16|Markk|Psk2|mKIAA1361	MGI:MGI:1914490|Ensembl:ENSMUSG00000017291|Vega:OTTMUSG00000008181	11	11|11 B5	TAO kinase 1	mmu04010(MAPK signaling pathway)	GO:0070062(extracellular exosome)//GO:0005737(cytoplasm)	GO:0030295(protein kinase activator activity)//GO:0004674(protein serine/threonine kinase activity)//GO:0019901(protein kinase binding)//GO:0004702(receptor signaling protein serine/threonine kinase activity)//GO:0004672(protein kinase activity)//GO:0000166(nucleotide binding)//GO:0016301(kinase activity)//GO:0005524(ATP binding)//GO:0016740(transferase activity)	GO:0031572(G2 DNA damage checkpoint)//GO:0006974(cellular response to DNA damage stimulus)//GO:0016310(phosphorylation)//GO:0006468(protein phosphorylation)//GO:0032874(positive regulation of stress-activated MAPK cascade)//GO:0097194(execution phase of apoptosis)//GO:0046330(positive regulation of JNK cascade)//GO:0051493(regulation of cytoskeleton organization)//GO:0006915(apoptotic process)//G…
chr2	65399065	65399066	65399065	A	-	2.5	up	22	22	1	2	3	0.666667	1.5	0	0	0	0	0	0	0	.	-1	-1	.	.	.	.	0
chr9	105405945	105405946	105405945	C	+	2	up	4	4	1	0	0	0	2	17	17	1	1	1	1	1	.	-1	-1	.	.	.	.	0
chr11	78509989	78509990	78509989	A	-	2	up	9	9	1	0	0	0	2	97	97	1	1	1	1	1	chr11	78507055	78512172	ENSMUSG00000051232	Tmem199	-	protein_coding	1	195040	AI316787|AI848469|R74819	MGI:MGI:2144113|Ensembl:ENSMUSG00000051232|Vega:OTTMUSG00000000136	11	11|11 B5	transmembrane protein 199		GO:0016020(membrane)//GO:0016021(integral component of membrane)//GO:0033116(endoplasmic reticulum-Golgi intermediate compartment membrane)//GO:0031410(cytoplasmic vesicle)//GO:0030663(COPI-coated vesicle membrane)	GO:0003674(molecular_function)	GO:0008150(biological_process)
chr17	74546292	74546293	74546292	A	+	3	up	1	1	1	0	2	0	2	0	0	0	0	2	0	0	chr17	74528295	74703773	ENSMUSG00000024073	Birc6	+	protein_coding	1	12211	A430032G04Rik|A430040A19Rik|AA501170|Bruce|D630005A10Rik|mKIAA1289	MGI:MGI:1276108|Ensembl:ENSMUSG00000024073|Vega:OTTMUSG00000042370	17	17|17 E3	baculoviral IAP repeat-containing 6	mmu04120(Ubiquitin mediated proteolysis)	GO:0005768(endosome)//GO:0005802(trans-Golgi network)//GO:0005815(microtubule organizing center)//GO:0005794(Golgi apparatus)//GO:0030496(midbody)//GO:0016020(membrane)//GO:0005856(cytoskeleton)//GO:0005737(cytoplasm)//GO:0000922(spindle pole)	GO:0070740(tubulin-glutamic acid ligase activity)//GO:0070735(protein-glycine ligase activity)//GO:0070739(protein-glutamic acid ligase activity)//GO:0008766(UDP-N-acetylmuramoylalanyl-D-glutamyl-2,6-diaminopimelate-D-alanyl-D-alanine ligase activity)//GO:0004869(cysteine-type endopeptidase inhibitor activity)//GO:0030414(peptidase inhibitor activity)//GO:0004842(ubiquitin-protein transferase act…	GO:0008284(positive regulation of cell proliferation)//GO:0007067(mitotic nuclear division)//GO:0060712(spongiotrophoblast layer development)//GO:0010466(negative regulation of peptidase activity)//GO:2001237(negative regulation of extrinsic apoptotic signaling pathway)//GO:0051301(cell division)//GO:0016567(protein ubiquitination)//GO:0007049(cell cycle)//GO:0009966(regulation of signal transduc…
chr3	51721399	51721400	51721399	C	-	3	up	43	43	1	0	0	0	2	0	0	0	1	1	1	0	chr3	51687611	52104891	ENSMUSG00000061143	Maml3	-	protein_coding	1	433586	AV234550|BC049812|Mam-2|mKIAA1816	MGI:MGI:2389461|Ensembl:ENSMUSG00000061143|Vega:OTTMUSG00000026673	3	3|3 C	mastermind like 3 (Drosophila)	mmu04330(Notch signaling pathway)	GO:0005654(nucleoplasm)//GO:0005634(nucleus)	GO:0003713(transcription coactivator activity)	GO:0007219(Notch signaling pathway)//GO:0007221(positive regulation of transcription of Notch receptor target)//GO:0045944(positive regulation of transcription from RNA polymerase II promoter)
chr3	116643186	116643187	116643186	t	+	3	up	17	17	1	0	0	0	2	0	0	0	0	0	0	0	.	-1	-1	.	.	.	.	0
chr16	20692557	20692558	20692557	G	+	7.1697	up	2	5	0.4	3	13	0.230769	1.73333	1	13	0.0769231	14	44	0.318182	0.241758	chr16	20668313	20692884	ENSMUSG00000045983	Eif4g1	+	protein_coding	1	208643	E030015G23Rik|eIF-4-gamma 1|eIF-4G 1|eIF-4G1|eIF4GI	MGI:MGI:2384784|Ensembl:ENSMUSG00000045983|Vega:OTTMUSG00000024386	16	16|16 B1	eukaryotic translation initiation factor 4, gamma 1	mmu03013(RNA transport)//mmu05416(Viral myocarditis)	GO:0016020(membrane)//GO:0016281(eukaryotic translation initiation factor 4F complex)//GO:0005737(cytoplasm)	GO:0044822(poly(A) RNA binding)//GO:0003723(RNA binding)//GO:0005515(protein binding)//GO:0003743(translation initiation factor activity)//GO:0008190(eukaryotic initiation factor 4E binding)	GO:0006417(regulation of translation)//GO:0045666(positive regulation of neuron differentiation)//GO:0006412(translation)//GO:0001662(behavioral fear response)//GO:0006413(translational initiation)//GO:0006446(regulation of translational initiation)
chr5	65955639	65955640	65955639	A	-	3	up	2	2	1	0	0	0	2	0	0	0	0	0	0	0	.	-1	-1	.	.	.	.	0
chr12	26414970	26414971	26414970	G	-	2.09091	up	3	3	1	22	24	0.916667	1.09091	0	1	0	17	19	0.894737	0	chr12	26306797	26415256	ENSMUSG00000020642	Rnf144a	-	protein_coding	1	108089	Rnf144|UIP4|Ubce7ip4	MGI:MGI:1344401|Ensembl:ENSMUSG00000020642	12	12|12 A3	ring finger protein 144A		GO:0005886(plasma membrane)//GO:0016020(membrane)//GO:0005794(Golgi apparatus)//GO:0016021(integral component of membrane)//GO:0031410(cytoplasmic vesicle)//GO:0000151(ubiquitin ligase complex)	GO:0070740(tubulin-glutamic acid ligase activity)//GO:0008270(zinc ion binding)//GO:0070739(protein-glutamic acid ligase activity)//GO:0070735(protein-glycine ligase activity)//GO:0008766(UDP-N-acetylmuramoylalanyl-D-glutamyl-2,6-diaminopimelate-D-alanyl-D-alanine ligase activity)//GO:0070737(protein-glycine ligase activity, elongating)//GO:0004842(ubiquitin-protein transferase activity)//GO:0018…	GO:0000209(protein polyubiquitination)//GO:0032436(positive regulation of proteasomal ubiquitin-dependent protein catabolic process)//GO:0016567(protein ubiquitination)//GO:0042787(protein ubiquitination involved in ubiquitin-dependent protein catabolic process)
chr4	140971168	140971169	140971168	A	+	2.48864	up	21	22	0.954545	1	5	0.2	4.77273	67	73	0.917808	0	10	0	1.91781	chr4	140961203	140979193	ENSMUSG00000009863	Sdhb	+	protein_coding	1	67680	0710008N11Rik	MGI:MGI:1914930|Ensembl:ENSMUSG00000009863|Vega:OTTMUSG00000010087	4	4|4 E1	succinate dehydrogenase complex, subunit B, iron sulfur (Ip)	mmu00020(Citrate cycle (TCA cycle))//mmu00190(Oxidative phosphorylation)//mmu01100(Metabolic pathways)//mmu01200(Carbon metabolism)//mmu04932(Non-alcoholic fatty liver disease (NAFLD))//mmu05010(Alzheimer's disease)//mmu05012(Parkinson's disease)//mmu05016(Huntington's disease)	GO:0005743(mitochondrial inner membrane)//GO:0070062(extracellular exosome)//GO:0016020(membrane)//GO:0005886(plasma membrane)//GO:0005739(mitochondrion)//GO:0005654(nucleoplasm)//GO:0045273(respiratory chain complex II)//GO:0005749(mitochondrial respiratory chain complex II, succinate dehydrogenase complex (ubiquinone))	GO:0051538(3 iron, 4 sulfur cluster binding)//GO:0051539(4 iron, 4 sulfur cluster binding)//GO:0051536(iron-sulfur cluster binding)//GO:0016491(oxidoreductase activity)//GO:0009055(electron carrier activity)//GO:0008177(succinate dehydrogenase (ubiquinone) activity)//GO:0051537(2 iron, 2 sulfur cluster binding)//GO:0046872(metal ion binding)	GO:0055114(oxidation-reduction process)//GO:0006810(transport)//GO:0006105(succinate metabolic process)//GO:0022904(respiratory electron transport chain)//GO:0006099(tricarboxylic acid cycle)
chrX	116287272	116287273	116287272	c	-	2.1056	up	54	544	0.0992647	26	648	0.0401235	2.47398	13	290	0.0448276	19	498	0.0381526	1.17495	.	-1	-1	.	.	.	.	0
chr13	9706425	9706426	9706425	T	+	2	up	9	9	1	0	0	0	2	65	65	1	1	1	1	1	.	-1	-1	.	.	.	.	0
chr1	180849865	180849866	180849865	A	+	2	up	35	35	1	1	1	1	1	0	0	0	0	0	0	0	.	-1	-1	.	.	.	.	0
chr14	50807514	50807515	50807514	A	-	4.99676	up	14	209	0.0669856	11	284	0.0387324	1.72945	4	193	0.0207254	20	334	0.0598802	0.346114	.	-1	-1	.	.	.	.	0
chr1	169174413	169174414	169174413	A	+	3.0042	up	14	97	0.14433	28	174	0.16092	0.896907	3	45	0.0666667	23	103	0.223301	0.298551	.	-1	-1	.	.	.	.	0
chr4	75996205	75996206	75996205	A	+	2.632	up	17	25	0.68	5	12	0.416667	1.632	0	0	0	0	0	0	0	.	-1	-1	.	.	.	.	0
chr2	30238333	30238334	30238333	A	+	2.17778	up	2	2	1	45	53	0.849057	1.17778	0	0	0	0	0	0	0	chr2	30237715	30263790	ENSMUSG00000007476	Lrrc8a	+	protein_coding	1	241296	Lrrc8|mKIAA1437	MGI:MGI:2652847|Ensembl:ENSMUSG00000007476|Ensembl:ENSMUSG00000099041|Vega:OTTMUSG00000016752|Vega:OTTMUSG00000044983	2	2|2 B	leucine rich repeat containing 8A		GO:0016020(membrane)//GO:0005886(plasma membrane)//GO:0034702(ion channel complex)//GO:0009986(cell surface)	GO:0005225(volume-sensitive anion channel activity)//GO:0005253(anion channel activity)	GO:0006970(response to osmotic stress)//GO:0006820(anion transport)//GO:0006884(cell volume homeostasis)
chr5	115489520	115489521	115489520	t	+	4.00846	up	14	96	0.145833	4	47	0.0851064	1.71354	8	131	0.0610687	9	63	0.142857	0.427481	.	-1	-1	.	.	.	.	0
chr11	48818559	48818560	48818559	g	+	2.66471	up	5	100	0.05	17	566	0.0300353	1.66471	0	87	0	17	429	0.039627	0	.	-1	-1	.	.	.	.	0
chr8	123611802	123611803	123611802	a	-	6.52997	up	12	817	0.0146879	12	1429	0.00839748	1.74908	4	716	0.00558659	37	1774	0.0208568	0.267854	.	-1	-1	.	.	.	.	0
chr11	87426805	87426806	87426805	t	+	2.84722	up	27	252	0.107143	8	393	0.0203562	5.26339	24	251	0.0956175	27	522	0.0517241	1.84861	chr11	87405065	87555823	ENSMUSG00000010342	Tex14	+	protein_coding	1	83560	C85585	MGI:MGI:1933227|Ensembl:ENSMUSG00000010342|Vega:OTTMUSG00000001260	11	11|11 C	testis expressed gene 14		GO:0045171(intercellular bridge)//GO:0070062(extracellular exosome)//GO:0005623(cell)//GO:0000776(kinetochore)//GO:0005694(chromosome)//GO:0030496(midbody)//GO:0000775(chromosome, centromeric region)//GO:0005737(cytoplasm)	GO:0004672(protein kinase activity)//GO:0000166(nucleotide binding)//GO:0005515(protein binding)//GO:0005524(ATP binding)//GO:0019901(protein kinase binding)	GO:0007067(mitotic nuclear division)//GO:0008608(attachment of spindle microtubules to kinetochore)//GO:0006468(protein phosphorylation)//GO:0051301(cell division)//GO:0043063(intercellular bridge organization)//GO:0051306(mitotic sister chromatid separation)//GO:0007094(mitotic spindle assembly checkpoint)//GO:0007049(cell cycle)//GO:0007140(male meiosis)//GO:0032091(negative regulation of prote…
chr7	28351539	28351540	28351539	G	+	5.04227	up	6	458	0.0131004	13	403	0.0322581	0.406114	1	406	0.00246305	10	327	0.030581	0.0805419	chr7	28350652	28352696	ENSMUSG00000037563	Rps16	+	protein_coding	1	20055	AA420385|AI317031	MGI:MGI:98118|Ensembl:ENSMUSG00000037563|Vega:OTTMUSG00000022980	7	7|7 A3	ribosomal protein S16	mmu03010(Ribosome)	GO:0030529(intracellular ribonucleoprotein complex)//GO:0070062(extracellular exosome)//GO:0016020(membrane)//GO:0015935(small ribosomal subunit)//GO:0022627(cytosolic small ribosomal subunit)//GO:0005840(ribosome)//GO:0005925(focal adhesion)	GO:0044822(poly(A) RNA binding)//GO:0003723(RNA binding)//GO:0003735(structural constituent of ribosome)	GO:0006412(translation)//GO:0042274(ribosomal small subunit biogenesis)//GO:0006364(rRNA processing)//GO:0000462(maturation of SSU-rRNA from tricistronic rRNA transcript (SSU-rRNA, 5.8S rRNA, LSU-rRNA))
chr18	33795214	33795215	33795214	A	+	3.64706	up	10	34	0.294118	2	18	0.111111	2.64706	0	19	0	1	17	0.0588235	0	.	-1	-1	.	.	.	.	0
chr6	49052230	49052231	49052230	G	+	2	up	4	4	1	0	0	0	2	24	24	1	3	3	1	1	chr6	49036518	49058182	ENSMUSG00000029816	Gpnmb	+	protein_coding	1	93695	DC-HIL|Dchil|ipd	MGI:MGI:1934765|Ensembl:ENSMUSG00000029816|Vega:OTTMUSG00000057401	6	6 B2.3|6 23.82 cM	glycoprotein (transmembrane) nmb		GO:0005886(plasma membrane)//GO:0005887(integral component of plasma membrane)//GO:0016020(membrane)//GO:0016021(integral component of membrane)//GO:0031410(cytoplasmic vesicle)//GO:0016023(cytoplasmic, membrane-bounded vesicle)	GO:0008201(heparin binding)//GO:0005178(integrin binding)	GO:0007155(cell adhesion)//GO:0032720(negative regulation of tumor necrosis factor production)
chr19	5800240	5800241	5800240	A	-	8.69231	up	4	13	0.307692	1	25	0.04	7.69231	0	32	0	2	63	0.031746	0	.	-1	-1	.	.	.	.	0
chr1	166396185	166396186	166396185	A	-	2.4	up	2	5	0.4	0	0	0	1.4	0	15	0	0	8	0	0	chr1	166384622	166409863	ENSMUSG00000040596	Pogk	-	protein_coding	1	71592	9130401E23Rik|BASS2|mKIAA1513	MGI:MGI:1918842|Ensembl:ENSMUSG00000040596|Vega:OTTMUSG00000026882	1	1|1 H2.3	pogo transposable element with KRAB domain		GO:0005622(intracellular)//GO:0005575(cellular_component)//GO:0005634(nucleus)	GO:0003676(nucleic acid binding)//GO:0003677(DNA binding)	GO:0007275(multicellular organism development)//GO:0006355(regulation of transcription, DNA-templated)//GO:0008150(biological_process)
chr9	15313899	15313900	15313899	T	+	14.6621	up	17	575	0.0295652	8	633	0.0126382	2.33935	1	445	0.00224719	9	639	0.0140845	0.159551	.	-1	-1	.	.	.	.	0
chr12	24680322	24680323	24680322	C	+	2.4	up	3	3	1	0	0	0	2	10	12	0.833333	1	1	1	0.833333	.	-1	-1	.	.	.	.	0
chr8	3754671	3754672	3754671	c	-	2.31791	up	2	30	0.0666667	10	119	0.0840336	0.793333	1	24	0.0416667	14	115	0.121739	0.342262	.	-1	-1	.	.	.	.	0
chr6	127026958	127026959	127026958	a	+	3	up	10	10	1	0	0	0	2	0	0	0	0	0	0	0	.	-1	-1	.	.	.	.	0
chr5	146270717	146270718	146270717	G	+	2.12963	up	2	3	0.666667	0	1	0	1.66667	36	69	0.521739	2	3	0.666667	0.782609	chr5	146231230	146302874	ENSMUSG00000029635	Cdk8	+	protein_coding	1	264064	-	MGI:MGI:1196224|Ensembl:ENSMUSG00000029635|Vega:OTTMUSG00000025856	5	5|5 G3	cyclin-dependent kinase 8		GO:0016592(mediator complex)//GO:0005634(nucleus)//GO:0000151(ubiquitin ligase complex)	GO:0004674(protein serine/threonine kinase activity)//GO:0004672(protein kinase activity)//GO:0004693(cyclin-dependent protein serine/threonine kinase activity)//GO:0008353(RNA polymerase II carboxy-terminal domain kinase activity)//GO:0061630(ubiquitin protein ligase activity)//GO:0000166(nucleotide binding)//GO:0016301(kinase activity)//GO:0005524(ATP binding)//GO:0016740(transferase activity)	GO:0016310(phosphorylation)//GO:0006468(protein phosphorylation)//GO:0006351(transcription, DNA-templated)//GO:0016567(protein ubiquitination)//GO:0090209(negative regulation of triglyceride metabolic process)//GO:0006355(regulation of transcription, DNA-templated)
chr10	11492134	11492135	11492134	c	-	4.47205	up	6	25	0.24	28	75	0.373333	0.642857	1	20	0.05	16	46	0.347826	0.14375	.	-1	-1	.	.	.	.	0
chr6	72350673	72350674	72350673	A	+	3	up	1	1	1	0	1	0	2	0	2	0	1	1	1	0	chr6	72347317	72353158	ENSMUSG00000058706	0610030E20Rik	+	protein_coding	1	68364	1500031N04Rik|2810411C16Rik|AI461894	MGI:MGI:1915614|Ensembl:ENSMUSG00000058706|Vega:OTTMUSG00000057921	6	6|6 C3	RIKEN cDNA 0610030E20 gene		GO:0005575(cellular_component)	GO:0003674(molecular_function)	GO:0008150(biological_process)
chr14	32192024	32192025	32192024	A	-	3	up	4	4	1	3	6	0.5	2	0	3	0	2	6	0.333333	0	chr14	32180162	32201898	ENSMUSG00000013701	Timm23	-	protein_coding	1	53600	Tim23	MGI:MGI:1858317|Ensembl:ENSMUSG00000013701|Vega:OTTMUSG00000036490	14	14|14 B	translocase of inner mitochondrial membrane 23		GO:0031305(integral component of mitochondrial inner membrane)//GO:0005743(mitochondrial inner membrane)//GO:0005739(mitochondrion)//GO:0005758(mitochondrial intermembrane space)//GO:0005744(mitochondrial inner membrane presequence translocase complex)	GO:0019899(enzyme binding)//GO:0015266(protein channel activity)	GO:0030150(protein import into mitochondrial matrix)
chr7	144537328	144537329	144537328	A	-	2	up	5	5	1	0	0	0	2	84	84	1	1	1	1	1	chr7	144476758	144553729	ENSMUSG00000037519	Ppfia1	-	protein_coding	1	233977	C030014K08Rik|C87158|LIP.1|LIP1	MGI:MGI:1924750|Ensembl:ENSMUSG00000037519|Vega:OTTMUSG00000043428	7	7|7 F5	protein tyrosine phosphatase, receptor type, f polypeptide (PTPRF), interacting protein (liprin), alpha 1		GO:0005925(focal adhesion)//GO:0005737(cytoplasm)	GO:0005515(protein binding)	GO:0090005(negative regulation of establishment of protein localization to plasma membrane)//GO:0051497(negative regulation of stress fiber assembly)
chr2	22745109	22745110	22745109	t	-	6.50222	up	14	60	0.233333	1	19	0.0526316	4.43333	5	44	0.113636	2	12	0.166667	0.681818	.	-1	-1	.	.	.	.	0
chr2	34774298	34774299	34774298	A	+	2.78671	up	1	20	0.05	1	53	0.0188679	2.65	3	53	0.0566038	5	84	0.0595238	0.950943	chr2	34771970	34776531	ENSMUSG00000026864	Hspa5	+	protein_coding	1	14828	AL022860|AU019543|Bip|D2Wsu141e|D2Wsu17e|Grp78|Hsce70|SEZ-7|Sez7|baffled|mBiP	MGI:MGI:95835|Ensembl:ENSMUSG00000026864|Vega:OTTMUSG00000012014	2	2 B|2 22.94 cM	heat shock protein 5	mmu03060(Protein export)//mmu04141(Protein processing in endoplasmic reticulum)//mmu04612(Antigen processing and presentation)//mmu04918(Thyroid hormone synthesis)//mmu05020(Prion diseases)	GO:0005886(plasma membrane)//GO:0043209(myelin sheath)//GO:0030496(midbody)//GO:0009986(cell surface)//GO:0005790(smooth endoplasmic reticulum)//GO:0005789(endoplasmic reticulum membrane)//GO:0030176(integral component of endoplasmic reticulum membrane)//GO:0005788(endoplasmic reticulum lumen)//GO:0005739(mitochondrion)//GO:0008180(COP9 signalosome)//GO:0005925(focal adhesion)//GO:0070062(extrace…	GO:0019904(protein domain specific binding)//GO:0051082(unfolded protein binding)//GO:0043022(ribosome binding)//GO:0005524(ATP binding)//GO:0019899(enzyme binding)//GO:0051787(misfolded protein binding)//GO:0000166(nucleotide binding)//GO:0016887(ATPase activity)//GO:0005515(protein binding)//GO:0001948(glycoprotein binding)//GO:0031625(ubiquitin protein ligase binding)	GO:0035437(maintenance of protein localization in endoplasmic reticulum)//GO:0021680(cerebellar Purkinje cell layer development)//GO:0006987(activation of signaling protein activity involved in unfolded protein response)//GO:0031398(positive regulation of protein ubiquitination)//GO:0042149(cellular response to glucose starvation)//GO:0030512(negative regulation of transforming growth factor beta…
chr18	36296777	36296778	36296777	A	+	3	up	1	1	1	0	0	0	2	0	0	0	0	0	0	0	chr18	36281097	36301521	ENSMUSG00000043991	Pura	+	protein_coding	1	19290	CAGER-1|Pur-alpha|ssCRE-BP	MGI:MGI:103079|Ensembl:ENSMUSG00000043991|Vega:OTTMUSG00000033186	18	18|18 B3	purine rich element binding protein A		GO:0030425(dendrite)//GO:0005634(nucleus)//GO:0005662(DNA replication factor A complex)//GO:0005737(cytoplasm)//GO:0043025(neuronal cell body)	GO:0003691(double-stranded telomeric DNA binding)//GO:0003700(transcription factor activity, sequence-specific DNA binding)//GO:0003723(RNA binding)//GO:0032422(purine-rich negative regulatory element binding)//GO:0005515(protein binding)//GO:0008134(transcription factor binding)//GO:0044822(poly(A) RNA binding)//GO:0003697(single-stranded DNA binding)//GO:0046332(SMAD binding)//GO:0000900(transl…	GO:0008284(positive regulation of cell proliferation)//GO:0006268(DNA unwinding involved in DNA replication)//GO:0008283(cell proliferation)//GO:0006351(transcription, DNA-templated)//GO:0030154(cell differentiation)//GO:0042127(regulation of cell proliferation)//GO:0045892(negative regulation of transcription, DNA-templated)//GO:0007399(nervous system development)//GO:0007093(mitotic cell cycle …
chr5	122500395	122500396	122500395	T	-	2	up	5	5	1	0	1	0	2	14	14	1	1	1	1	1	chr5	122442702	122502225	ENSMUSG00000029467	Atp2a2	-	protein_coding	1	11938	9530097L16Rik|D5Wsu150e|SERCA2|SERCA2B|Serca2a|mKIAA4195	MGI:MGI:88110|Ensembl:ENSMUSG00000029467|Vega:OTTMUSG00000054516	5	5 62.38 cM|5 F	ATPase, Ca++ transporting, cardiac muscle, slow twitch 2	mmu04020(Calcium signaling pathway)//mmu04022(cGMP-PKG signaling pathway)//mmu04024(cAMP signaling pathway)//mmu04260(Cardiac muscle contraction)//mmu04261(Adrenergic signaling in cardiomyocytes)//mmu04919(Thyroid hormone signaling pathway)//mmu04972(Pancreatic secretion)//mmu05010(Alzheimer's disease)//mmu05410(Hypertrophic cardiomyopathy (HCM))//mmu05412(Arrhythmogenic right ventricular cardiom…	GO:0016529(sarcoplasmic reticulum)//GO:0016021(integral component of membrane)//GO:0005887(integral component of plasma membrane)//GO:0097470(ribbon synapse)//GO:0005623(cell)//GO:0043234(protein complex)//GO:0005789(endoplasmic reticulum membrane)//GO:0048471(perinuclear region of cytoplasm)//GO:0033017(sarcoplasmic reticulum membrane)//GO:0012506(vesicle membrane)//GO:0016020(membrane)//GO:0005…	GO:0044548(S100 protein binding)//GO:0005524(ATP binding)//GO:0019899(enzyme binding)//GO:0031775(lutropin-choriogonadotropic hormone receptor binding)//GO:0000166(nucleotide binding)//GO:0005388(calcium-transporting ATPase activity)//GO:0016787(hydrolase activity)//GO:0046872(metal ion binding)//GO:0005515(protein binding)//GO:0005509(calcium ion binding)//GO:0086039(calcium-transporting ATPase …	GO:0055119(relaxation of cardiac muscle)//GO:1903233(regulation of calcium ion-dependent exocytosis of neurotransmitter)//GO:0070296(sarcoplasmic reticulum calcium ion transport)//GO:1990036(calcium ion import into sarcoplasmic reticulum)//GO:0006984(ER-nucleus signaling pathway)//GO:0086036(regulation of cardiac muscle cell membrane potential)//GO:0014883(transition between fast and slow fiber)/…
chr5	121445154	121445155	121445154	C	-	2.56706	up	8	198	0.040404	0	23	0	1.0404	27	1399	0.0192995	1	21	0.047619	0.405289	chr5	121428590	121452506	ENSMUSG00000029616	Erp29	-	protein_coding	1	67397	1200015M03Rik|2810446M09Rik|AW209030|Erp28|Erp31|PDI-Db	MGI:MGI:1914647|Ensembl:ENSMUSG00000029616|Vega:OTTMUSG00000023477	5	5|5 F	endoplasmic reticulum protein 29	mmu04141(Protein processing in endoplasmic reticulum)	GO:0070062(extracellular exosome)//GO:0009986(cell surface)//GO:0030133(transport vesicle)//GO:0005790(smooth endoplasmic reticulum)//GO:0005788(endoplasmic reticulum lumen)//GO:0016020(membrane)//GO:0005783(endoplasmic reticulum)	GO:0051087(chaperone binding)//GO:0042803(protein homodimerization activity)	GO:0010629(negative regulation of gene expression)//GO:0000187(activation of MAPK activity)//GO:0006457(protein folding)//GO:0050709(negative regulation of protein secretion)//GO:0009306(protein secretion)//GO:0006886(intracellular protein transport)//GO:0010628(positive regulation of gene expression)//GO:0001934(positive regulation of protein phosphorylation)//GO:1902235(regulation of endoplasmi…
chr6	136804116	136804117	136804116	G	-	4	up	2	10	0.2	2	30	0.0666667	3	0	27	0	14	100	0.14	0	chr6	136801553	136804431	ENSMUSG00000096010	Hist4h4	-	protein_coding	1	320332	B130044J01Rik	MGI:MGI:2448443|Ensembl:ENSMUSG00000096010|Vega:OTTMUSG00000057423	6	6|6 G1	histone cluster 4, H4	mmu05034(Alcoholism)//mmu05203(Viral carcinogenesis)//mmu05322(Systemic lupus erythematosus)	GO:0070062(extracellular exosome)//GO:0016020(membrane)//GO:0043234(protein complex)//GO:0000786(nucleosome)//GO:0000228(nuclear chromosome)//GO:0000784(nuclear chromosome, telomeric region)//GO:0005634(nucleus)	GO:0044822(poly(A) RNA binding)//GO:0042393(histone binding)//GO:0019904(protein domain specific binding)	GO:0006335(DNA replication-dependent nucleosome assembly)//GO:0051290(protein heterotetramerization)//GO:0006334(nucleosome assembly)//GO:0006336(DNA replication-independent nucleosome assembly)//GO:0045653(negative regulation of megakaryocyte differentiation)
chr17	74612129	74612130	74612129	T	+	2.76923	up	10	13	0.769231	0	0	0	1.76923	0	0	0	0	2	0	0	chr17	74528295	74703773	ENSMUSG00000024073	Birc6	+	protein_coding	1	12211	A430032G04Rik|A430040A19Rik|AA501170|Bruce|D630005A10Rik|mKIAA1289	MGI:MGI:1276108|Ensembl:ENSMUSG00000024073|Vega:OTTMUSG00000042370	17	17|17 E3	baculoviral IAP repeat-containing 6	mmu04120(Ubiquitin mediated proteolysis)	GO:0005768(endosome)//GO:0005802(trans-Golgi network)//GO:0005815(microtubule organizing center)//GO:0005794(Golgi apparatus)//GO:0030496(midbody)//GO:0016020(membrane)//GO:0005856(cytoskeleton)//GO:0005737(cytoplasm)//GO:0000922(spindle pole)	GO:0070740(tubulin-glutamic acid ligase activity)//GO:0070735(protein-glycine ligase activity)//GO:0070739(protein-glutamic acid ligase activity)//GO:0008766(UDP-N-acetylmuramoylalanyl-D-glutamyl-2,6-diaminopimelate-D-alanyl-D-alanine ligase activity)//GO:0004869(cysteine-type endopeptidase inhibitor activity)//GO:0030414(peptidase inhibitor activity)//GO:0004842(ubiquitin-protein transferase act…	GO:0008284(positive regulation of cell proliferation)//GO:0007067(mitotic nuclear division)//GO:0060712(spongiotrophoblast layer development)//GO:0010466(negative regulation of peptidase activity)//GO:2001237(negative regulation of extrinsic apoptotic signaling pathway)//GO:0051301(cell division)//GO:0016567(protein ubiquitination)//GO:0007049(cell cycle)//GO:0009966(regulation of signal transduc…
chr1	72244446	72244447	72244446	T	+	6.84746	up	10	59	0.169492	2	69	0.0289855	5.84746	0	2	0	0	0	0	0	.	-1	-1	.	.	.	.	0
chr19	8947602	8947603	8947602	A	+	3	up	1	1	1	0	0	0	2	0	0	0	0	0	0	0	chr19	8941875	8952303	ENSMUSG00000071646	Mta2	+	protein_coding	1	23942	AW550797|Mata1l1|Mta1l1|mmta2	MGI:MGI:1346340|Ensembl:ENSMUSG00000071646|Vega:OTTMUSG00000017291	19	19|19 B	metastasis-associated gene family, member 2		GO:0000790(nuclear chromatin)//GO:0016020(membrane)//GO:0000118(histone deacetylase complex)//GO:0043234(protein complex)//GO:0005667(transcription factor complex)//GO:0016581(NuRD complex)//GO:0005654(nucleoplasm)//GO:0005634(nucleus)	GO:0000989(transcription factor activity, transcription factor binding)//GO:0003682(chromatin binding)//GO:0043565(sequence-specific DNA binding)//GO:0003700(transcription factor activity, sequence-specific DNA binding)//GO:0031492(nucleosomal DNA binding)//GO:0005515(protein binding)//GO:0000978(RNA polymerase II core promoter proximal region sequence-specific DNA binding)//GO:0044212(transcript…	GO:0006338(chromatin remodeling)//GO:0010762(regulation of fibroblast migration)//GO:0006323(DNA packaging)//GO:0006306(DNA methylation)//GO:0045892(negative regulation of transcription, DNA-templated)//GO:0045944(positive regulation of transcription from RNA polymerase II promoter)//GO:0000122(negative regulation of transcription from RNA polymerase II promoter)//GO:0043044(ATP-dependent chromat…
chr15	39143681	39143682	39143681	A	+	7	up	3	5	0.6	1	10	0.1	6	0	10	0	6	44	0.136364	0	chr15	39112874	39146856	ENSMUSG00000022300	Dcaf13	+	protein_coding	1	223499	Gm83|Wdsof1	MGI:MGI:2684929|Ensembl:ENSMUSG00000022300|Vega:OTTMUSG00000046357	15	15|15 B3.1	DDB1 and CUL4 associated factor 13		GO:0030529(intracellular ribonucleoprotein complex)//GO:0080008(Cul4-RING E3 ubiquitin ligase complex)//GO:0005813(centrosome)//GO:0030054(cell junction)//GO:0005730(nucleolus)//GO:0032040(small-subunit processome)//GO:0005634(nucleus)//GO:0005737(cytoplasm)	GO:0044822(poly(A) RNA binding)	GO:0006364(rRNA processing)//GO:0000462(maturation of SSU-rRNA from tricistronic rRNA transcript (SSU-rRNA, 5.8S rRNA, LSU-rRNA))//GO:0042254(ribosome biogenesis)
chr7	80783852	80783853	80783852	a	+	3	up	2	2	1	0	0	0	2	0	0	0	0	0	0	0	.	-1	-1	.	.	.	.	0
chr1	134647290	134647291	134647290	A	+	2	up	3	3	1	1	1	1	1	0	0	0	0	0	0	0	.	-1	-1	.	.	.	.	0
chr9	94533824	94533825	94533824	A	-	2	up	21	21	1	0	0	0	2	52	52	1	1	1	1	1	chr9	94517864	94538081	ENSMUSG00000045414	1190002N15Rik	-	protein_coding	1	68861	GoPro49|HASF	MGI:MGI:1916111|Ensembl:ENSMUSG00000045414|Vega:OTTMUSG00000046987	9	9|9 E3.3	RIKEN cDNA 1190002N15 gene		GO:0005576(extracellular region)//GO:0005794(Golgi apparatus)//GO:0030137(COPI-coated vesicle)//GO:0030126(COPI vesicle coat)//GO:0031410(cytoplasmic vesicle)//GO:0005615(extracellular space)//GO:0000139(Golgi membrane)	GO:0003674(molecular_function)	GO:0060038(cardiac muscle cell proliferation)//GO:0048199(vesicle targeting, to, from or within Golgi)//GO:0014066(regulation of phosphatidylinositol 3-kinase signaling)
chr1	85259825	85259826	85259825	A	-	5	up	10	16	0.625	1	15	0.0666667	9.375	7	8	0.875	0	7	0	1.875	chr1	84992690	85270566	ENSMUSG00000052477	C130026I21Rik	-	protein_coding	1	620078	4930565N07Rik|OTTMUSG00000029174	MGI:MGI:3612702|Ensembl:ENSMUSG00000052477|Vega:OTTMUSG00000029174	1	1|1 C5	RIKEN cDNA C130026I21 gene		GO:0005575(cellular_component)
chr8	123559251	123559252	123559251	t	-	4.88117	up	7	684	0.0102339	10	1259	0.00794281	1.28845	2	559	0.00357782	18	1328	0.0135542	0.263963	.	-1	-1	.	.	.	.	0
chr14	51160671	51160672	51160671	G	-	2	up	1	1	1	11	11	1	1	0	0	0	3	3	1	0	.	-1	-1	.	.	.	.	0
chr19	8724267	8724268	8724267	A	+	9.26988	up	11	415	0.026506	2	624	0.00320513	8.26988	0	351	0	2	554	0.00361011	0	.	-1	-1	.	.	.	.	0
chr11	54659843	54659844	54659843	a	+	3	up	1	1	1	0	0	0	2	0	0	0	0	0	0	0	chr11	54522847	54699285	ENSMUSG00000037533	Rapgef6	+	protein_coding	1	192786	A530068K01|AI844632|BB085664|C030018K18Rik|PDZ-GEF2|Pdzgef2|RA-GEF-2|Ragef2|mKIAA4052	MGI:MGI:2384761|Ensembl:ENSMUSG00000037533|Vega:OTTMUSG00000005672	11	11|11 B1.3	Rap guanine nucleotide exchange factor (GEF) 6	mmu04015(Rap1 signaling pathway)	GO:0030139(endocytic vesicle)//GO:0005886(plasma membrane)//GO:0016324(apical plasma membrane)//GO:0005829(cytosol)	GO:0017016(Ras GTPase binding)//GO:0070300(phosphatidic acid binding)//GO:0030742(GTP-dependent protein binding)//GO:0005085(guanyl-nucleotide exchange factor activity)	GO:0030033(microvillus assembly)//GO:0072659(protein localization to plasma membrane)//GO:0043547(positive regulation of GTPase activity)
chr16	33016442	33016443	33016442	A	-	3	up	1	1	1	0	0	0	2	0	0	0	0	1	0	0	chr16	33015385	33056218	ENSMUSG00000035578	Iqcg	-	protein_coding	1	69707	2400003L07Rik|G1-374-12|esgd12d|repro1|stubby12d	MGI:MGI:1916957|Ensembl:ENSMUSG00000035578|Vega:OTTMUSG00000024783	16	16|16 B3	IQ motif containing G		GO:0070062(extracellular exosome)	GO:0003674(molecular_function)	GO:0007286(spermatid development)
chr10	96077795	96077796	96077795	A	-	2.12378	up	99	1078	0.0918367	25	1048	0.023855	3.8498	36	598	0.0602007	27	813	0.0332103	1.81271	.	-1	-1	.	.	.	.	0
chr11	87422988	87422989	87422988	c	+	2.56845	up	22	607	0.0362438	82	1100	0.0745455	0.486198	13	610	0.0213115	119	1057	0.112583	0.189296	chr11	87405065	87555823	ENSMUSG00000010342	Tex14	+	protein_coding	1	83560	C85585	MGI:MGI:1933227|Ensembl:ENSMUSG00000010342|Vega:OTTMUSG00000001260	11	11|11 C	testis expressed gene 14		GO:0045171(intercellular bridge)//GO:0070062(extracellular exosome)//GO:0005623(cell)//GO:0000776(kinetochore)//GO:0005694(chromosome)//GO:0030496(midbody)//GO:0000775(chromosome, centromeric region)//GO:0005737(cytoplasm)	GO:0004672(protein kinase activity)//GO:0000166(nucleotide binding)//GO:0005515(protein binding)//GO:0005524(ATP binding)//GO:0019901(protein kinase binding)	GO:0007067(mitotic nuclear division)//GO:0008608(attachment of spindle microtubules to kinetochore)//GO:0006468(protein phosphorylation)//GO:0051301(cell division)//GO:0043063(intercellular bridge organization)//GO:0051306(mitotic sister chromatid separation)//GO:0007094(mitotic spindle assembly checkpoint)//GO:0007049(cell cycle)//GO:0007140(male meiosis)//GO:0032091(negative regulation of prote…
chr8	126524880	126524881	126524880	C	+	2.14286	up	12	20	0.6	14	32	0.4375	1.37143	4	15	0.266667	10	24	0.416667	0.64	.	-1	-1	.	.	.	.	0
chr8	123542183	123542184	123542183	t	-	3.01735	up	18	532	0.0338346	17	3030	0.00561056	6.03052	8	413	0.0193705	28	2889	0.00969194	1.99862	.	-1	-1	.	.	.	.	0
chr11	106057676	106057677	106057676	A	+	3	up	1	1	1	0	0	0	2	0	1	0	0	0	0	0	chr11	106036872	106059324	ENSMUSG00000049354	Dcaf7	+	protein_coding	1	71833	1700012F10Rik|2610037L01Rik|C86529|HAN11|Wdr68	MGI:MGI:1919083|Ensembl:ENSMUSG00000049354|Vega:OTTMUSG00000003052	11	11|11 E1	DDB1 and CUL4 associated factor 7		GO:0043234(protein complex)//GO:0080008(Cul4-RING E3 ubiquitin ligase complex)//GO:0016363(nuclear matrix)//GO:0005654(nucleoplasm)//GO:0005634(nucleus)//GO:0005737(cytoplasm)		GO:0007275(multicellular organism development)
chr19	9008722	9008723	9008722	A	+	2.66667	up	8	8	1	1	5	0.2	5	6	20	0.3	4	25	0.16	1.875	chr19	8989284	9076919	ENSMUSG00000069833	Ahnak	+	protein_coding	1	66395	DY6	MGI:MGI:1316648|Ensembl:ENSMUSG00000069833	19	19|19 A	AHNAK nucleoprotein (desmoyokin)		GO:0005886(plasma membrane)//GO:0031982(vesicle)//GO:0043034(costamere)//GO:0016020(membrane)//GO:0015629(actin cytoskeleton)//GO:0005925(focal adhesion)//GO:0005829(cytosol)//GO:0005765(lysosomal membrane)//GO:0045121(membrane raft)//GO:0005737(cytoplasm)//GO:0070062(extracellular exosome)//GO:0044291(cell-cell contact zone)//GO:0030315(T-tubule)//GO:0005634(nucleus)//GO:0005911(cell-cell juncti…	GO:0044822(poly(A) RNA binding)//GO:0097493(structural molecule activity conferring elasticity)//GO:0044548(S100 protein binding)	GO:1901385(regulation of voltage-gated calcium channel activity)//GO:0051259(protein oligomerization)//GO:0043484(regulation of RNA splicing)
chr2	145844749	145844750	145844749	A	+	2.44452	up	117	121	0.966942	1	15	0.0666667	14.5041	89	90	0.988889	2	12	0.166667	5.93333	chr2	145784734	145887616	ENSMUSG00000001768	Rin2	+	protein_coding	1	74030	2010003K16Rik|4632403N06Rik|AW821980|RASSF4	MGI:MGI:1921280|Ensembl:ENSMUSG00000001768|Vega:OTTMUSG00000004057	2	2|2 G1	Ras and Rab interactor 2		GO:0005575(cellular_component)//GO:0005737(cytoplasm)	GO:0003674(molecular_function)//GO:0005096(GTPase activator activity)	GO:0006897(endocytosis)//GO:0008150(biological_process)//GO:0007165(signal transduction)
chr3	96328545	96328546	96328545	t	+	2.26624	up	104	657	0.158295	58	1359	0.0426784	3.70902	91	726	0.125344	105	1371	0.0765864	1.63664	.	-1	-1	.	.	.	.	0
chr9	3260564	3260565	3260564	c	-	2.0625	up	3	9	0.333333	8	11	0.727273	0.458333	1	7	0.142857	9	14	0.642857	0.222222	.	-1	-1	.	.	.	.	0
chr1	107060985	107060986	107060985	C	+	2	up	26	26	1	0	0	0	2	29	29	1	2	2	1	1	.	-1	-1	.	.	.	.	0
chr3	29218063	29218064	29218063	T	-	2	up	10	10	1	2	2	1	1	0	0	0	0	0	0	0	.	-1	-1	.	.	.	.	0
chr18	55622821	55622822	55622821	c	-	2.2535	up	52	178	0.292135	46	324	0.141975	2.05765	32	191	0.167539	60	327	0.183486	0.913089	.	-1	-1	.	.	.	.	0
chr6	86938851	86938852	86938851	A	+	3	up	1	1	1	0	0	0	2	0	0	0	0	0	0	0	chr6	86849517	86991864	ENSMUSG00000057230	Aak1	+	protein_coding	1	269774	5530400K14Rik|9630042K20|AU067724|AU067726|BC028270|C79663|D6Ertd245e|R75501|mKIAA1048	MGI:MGI:1098687|Ensembl:ENSMUSG00000057230|Vega:OTTMUSG00000024486	6	6 D1|6 37.75 cM	AP2 associated kinase 1		GO:0071439(clathrin complex)//GO:0031252(cell leading edge)//GO:0005737(cytoplasm)//GO:0043195(terminal bouton)	GO:0035612(AP-2 adaptor complex binding)//GO:0004674(protein serine/threonine kinase activity)//GO:0005112(Notch binding)	GO:0032880(regulation of protein localization)//GO:0006468(protein phosphorylation)//GO:0050821(protein stabilization)//GO:2000369(regulation of clathrin-mediated endocytosis)//GO:0046777(protein autophosphorylation)//GO:0045747(positive regulation of Notch signaling pathway)
chr2	22587296	22587297	22587296	A	-	2.01587	up	1	63	0.015873	0	13	0	1.01587	0	107	0	1	23	0.0434783	0	.	-1	-1	.	.	.	.	0
chr7	135700896	135700897	135700896	A	-	2.15465	up	3	37	0.0810811	4	14	0.285714	0.283784	6	123	0.0487805	10	27	0.37037	0.131707	chr7	135689788	135716379	ENSMUSG00000031004	Mki67	-	protein_coding	1	17345	D630048A14Rik|Ki-67|Ki67	MGI:MGI:106035|Ensembl:ENSMUSG00000031004	7	7|7 F3-F5	antigen identified by monoclonal antibody Ki 67		GO:0016020(membrane)//GO:0000793(condensed chromosome)//GO:0005730(nucleolus)//GO:0005634(nucleus)//GO:0000775(chromosome, centromeric region)//GO:0005737(cytoplasm)	GO:0044822(poly(A) RNA binding)//GO:0008022(protein C-terminus binding)	GO:1990705(cholangiocyte proliferation)//GO:0072574(hepatocyte proliferation)//GO:0008283(cell proliferation)//GO:0007126(meiotic nuclear division)
chr12	59776410	59776411	59776410	a	+	2	up	5	5	1	14	14	1	1	0	0	0	0	0	0	0	.	-1	-1	.	.	.	.	0
chr8	20397123	20397124	20397123	A	-	2.5	up	1	2	0.5	0	0	0	1.5	0	0	0	0	0	0	0	.	-1	-1	.	.	.	.	0
chr4	28855151	28855152	28855151	g	-	2	up	13	13	1	0	0	0	2	27	27	1	1	1	1	1	.	-1	-1	.	.	.	.	0
chr11	3151277	3151278	3151277	a	-	3	up	3	3	1	0	0	0	2	0	0	0	2	2	1	0	chr11	3131850	3193463	ENSMUSG00000023764	Sfi1	-	protein_coding	1	78887	-	MGI:MGI:1926137|Ensembl:ENSMUSG00000023764|Vega:OTTMUSG00000005013	11	11|11 A1	Sfi1 homolog, spindle assembly associated (yeast)		GO:0005813(centrosome)//GO:0005856(cytoskeleton)//GO:0005737(cytoplasm)	GO:0019902(phosphatase binding)	GO:0010923(negative regulation of phosphatase activity)
chr12	78350947	78350948	78350947	a	+	2.15476	up	31	4595	0.00674646	48	11640	0.00412371	1.63602	10	2573	0.00388651	42	8205	0.00511883	0.759258	chr12	78226655	78684767	ENSMUSG00000047454	Gphn	+	protein_coding	1	268566	5730552E08Rik|AI662856|BC027112|C230040D23|GPH|GPHRYN|geph	MGI:MGI:109602|Ensembl:ENSMUSG00000047454	12	12|12 D2	gephyrin	mmu04727(GABAergic synapse)	GO:0098794(postsynapse)//GO:0005886(plasma membrane)//GO:0060077(inhibitory synapse)//GO:0019897(extrinsic component of plasma membrane)//GO:0030425(dendrite)//GO:0042995(cell projection)//GO:0045211(postsynaptic membrane)//GO:0045202(synapse)//GO:0030054(cell junction)//GO:0016020(membrane)//GO:0005622(intracellular)//GO:0031234(extrinsic component of cytoplasmic side of plasma membrane)//GO:000…	GO:0042803(protein homodimerization activity)//GO:0005102(receptor binding)//GO:0061599(molybdopterin molybdotransferase activity)//GO:0000166(nucleotide binding)//GO:0008092(cytoskeletal protein binding)//GO:0032947(protein complex scaffold)//GO:0003824(catalytic activity)//GO:0046872(metal ion binding)//GO:0005515(protein binding)//GO:0005524(ATP binding)//GO:0016740(transferase activity)//GO:0…	GO:0008152(metabolic process)//GO:0051260(protein homooligomerization)//GO:0045184(establishment of protein localization)//GO:0097112(gamma-aminobutyric acid receptor clustering)//GO:0018315(molybdenum incorporation into molybdenum-molybdopterin complex)//GO:0007529(establishment of synaptic specificity at neuromuscular junction)//GO:0006777(Mo-molybdopterin cofactor biosynthetic process)//GO:007…
chr13	42735910	42735911	42735910	T	-	2	up	13	13	1	2	2	1	1	0	0	0	0	0	0	0	.	-1	-1	.	.	.	.	0
chr17	39843467	39843468	39843467	C	+	5.44373	up	17	4541	0.00374367	4	4748	0.00084246	4.44373	0	11970	0	6	8404	0.000713946	0	.	-1	-1	.	.	.	.	0
chr16	87441175	87441176	87441175	C	+	3	up	3	3	1	0	0	0	2	0	0	0	0	0	0	0	.	-1	-1	.	.	.	.	0
chr3	15516222	15516223	15516222	G	+	2.28502	up	19	23	0.826087	9	14	0.642857	1.28502	0	0	0	0	0	0	0	.	-1	-1	.	.	.	.	0
chr10	101289445	101289446	101289445	C	+	2	up	9	9	1	44	44	1	1	0	0	0	0	0	0	0	.	-1	-1	.	.	.	.	0
chr19	5797191	5797192	5797191	T	-	2.25	up	1	12	0.0833333	1	15	0.0666667	1.25	0	17	0	0	26	0	0	.	-1	-1	.	.	.	.	0
chrX	81510734	81510735	81510734	t	+	2	up	9	9	1	0	0	0	2	10	10	1	1	1	1	1	.	-1	-1	.	.	.	.	0
chr13	17440833	17440834	17440833	g	+	3.1596	up	2	15	0.133333	1	17	0.0588235	2.26667	3	23	0.130435	2	11	0.181818	0.717391	.	-1	-1	.	.	.	.	0
chr16	96003086	96003087	96003086	T	-	2	up	3	3	1	0	0	0	2	15	15	1	1	1	1	1	chr16	95992092	96082526	ENSMUSG00000022914	Brwd1	-	protein_coding	1	93871	5330419I02Rik|D530019K20Rik|G1-403-16|Wdr9|repro5	MGI:MGI:1890651|Ensembl:ENSMUSG00000022914|Vega:OTTMUSG00000020395	16	16|16 C4	bromodomain and WD repeat domain containing 1		GO:0005730(nucleolus)//GO:0005634(nucleus)//GO:0005737(cytoplasm)	GO:0005515(protein binding)	GO:0006357(regulation of transcription from RNA polymerase II promoter)//GO:0008360(regulation of cell shape)//GO:0007010(cytoskeleton organization)//GO:0006351(transcription, DNA-templated)//GO:0006355(regulation of transcription, DNA-templated)
chr4	133096447	133096448	133096447	c	-	8.27778	up	1	3	0.333333	6	131	0.0458015	7.27778	0	4	0	10	186	0.0537634	0	.	-1	-1	.	.	.	.	0
chr2	119627582	119627583	119627582	A	+	3	up	2	2	1	0	1	0	2	0	0	0	0	1	0	0	chr2	119618298	119651244	ENSMUSG00000027306	Nusap1	+	protein_coding	1	108907	2610201A12Rik|AI481307|ANKT|AW547774|BB165529|BM037|LNP|NuSAP|Q0310|SAPL	MGI:MGI:2675669|Ensembl:ENSMUSG00000027306|Vega:OTTMUSG00000015954	2	2|2 E5	nucleolar and spindle associated protein 1		GO:0005874(microtubule)//GO:0005694(chromosome)//GO:0005819(spindle)//GO:0005876(spindle microtubule)//GO:0005730(nucleolus)//GO:0005634(nucleus)//GO:0005856(cytoskeleton)//GO:0005737(cytoplasm)	GO:0044822(poly(A) RNA binding)//GO:0008017(microtubule binding)//GO:0003677(DNA binding)	GO:0007067(mitotic nuclear division)//GO:0000281(mitotic cytokinesis)//GO:0000226(microtubule cytoskeleton organization)//GO:0051301(cell division)//GO:0007049(cell cycle)//GO:0045840(positive regulation of mitotic nuclear division)//GO:0040001(establishment of mitotic spindle localization)//GO:0000070(mitotic sister chromatid segregation)//GO:0007076(mitotic chromosome condensation)
chr5	40175251	40175252	40175251	A	+	2	up	5	5	1	0	0	0	2	28	28	1	1	1	1	1	.	-1	-1	.	.	.	.	0
chr13	51846811	51846812	51846811	C	+	2	up	79	79	1	2	2	1	1	0	0	0	0	0	0	0	chr13	51846678	51848468	ENSMUSG00000021453	Gadd45g	+	protein_coding	1	23882	AI327420|C86281|CR6|DDIT2|OIG37	MGI:MGI:1346325|Ensembl:ENSMUSG00000021453|Vega:OTTMUSG00000023076	13	13|13 A5-B	growth arrest and DNA-damage-inducible 45 gamma	mmu04010(MAPK signaling pathway)//mmu04068(FoxO signaling pathway)//mmu04110(Cell cycle)//mmu04115(p53 signaling pathway)	GO:0005634(nucleus)//GO:0005737(cytoplasm)	GO:0005515(protein binding)	GO:0045063(T-helper 1 cell differentiation)//GO:0007275(multicellular organism development)//GO:0043065(positive regulation of apoptotic process)//GO:0030154(cell differentiation)//GO:1900745(positive regulation of p38MAPK cascade)//GO:0046330(positive regulation of JNK cascade)//GO:0000186(activation of MAPKK activity)//GO:0006950(response to stress)//GO:0006469(negative regulation of protein ki…
chr17	33360467	33360468	33360467	A	+	2	up	4	4	1	1	1	1	1	0	0	0	0	0	0	0	.	-1	-1	.	.	.	.	0
chr9	12121244	12121245	12121244	A	+	2	up	10	10	1	2	2	1	1	0	0	0	0	0	0	0	.	-1	-1	.	.	.	.	0
chr17	27522594	27522595	27522594	A	+	2	up	11	11	1	1	1	1	1	0	0	0	8	8	1	0	.	-1	-1	.	.	.	.	0
chr3	153144092	153144093	153144092	A	+	3.32007	up	19	85	0.223529	57	1107	0.0514905	4.34118	5	74	0.0675676	54	1045	0.0516746	1.30756	.	-1	-1	.	.	.	.	0
chr2	28214784	28214785	28214784	T	+	4.5913	up	3	5	0.6	0	6	0	1.6	1	11	0.0909091	6	23	0.26087	0.348485	chr2	28192992	28230736	ENSMUSG00000026833	Olfm1	+	protein_coding	1	56177	AMY|AW742568|Noe1|OlfA|Pancortin|Pancortin3	MGI:MGI:1860437|Ensembl:ENSMUSG00000026833|Vega:OTTMUSG00000011625	2	2|2 A3	olfactomedin 1		GO:0097060(synaptic membrane)//GO:0005576(extracellular region)//GO:0042995(cell projection)//GO:0032281(AMPA glutamate receptor complex)//GO:0030424(axon)//GO:0045202(synapse)//GO:0030054(cell junction)//GO:0005783(endoplasmic reticulum)//GO:0044295(axonal growth cone)//GO:0005615(extracellular space)//GO:0043025(neuronal cell body)	GO:0005515(protein binding)//GO:0001540(beta-amyloid binding)	GO:0030516(regulation of axon extension)//GO:2001223(negative regulation of neuron migration)//GO:1902003(regulation of beta-amyloid formation)//GO:0051259(protein oligomerization)//GO:0007275(multicellular organism development)//GO:0023041(neuronal signal transduction)//GO:1902430(negative regulation of beta-amyloid formation)//GO:0007399(nervous system development)
chr5	64385166	64385167	64385166	a	-	2	up	16	16	1	0	0	0	2	61	61	1	1	1	1	1	.	-1	-1	.	.	.	.	0
chr1	122357129	122357130	122357129	a	-	2.89524	up	5	7	0.714286	75	104	0.721154	0.990476	1	4	0.25	57	78	0.730769	0.342105	.	-1	-1	.	.	.	.	0
chr11	104072791	104072792	104072791	G	-	2.12903	up	4	36	0.111111	14	88	0.159091	0.698413	1	42	0.0238095	9	124	0.0725806	0.328042	.	-1	-1	.	.	.	.	0
chr11	119437765	119437766	119437765	A	+	3	up	1	1	1	0	0	0	2	0	0	0	0	0	0	0	chr11	119393100	119487418	ENSMUSG00000070327	Rnf213	+	protein_coding	1	672511	6030403J01|D11Ertd759e|mKIAA1554	MGI:MGI:1289196|Ensembl:ENSMUSG00000070327|Vega:OTTMUSG00000003910	11	11 E2|11 83.48 cM	ring finger protein 213		GO:0005730(nucleolus)//GO:0005737(cytoplasm)//GO:0016020(membrane)	GO:0070740(tubulin-glutamic acid ligase activity)//GO:0008270(zinc ion binding)//GO:0070739(protein-glutamic acid ligase activity)//GO:0070735(protein-glycine ligase activity)//GO:0008766(UDP-N-acetylmuramoylalanyl-D-glutamyl-2,6-diaminopimelate-D-alanyl-D-alanine ligase activity)//GO:0070738(tubulin-glycine ligase activity)//GO:0070737(protein-glycine ligase activity, elongating)//GO:0004842(ubi…	GO:0051260(protein homooligomerization)//GO:2000051(negative regulation of non-canonical Wnt signaling pathway)//GO:0016567(protein ubiquitination)//GO:0051865(protein autoubiquitination)//GO:0006511(ubiquitin-dependent protein catabolic process)//GO:0002040(sprouting angiogenesis)//GO:0001525(angiogenesis)
chr2	117244806	117244807	117244806	a	+	3	up	3	3	1	0	0	0	2	0	0	0	0	0	0	0	.	-1	-1	.	.	.	.	0
chr10	121980770	121980771	121980770	A	-	3	up	1	1	1	0	0	0	2	0	0	0	0	0	0	0	chr10	121780991	122047315	ENSMUSG00000020121	Srgap1	-	protein_coding	1	117600	4930572H05Rik|Arhgap13	MGI:MGI:2152936|Ensembl:ENSMUSG00000020121|Vega:OTTMUSG00000032486	10	10|10 D3	SLIT-ROBO Rho GTPase activating protein 1	mmu04360(Axon guidance)	GO:0005737(cytoplasm)	GO:0048365(Rac GTPase binding)//GO:0005096(GTPase activator activity)//GO:0005515(protein binding)//GO:0017048(Rho GTPase binding)	GO:0030336(negative regulation of cell migration)//GO:0007266(Rho protein signal transduction)//GO:0016477(cell migration)//GO:0007165(signal transduction)
chrM	1269	1270	1269	T	+	3.85382	up	17	1445	0.0117647	34	830	0.0409639	0.287197	1	1362	0.000734214	6	609	0.00985222	0.0745228	.	-1	-1	.	.	.	.	0
chrM	7612	7613	7612	T	+	4.51721	up	7	117	0.0598291	4	188	0.0212766	2.81197	3	200	0.015	6	249	0.0240964	0.6225	chrM	7013	7696	ENSMUSG00000064354	mt-Co2	+	protein_coding	1
chr17	33161506	33161507	33161506	a	-	3	up	71	71	1	0	0	0	2	0	0	0	1	1	1	0	.	-1	-1	.	.	.	.	0
chr11	106501033	106501034	106501033	G	+	4.99047	up	15	545	0.0275229	36	506	0.0711462	0.38685	3	497	0.00603622	38	488	0.0778689	0.0775177	.	-1	-1	.	.	.	.	0
chr11	50325491	50325492	50325491	T	-	2	up	69	69	1	0	0	0	2	200	200	1	1	1	1	1	chr11	50293961	50325673	ENSMUSG00000020368	Canx	-	protein_coding	1	12330	1110069N15Rik|AI988026|Cnx|D11Ertd153e	MGI:MGI:88261|Ensembl:ENSMUSG00000020368|Vega:OTTMUSG00000005582	11	11 B1.3|11 30.46 cM	calnexin	mmu04141(Protein processing in endoplasmic reticulum)//mmu04145(Phagosome)//mmu04612(Antigen processing and presentation)//mmu04918(Thyroid hormone synthesis)//mmu05166(HTLV-I infection)	GO:0016021(integral component of membrane)//GO:0043209(myelin sheath)//GO:0005791(rough endoplasmic reticulum)//GO:0005790(smooth endoplasmic reticulum)//GO:0043234(protein complex)//GO:0005789(endoplasmic reticulum membrane)//GO:0032839(dendrite cytoplasm)//GO:0044233(ER-mitochondrion membrane contact site)//GO:0016020(membrane)//GO:0005783(endoplasmic reticulum)//GO:0030424(axon)//GO:0005840(ri…	GO:0046872(metal ion binding)//GO:0051082(unfolded protein binding)//GO:0034185(apolipoprotein binding)//GO:0030246(carbohydrate binding)//GO:0044822(poly(A) RNA binding)//GO:0035255(ionotropic glutamate receptor binding)//GO:0005515(protein binding)//GO:0001948(glycoprotein binding)//GO:0005509(calcium ion binding)	GO:0061077(chaperone-mediated protein folding)//GO:0072583(clathrin-mediated endocytosis)//GO:0048488(synaptic vesicle endocytosis)//GO:0006457(protein folding)
chrX	75833236	75833237	75833236	C	-	3	up	1	1	1	0	0	0	2	0	0	0	0	0	0	0	chrX	75785654	75875182	ENSMUSG00000016382	Pls3	-	protein_coding	1	102866	AI115446|AL024105	MGI:MGI:104807|Ensembl:ENSMUSG00000016382|Vega:OTTMUSG00000017411	X	X|X A7.3	plastin 3 (T-isoform)		GO:0005737(cytoplasm)//GO:0032420(stereocilium)	GO:0046872(metal ion binding)//GO:0003779(actin binding)//GO:0005509(calcium ion binding)	GO:0060348(bone development)
chr11	76209371	76209372	76209371	A	-	3	up	1	1	1	0	0	0	2	0	0	0	0	0	0	0	chr11	76120987	76243725	ENSMUSG00000017286	Glod4	-	protein_coding	1	67201	1700082G03Rik|2700085E05Rik|C81254	MGI:MGI:1914451|Ensembl:ENSMUSG00000017286|Vega:OTTMUSG00000006228	11	11|11 B5	glyoxalase domain containing 4		GO:0005739(mitochondrion)//GO:0070062(extracellular exosome)	GO:0003674(molecular_function)	GO:0008150(biological_process)
chr4	19521703	19521704	19521703	G	+	2	up	1	1	1	10	10	1	1	0	0	0	1	1	1	0	.	-1	-1	.	.	.	.	0
chr7	110048244	110048245	110048244	A	+	2	up	12	12	1	0	0	0	2	56	56	1	1	1	1	1	chr7	110018425	110055114	ENSMUSG00000066232	Ipo7	+	protein_coding	1	233726	A330055O14Rik|C330016G14|Imp7|Ranbp7	MGI:MGI:2152414|Ensembl:ENSMUSG00000066232|Vega:OTTMUSG00000060142	7	7|7 F1	importin 7		GO:0005635(nuclear envelope)//GO:0016020(membrane)//GO:0005829(cytosol)//GO:0005654(nucleoplasm)//GO:0005634(nucleus)//GO:0005737(cytoplasm)	GO:0042393(histone binding)//GO:0005515(protein binding)//GO:0008565(protein transporter activity)//GO:0008536(Ran GTPase binding)	GO:0006606(protein import into nucleus)//GO:0045087(innate immune response)//GO:0006886(intracellular protein transport)//GO:0006810(transport)//GO:0015031(protein transport)//GO:0007165(signal transduction)
chr12	94030329	94030330	94030329	A	-	2	up	23	23	1	1	1	1	1	0	0	0	0	0	0	0	.	-1	-1	.	.	.	.	0
chr10	11092360	11092361	11092360	a	+	3.18182	up	1	1	1	4	4	1	1	1	5	0.2	7	11	0.636364	0.314286	.	-1	-1	.	.	.	.	0
chr12	108800710	108800711	108800710	t	+	2.14286	up	1	1	1	21	24	0.875	1.14286	0	0	0	0	0	0	0	chr12	108792973	108816632	ENSMUSG00000021264	Yy1	+	protein_coding	1	22632	AW488674|NF-E1	MGI:MGI:99150|Ensembl:ENSMUSG00000021264|Vega:OTTMUSG00000017257	12	12 F1|12 59.58 cM	YY1 transcription factor		GO:0016363(nuclear matrix)//GO:0005667(transcription factor complex)//GO:0031011(Ino80 complex)//GO:0031519(PcG protein complex)//GO:0005634(nucleus)//GO:0005737(cytoplasm)	GO:0003676(nucleic acid binding)//GO:0042826(histone deacetylase binding)//GO:0003700(transcription factor activity, sequence-specific DNA binding)//GO:0003723(RNA binding)//GO:0044212(transcription regulatory region DNA binding)//GO:0001078(transcriptional repressor activity, RNA polymerase II core promoter proximal region sequence-specific binding)//GO:0046872(metal ion binding)//GO:0043565(seq…	GO:0010629(negative regulation of gene expression)//GO:0048593(camera-type eye morphogenesis)//GO:0071347(cellular response to interleukin-1)//GO:0006974(cellular response to DNA damage stimulus)//GO:0051276(chromosome organization)//GO:0010628(positive regulation of gene expression)//GO:0006310(DNA recombination)//GO:0006351(transcription, DNA-templated)//GO:0007283(spermatogenesis)//GO:0000724(…
chr10	18987967	18987968	18987967	G	-	2.5	up	1	2	0.5	0	0	0	1.5	0	0	0	0	0	0	0	.	-1	-1	.	.	.	.	0
chr7	126702002	126702003	126702002	A	-	2	up	6	6	1	4	4	1	1	0	0	0	7	12	0.583333	0	chr7	126699773	126707787	ENSMUSG00000030707	Coro1a	-	protein_coding	1	12721	Clabp|Lmb3|TACO|p57	MGI:MGI:1345961|Ensembl:ENSMUSG00000030707|Vega:OTTMUSG00000025099	7	7 69.25 cM|7 F3	coronin, actin binding protein 1A	mmu04145(Phagosome)//mmu05152(Tuberculosis)	GO:0001772(immunological synapse)//GO:0001891(phagocytic cup)//GO:0005886(plasma membrane)//GO:0043234(protein complex)//GO:0045335(phagocytic vesicle)//GO:0030027(lamellipodium)//GO:0016020(membrane)//GO:0015629(actin cytoskeleton)//GO:0030424(axon)//GO:0005884(actin filament)//GO:0070062(extracellular exosome)//GO:0005911(cell-cell junction)//GO:0031410(cytoplasmic vesicle)//GO:0030864(cortical…	GO:0003785(actin monomer binding)//GO:0042803(protein homodimerization activity)//GO:0003779(actin binding)//GO:0042802(identical protein binding)//GO:0043548(phosphatidylinositol 3-kinase binding)//GO:0008092(cytoskeletal protein binding)//GO:0051015(actin filament binding)//GO:0044822(poly(A) RNA binding)//GO:0005515(protein binding)//GO:0032036(myosin heavy chain binding)//GO:0008022(protein C…	GO:0051126(negative regulation of actin nucleation)//GO:0061502(early endosome to recycling endosome transport)//GO:0007015(actin filament organization)//GO:0030833(regulation of actin filament polymerization)//GO:0016477(cell migration)//GO:0050918(positive chemotaxis)//GO:0030595(leukocyte chemotaxis)//GO:0071353(cellular response to interleukin-4)//GO:0031339(negative regulation of vesicle fus…
chr4	88840817	88840818	88840817	a	-	3	up	5	5	1	0	0	0	2	0	0	0	0	0	0	0	.	-1	-1	.	.	.	.	0
chr6	125250276	125250277	125250276	g	-	2	up	2	2	1	0	0	0	2	9	9	1	1	1	1	1	.	-1	-1	.	.	.	.	0
chr5	149248209	149248210	149248209	a	-	5.36932	up	7	11	0.636364	16	35	0.457143	1.39205	1	8	0.125	27	56	0.482143	0.259259	.	-1	-1	.	.	.	.	0
chr10	117055167	117055168	117055167	C	-	2.47685	up	4	28	0.142857	6	86	0.0697674	2.04762	3	64	0.046875	11	194	0.056701	0.826705	chr10	117050998	117063814	ENSMUSG00000034024	Cct2	-	protein_coding	1	12461	Cctb	MGI:MGI:107186|Ensembl:ENSMUSG00000034024	10	10|10 D2	chaperonin containing Tcp1, subunit 2 (beta)		GO:0005832(chaperonin-containing T-complex)//GO:0043209(myelin sheath)//GO:0005874(microtubule)//GO:0002199(zona pellucida receptor complex)//GO:0070062(extracellular exosome)//GO:0044297(cell body)//GO:0005737(cytoplasm)	GO:0005524(ATP binding)//GO:0000166(nucleotide binding)//GO:0044183(protein binding involved in protein folding)//GO:0031625(ubiquitin protein ligase binding)//GO:0051082(unfolded protein binding)	GO:1904851(positive regulation of establishment of protein localization to telomere)//GO:1904871(positive regulation of protein localization to Cajal body)//GO:0032212(positive regulation of telomere maintenance via telomerase)//GO:0051973(positive regulation of telomerase activity)//GO:0006457(protein folding)//GO:0050821(protein stabilization)//GO:0090666(scaRNA localization to Cajal body)//GO:…
chr1	151691456	151691457	151691456	a	-	2.17096	up	8	152	0.0526316	9	43	0.209302	0.251462	6	185	0.0324324	14	50	0.28	0.11583	.	-1	-1	.	.	.	.	0
chr3	96265443	96265444	96265443	G	-	3	up	7	7	1	0	0	0	2	0	0	0	0	0	0	0	.	-1	-1	.	.	.	.	0
chr12	99645382	99645383	99645382	a	+	2.89191	up	2	123	0.0162602	7	154	0.0454545	0.357724	1	64	0.015625	12	95	0.126316	0.123698	.	-1	-1	.	.	.	.	0
chr9	92697023	92697024	92697023	G	-	3	up	19	19	1	0	0	0	2	0	0	0	0	0	0	0	.	-1	-1	.	.	.	.	0
chr7	46078061	46078062	46078061	A	+	2	up	4	4	1	1	1	1	1	0	10	0	0	2	0	0	chr7	46033698	46084212	ENSMUSG00000030835	Nomo1	+	protein_coding	1	211548	D7Ertd156e|Nomo|pM5	MGI:MGI:2385850|Ensembl:ENSMUSG00000030835|Vega:OTTMUSG00000043294	7	7 B4|7 29.66 cM	nodal modulator 1		GO:0016020(membrane)//GO:0016021(integral component of membrane)//GO:0005789(endoplasmic reticulum membrane)	GO:0003674(molecular_function)//GO:0030246(carbohydrate binding)	GO:0008150(biological_process)
chr2	70430046	70430047	70430046	C	-	2.58261	up	10	46	0.217391	1	66	0.0151515	14.3478	4	9	0.444444	2	25	0.08	5.55556	.	-1	-1	.	.	.	.	0
chr17	88229844	88229845	88229844	t	-	6.07	up	13	20	0.65	5	39	0.128205	5.07	0	0	0	0	0	0	0	.	-1	-1	.	.	.	.	0
chr9	107632019	107632020	107632019	A	-	3	up	1	1	1	0	0	0	2	0	0	0	0	0	0	0	chr9	107614138	107635342	ENSMUSG00000032562	Gnai2	-	protein_coding	1	14678	C76432|Galphai2|Gia|Gnai-2	MGI:MGI:95772|Ensembl:ENSMUSG00000032562|Vega:OTTMUSG00000050782	9	9 F1|9 58.43 cM	guanine nucleotide binding protein (G protein), alpha inhibiting 2	mmu04015(Rap1 signaling pathway)//mmu04022(cGMP-PKG signaling pathway)//mmu04024(cAMP signaling pathway)//mmu04062(Chemokine signaling pathway)//mmu04071(Sphingolipid signaling pathway)//mmu04261(Adrenergic signaling in cardiomyocytes)//mmu04360(Axon guidance)//mmu04530(Tight junction)//mmu04540(Gap junction)//mmu04611(Platelet activation)//mmu04670(Leukocyte transendothelial migration)//mmu04713…	GO:0005886(plasma membrane)//GO:0070062(extracellular exosome)//GO:0005834(heterotrimeric G-protein complex)//GO:0016020(membrane)//GO:0030425(dendrite)//GO:0005829(cytosol)//GO:0005813(centrosome)//GO:0030496(midbody)//GO:0045121(membrane raft)//GO:0005654(nucleoplasm)//GO:0044297(cell body)//GO:0005634(nucleus)//GO:0005856(cytoskeleton)//GO:0005737(cytoplasm)//GO:1903561(extracellular vesicle)	GO:0019001(guanyl nucleotide binding)//GO:0031683(G-protein beta/gamma-subunit complex binding)//GO:0004871(signal transducer activity)//GO:0000166(nucleotide binding)//GO:0005525(GTP binding)//GO:0003924(GTPase activity)//GO:0001664(G-protein coupled receptor binding)//GO:0046872(metal ion binding)//GO:0005515(protein binding)	GO:0008284(positive regulation of cell proliferation)//GO:0007213(G-protein coupled acetylcholine receptor signaling pathway)//GO:0051301(cell division)//GO:0008283(cell proliferation)//GO:0007214(gamma-aminobutyric acid signaling pathway)//GO:0008016(regulation of heart contraction)//GO:0007049(cell cycle)//GO:0000186(activation of MAPKK activity)//GO:0007193(adenylate cyclase-inhibiting G-prote…
chr13	22015838	22015839	22015838	a	-	2.60345	up	14	28	0.5	29	93	0.311828	1.60345	0	25	0	22	89	0.247191	0	.	-1	-1	.	.	.	.	0
chr6	133203763	133203764	133203763	c	+	3	up	4	4	1	0	0	0	2	0	0	0	0	0	0	0	.	-1	-1	.	.	.	.	0
chr8	123103100	123103101	123103100	C	+	3.21364	up	14	20	0.7	4	101	0.039604	17.675	11	45	0.244444	4	90	0.0444444	5.5	chr8	123102350	123105244	ENSMUSG00000000740	Rpl13	+	protein_coding	1	270106	A52|L13	MGI:MGI:105922|Ensembl:ENSMUSG00000000740|Vega:OTTMUSG00000016486	8	8|8 E1	ribosomal protein L13	mmu03010(Ribosome)	GO:0030529(intracellular ribonucleoprotein complex)//GO:0016020(membrane)//GO:0005622(intracellular)//GO:0005634(nucleus)//GO:0005840(ribosome)//GO:0022625(cytosolic large ribosomal subunit)	GO:0044822(poly(A) RNA binding)//GO:0003723(RNA binding)//GO:0003735(structural constituent of ribosome)	GO:0006412(translation)
chr8	123103100	123103101	123103100	C	+	3.21364	up	14	20	0.7	4	101	0.039604	17.675	11	45	0.244444	4	90	0.0444444	5.5	chr8	119910841	124345722	ENSMUSG00000092329	Gm20388	+	protein_coding	1
chr11	3329893	3329894	3329893	T	-	2	up	10	10	1	13	13	1	1	0	0	0	1	1	1	0	.	-1	-1	.	.	.	.	0
chr8	123605027	123605028	123605027	t	-	2.97588	up	10	2329	0.00429369	18	4383	0.00410678	1.04551	3	2027	0.00148002	21	4985	0.00421264	0.351328	.	-1	-1	.	.	.	.	0
chr5	65303112	65303113	65303112	A	-	3	up	1	1	1	0	0	0	2	0	0	0	0	0	0	0	chr5	65261852	65335670	ENSMUSG00000029191	Rfc1	-	protein_coding	1	19687	140kDa|Alp145|RFC140|Recc1	MGI:MGI:97891|Ensembl:ENSMUSG00000029191|Vega:OTTMUSG00000038036	5	5 33.61 cM|5 C	replication factor C (activator 1) 1	mmu03030(DNA replication)//mmu03420(Nucleotide excision repair)//mmu03430(Mismatch repair)	GO:0070062(extracellular exosome)//GO:0043234(protein complex)//GO:0005663(DNA replication factor C complex)//GO:0005730(nucleolus)//GO:0005654(nucleoplasm)//GO:0005634(nucleus)//GO:0005737(cytoplasm)	GO:0003689(DNA clamp loader activity)//GO:0019904(protein domain specific binding)//GO:0005524(ATP binding)//GO:0043565(sequence-specific DNA binding)//GO:0000166(nucleotide binding)//GO:0003677(DNA binding)//GO:0003690(double-stranded DNA binding)	GO:0006351(transcription, DNA-templated)//GO:0045892(negative regulation of transcription, DNA-templated)//GO:0000122(negative regulation of transcription from RNA polymerase II promoter)//GO:0006260(DNA replication)//GO:0006281(DNA repair)//GO:0006355(regulation of transcription, DNA-templated)//GO:0045893(positive regulation of transcription, DNA-templated)
chrM	8891	8892	8891	A	+	3.23936	up	12	118	0.101695	22	161	0.136646	0.744222	8	200	0.04	39	224	0.174107	0.229744	chrM	8607	9390	ENSMUSG00000064358	mt-Co3	+	protein_coding	1
chr2	167065331	167065332	167065331	A	+	5.6933	up	24	296	0.0810811	2	204	0.00980392	8.27027	8	285	0.0280702	4	207	0.0193237	1.45263	chr2	167062934	167065862	ENSMUSG00000074578	1500012F01Rik	+	protein_coding	1
chr11	17221480	17221481	17221480	t	+	2.74203	up	53	10904	0.0048606	9	10194	0.000882872	5.50544	18	5879	0.00306174	13	8525	0.00152493	2.0078	chr11	17182107	17233796	ENSMUSG00000078970	Wdr92	+	protein_coding	1	103784	AI553587|HZGJ	MGI:MGI:2144224|Ensembl:ENSMUSG00000078970|Vega:OTTMUSG00000005194	11	11|11 A2	WD repeat domain 92		GO:0005575(cellular_component)	GO:0043130(ubiquitin binding)	GO:0006915(apoptotic process)
chr6	87801319	87801320	87801319	T	+	3.27273	up	1	1	1	10	12	0.833333	1.2	1	3	0.333333	10	11	0.909091	0.366667	.	-1	-1	.	.	.	.	0
chr3	22264075	22264076	22264075	a	-	2	up	3	3	1	19	19	1	1	0	0	0	34	34	1	0	.	-1	-1	.	.	.	.	0
chr11	94301507	94301508	94301507	C	-	2	up	5	5	1	0	0	0	2	29	29	1	1	1	1	1	chr11	94287890	94321988	ENSMUSG00000020863	Luc7l3	-	protein_coding	1	67684	3300001P08Rik|Luc7a	MGI:MGI:1914934|Ensembl:ENSMUSG00000020863|Vega:OTTMUSG00000001710	11	11|11 C	LUC7-like 3 (S. cerevisiae)		GO:0005685(U1 snRNP)//GO:0005654(nucleoplasm)//GO:0005634(nucleus)//GO:0071004(U2-type prespliceosome)	GO:0044822(poly(A) RNA binding)//GO:0003677(DNA binding)//GO:0003729(mRNA binding)	GO:0006397(mRNA processing)//GO:0006376(mRNA splice site selection)//GO:0008380(RNA splicing)
chr3	60626753	60626754	60626753	A	+	11.2282	up	7	144	0.0486111	1	19	0.0526316	0.923611	4	310	0.0129032	8	51	0.156863	0.0822581	chr3	60501252	60629748	ENSMUSG00000027763	Mbnl1	+	protein_coding	1	56758	Mbnl|mKIAA0428	MGI:MGI:1928482|Ensembl:ENSMUSG00000027763|Vega:OTTMUSG00000051966	3	3|3 E1	muscleblind-like 1 (Drosophila)		GO:0005654(nucleoplasm)//GO:0005634(nucleus)//GO:0010494(cytoplasmic stress granule)//GO:0005737(cytoplasm)//GO:0005813(centrosome)	GO:0044822(poly(A) RNA binding)//GO:0003723(RNA binding)//GO:0046872(metal ion binding)//GO:0001069(regulatory region RNA binding)//GO:0003725(double-stranded RNA binding)	GO:0008380(RNA splicing)//GO:0045445(myoblast differentiation)//GO:0000380(alternative mRNA splicing, via spliceosome)//GO:0006397(mRNA processing)//GO:0006376(mRNA splice site selection)//GO:0043484(regulation of RNA splicing)//GO:0007519(skeletal muscle tissue development)//GO:0000381(regulation of alternative mRNA splicing, via spliceosome)
chr3	84816752	84816753	84816752	A	+	3	up	1	1	1	0	0	0	2	0	5	0	0	0	0	0	chr3	84815268	84979198	ENSMUSG00000028086	Fbxw7	+	protein_coding	1	50754	1110001A17Rik|AGO|Cdc4|Fbw7|Fbwd6|Fbx30|Fbxo30|Fbxw6|SEL-10	MGI:MGI:1354695|Ensembl:ENSMUSG00000028086|Vega:OTTMUSG00000022670	3	3 E3.3|3 37.7 cM	F-box and WD-40 domain protein 7	mmu04120(Ubiquitin mediated proteolysis)	GO:0016021(integral component of membrane)//GO:0048471(perinuclear region of cytoplasm)//GO:0005794(Golgi apparatus)//GO:0019005(SCF ubiquitin ligase complex)//GO:0005739(mitochondrion)//GO:0005783(endoplasmic reticulum)//GO:0005730(nucleolus)//GO:0005634(nucleus)//GO:1990452(Parkin-FBXW7-Cul1 ubiquitin ligase complex)//GO:0005737(cytoplasm)	GO:0031625(ubiquitin protein ligase binding)//GO:0003700(transcription factor activity, sequence-specific DNA binding)//GO:0004842(ubiquitin-protein transferase activity)//GO:0030674(protein binding, bridging)//GO:0042802(identical protein binding)//GO:0097027(ubiquitin-protein transferase activator activity)//GO:0050816(phosphothreonine binding)//GO:0030332(cyclin binding)//GO:0005515(protein bi…	GO:1903955(positive regulation of protein targeting to mitochondrion)//GO:0090049(regulation of cell migration involved in sprouting angiogenesis)//GO:0032876(negative regulation of DNA endoreduplication)//GO:2000060(positive regulation of protein ubiquitination involved in ubiquitin-dependent protein catabolic process)//GO:1903378(positive regulation of oxidative stress-induced neuron intrinsic …
chr4	83494081	83494082	83494081	a	-	3	up	7	7	1	0	0	0	2	0	0	0	0	0	0	0	.	-1	-1	.	.	.	.	0
chr10	120146559	120146560	120146559	T	+	3	up	1	1	1	0	0	0	2	0	0	0	0	0	0	0	.	-1	-1	.	.	.	.	0
chrM	11494	11495	11494	G	-	2.53091	up	12	40	0.3	2	32	0.0625	4.8	5	29	0.172414	3	33	0.0909091	1.89655	.	-1	-1	.	.	.	.	0
chr1	118467937	118467938	118467937	G	+	2.5	up	2	2	1	2	3	0.666667	1.5	0	0	0	2	3	0.666667	0	chr1	118389058	118609432	ENSMUSG00000064302	Clasp1	+	protein_coding	1	76707	1700030C23Rik|5730583A19Rik|B130045P17Rik|CLASP1alpha	MGI:MGI:1923957|Ensembl:ENSMUSG00000064302|Vega:OTTMUSG00000048576	1	1|1 E2	CLIP associating protein 1		GO:0070062(extracellular exosome)//GO:0005874(microtubule)//GO:0005938(cell cortex)//GO:0045180(basal cortex)//GO:0005828(kinetochore microtubule)//GO:0000776(kinetochore)//GO:0005794(Golgi apparatus)//GO:0005694(chromosome)//GO:0005856(cytoskeleton)//GO:0005813(centrosome)//GO:0030981(cortical microtubule cytoskeleton)//GO:0005876(spindle microtubule)//GO:0005925(focal adhesion)//GO:0016020(memb…	GO:0005515(protein binding)//GO:0008017(microtubule binding)//GO:0051010(microtubule plus-end binding)//GO:0002162(dystroglycan binding)//GO:0043515(kinetochore binding)	GO:0007026(negative regulation of microtubule depolymerization)//GO:1903690(negative regulation of wound healing, spreading of epidermal cells)//GO:0001578(microtubule bundle formation)//GO:0010470(regulation of gastrulation)//GO:0051893(regulation of focal adhesion assembly)//GO:0007049(cell cycle)//GO:0000226(microtubule cytoskeleton organization)//GO:0051294(establishment of spindle orientatio…
chr17	26422712	26422713	26422712	A	-	2	up	2	2	1	9	9	1	1	0	0	0	14	14	1	0	.	-1	-1	.	.	.	.	0
chr1	123720005	123720006	123720005	a	-	3	up	1	1	1	0	0	0	2	0	0	0	0	0	0	0	chr1	123332142	124045559	ENSMUSG00000036815	Dpp10	-	protein_coding	1	269109	6430601K09Rik|DPP X|Dprp3	MGI:MGI:2442409|Ensembl:ENSMUSG00000036815|Vega:OTTMUSG00000020794	1	1|1 E2.3	dipeptidylpeptidase 10		GO:0016020(membrane)//GO:0005886(plasma membrane)//GO:0008076(voltage-gated potassium channel complex)//GO:0016021(integral component of membrane)	GO:0008236(serine-type peptidase activity)//GO:0015459(potassium channel regulator activity)//GO:0008239(dipeptidyl-peptidase activity)	GO:0006508(proteolysis)//GO:1901379(regulation of potassium ion transmembrane transport)//GO:0090004(positive regulation of establishment of protein localization to plasma membrane)//GO:0072659(protein localization to plasma membrane)
chr6	3265160	3265161	3265160	C	-	3	up	24	24	1	0	0	0	2	0	0	0	0	0	0	0	.	-1	-1	.	.	.	.	0
chr8	123574493	123574494	123574493	a	-	3.94096	up	9	355	0.0253521	6	561	0.0106952	2.37042	6	331	0.0181269	22	730	0.030137	0.601483	.	-1	-1	.	.	.	.	0
chr1	72226342	72226343	72226342	t	+	2.25406	up	35	4025	0.00869565	23	2204	0.0104356	0.83327	25	3805	0.0065703	34	1913	0.0177731	0.369676	.	-1	-1	.	.	.	.	0
chrX	104483315	104483316	104483315	C	+	2	up	1	1	1	0	0	0	2	1	1	1	1	1	1	1	chrX	104482818	104507490	ENSMUSG00000073016	Uprt	+	protein_coding	1	331487	Gm774	MGI:MGI:2685620|Ensembl:ENSMUSG00000073016|Vega:OTTMUSG00000018108	X	X|X D	uracil phosphoribosyltransferase	mmu00240(Pyrimidine metabolism)//mmu01100(Metabolic pathways)	GO:0005634(nucleus)//GO:0005737(cytoplasm)//GO:0005829(cytosol)	GO:0000166(nucleotide binding)//GO:0005525(GTP binding)//GO:0004849(uridine kinase activity)	GO:0006222(UMP biosynthetic process)//GO:0043097(pyrimidine nucleoside salvage)//GO:0006206(pyrimidine nucleobase metabolic process)
chr5	17041591	17041592	17041591	T	+	3	up	10	10	1	0	0	0	2	0	0	0	0	0	0	0	.	-1	-1	.	.	.	.	0
chr1	156385244	156385245	156385244	T	-	3	up	20	20	1	0	0	0	2	0	0	0	0	0	0	0	chr1	156323509	156421159	ENSMUSG00000026601	Axdnd1	-	protein_coding	1	77352	9430070O13Rik|Gm979	MGI:MGI:1924602|Ensembl:ENSMUSG00000026601|Vega:OTTMUSG00000023021	1	1|1 G3	axonemal dynein light chain domain containing 1		GO:0005575(cellular_component)	GO:0003674(molecular_function)	GO:0008150(biological_process)
chr1	24613692	24613693	24613692	T	-	2.43601	up	16	97	0.164948	9	153	0.0588235	2.80412	12	150	0.08	18	259	0.0694981	1.15111	.	-1	-1	.	.	.	.	0
chr4	59771970	59771971	59771970	a	-	2	up	4	4	1	0	0	0	2	42	42	1	1	1	1	1	chr4	59769637	59801589	ENSMUSG00000038544	Inip	-	protein_coding	1	66209	1110054O05Rik|2610312O17Rik|AA399876|Ssbip1	MGI:MGI:1913459|Ensembl:ENSMUSG00000038544|Vega:OTTMUSG00000007409	4	4|4 B3	INTS3 and NABP interacting protein		GO:0005654(nucleoplasm)//GO:0005634(nucleus)//GO:0070876(SOSS complex)	GO:0003674(molecular_function)	GO:0006281(DNA repair)//GO:0010212(response to ionizing radiation)//GO:0006974(cellular response to DNA damage stimulus)
chrX	8247720	8247721	8247720	T	-	3	up	1	1	1	0	0	0	2	0	0	0	0	0	0	0	chrX	8238668	8252406	ENSMUSG00000031171	Ftsj1	-	protein_coding	1	54632	AI931847|Ftsj|Ftsjl|Sfc12	MGI:MGI:1859648|Ensembl:ENSMUSG00000031171|Vega:OTTMUSG00000018132	X	X A1.1|X 3.73 cM	FtsJ RNA methyltransferase homolog 1 (E. coli)		GO:0005737(cytoplasm)	GO:0008175(tRNA methyltransferase activity)	GO:0030488(tRNA methylation)//GO:0002181(cytoplasmic translation)
chr9	64176733	64176734	64176733	A	+	4.17829	up	5	86	0.0581395	3	164	0.0182927	3.17829	0	52	0	3	90	0.0333333	0	chr9	64173387	64178562	ENSMUSG00000032399	Rpl4	+	protein_coding	1	67891	2010004J23Rik	MGI:MGI:1915141|Ensembl:ENSMUSG00000032399	9	9|9 D	ribosomal protein L4	mmu03010(Ribosome)	GO:0030529(intracellular ribonucleoprotein complex)//GO:0070062(extracellular exosome)//GO:0031672(A band)//GO:0015934(large ribosomal subunit)//GO:0016020(membrane)//GO:0005737(cytoplasm)//GO:0005730(nucleolus)//GO:0005634(nucleus)//GO:0005840(ribosome)//GO:0005925(focal adhesion)//GO:0022625(cytosolic large ribosomal subunit)	GO:0044822(poly(A) RNA binding)//GO:0003735(structural constituent of ribosome)//GO:0005515(protein binding)//GO:0008097(5S rRNA binding)	GO:0006412(translation)//GO:0050772(positive regulation of axonogenesis)//GO:0045773(positive regulation of axon extension)
chr10	80854887	80854888	80854887	T	-	3.97535	up	100	284	0.352113	20	169	0.118343	2.97535	0	0	0	0	4	0	0	chr10	80852825	80855209	ENSMUSG00000035215	Lsm7	-	protein_coding	1	66094	0910001B06Rik|1110033F18Rik	MGI:MGI:1913344|Ensembl:ENSMUSG00000035215	10	10|10 C1	LSM7 homolog, U6 small nuclear RNA and mRNA degradation associated	mmu03018(RNA degradation)//mmu03040(Spliceosome)	GO:0071013(catalytic step 2 spliceosome)//GO:0071004(U2-type prespliceosome)//GO:0005688(U6 snRNP)//GO:0005689(U12-type spliceosomal complex)//GO:0097526(spliceosomal tri-snRNP complex)//GO:1990726(Lsm1-7-Pat1 complex)//GO:0005737(cytoplasm)	GO:0003723(RNA binding)//GO:0046982(protein heterodimerization activity)//GO:0005515(protein binding)	GO:0006402(mRNA catabolic process)//GO:0006396(RNA processing)
chr15	74959063	74959064	74959063	T	+	11	up	2	2	1	1	10	0.1	10	0	10	0	3	67	0.0447761	0	chr15	74955051	74959905	ENSMUSG00000022587	Ly6e	+	protein_coding	1	17069	Ly67|RIG-E|Sca-2|TSA-1|Tsa1	MGI:MGI:106651|Ensembl:ENSMUSG00000022587|Vega:OTTMUSG00000045205	15	15 D3|15 34.29 cM	lymphocyte antigen 6 complex, locus E		GO:0016020(membrane)//GO:0005886(plasma membrane)//GO:0031225(anchored component of membrane)	GO:0030550(acetylcholine receptor inhibitor activity)//GO:0033130(acetylcholine receptor binding)	GO:0035265(organ growth)//GO:0001701(in utero embryonic development)//GO:0030325(adrenal gland development)//GO:0055010(ventricular cardiac muscle tissue morphogenesis)//GO:0095500(acetylcholine receptor signaling pathway)//GO:0042415(norepinephrine metabolic process)//GO:0048242(epinephrine secretion)
chr10	122794263	122794264	122794263	A	+	2	up	1	1	1	10	10	1	1	0	2	0	2	3	0.666667	0	chr10	122678762	122945795	ENSMUSG00000034613	Ppm1h	+	protein_coding	1	319468	A430075L18Rik|ARHCL1|C030002B11Rik	MGI:MGI:2442087|Ensembl:ENSMUSG00000034613|Vega:OTTMUSG00000032921	10	10|10 D2	protein phosphatase 1H (PP2C domain containing)		GO:0005634(nucleus)//GO:0005737(cytoplasm)	GO:0003824(catalytic activity)//GO:0004722(protein serine/threonine phosphatase activity)//GO:0016787(hydrolase activity)//GO:0004721(phosphoprotein phosphatase activity)	GO:0006470(protein dephosphorylation)
chr1	37995356	37995357	37995356	A	-	3	up	3	3	1	0	0	0	2	0	1	0	0	1	0	0	chr1	37983867	37997346	ENSMUSG00000058407	Txndc9	-	protein_coding	1	98258	AI098020|APACD	MGI:MGI:2138153|Ensembl:ENSMUSG00000058407|Vega:OTTMUSG00000026595	1	1|1 B	thioredoxin domain containing 9		GO:0005813(centrosome)//GO:0030496(midbody)//GO:0005634(nucleus)//GO:0005856(cytoskeleton)//GO:0005737(cytoplasm)	GO:0008479(queuine tRNA-ribosyltransferase activity)	GO:0045454(cell redox homeostasis)//GO:0008616(queuosine biosynthetic process)
chr16	17222397	17222398	17222397	t	+	31.9505	up	17	11690	0.00145423	1	21974	4.55e-05	31.9553	1	6635	0.000150716	0	15244	0	1.00015	.	-1	-1	.	.	.	.	0
chr5	91961001	91961002	91961001	a	-	3	up	1	1	1	0	0	0	2	0	0	0	0	0	0	0	chr5	91948904	91963068	ENSMUSG00000029397	Rchy1	-	protein_coding	1	68098	ARNIP|CHIMP|Pirh2|Zfp363|Znf363	MGI:MGI:1915348|Ensembl:ENSMUSG00000029397|Vega:OTTMUSG00000020371	5	5|5 E2	ring finger and CHY zinc finger domain containing 1	mmu04115(p53 signaling pathway)//mmu04120(Ubiquitin mediated proteolysis)//mmu05162(Measles)	GO:0005654(nucleoplasm)//GO:0005634(nucleus)//GO:0005737(cytoplasm)//GO:0000151(ubiquitin ligase complex)	GO:0070740(tubulin-glutamic acid ligase activity)//GO:0008270(zinc ion binding)//GO:0070739(protein-glutamic acid ligase activity)//GO:0070735(protein-glycine ligase activity)//GO:0008766(UDP-N-acetylmuramoylalanyl-D-glutamyl-2,6-diaminopimelate-D-alanyl-D-alanine ligase activity)//GO:0042803(protein homodimerization activity)//GO:0005102(receptor binding)//GO:0070737(protein-glycine ligase activ…	GO:0031398(positive regulation of protein ubiquitination)//GO:0032436(positive regulation of proteasomal ubiquitin-dependent protein catabolic process)//GO:0016567(protein ubiquitination)//GO:0042787(protein ubiquitination involved in ubiquitin-dependent protein catabolic process)
chr5	25375925	25375926	25375925	A	-	3	up	1	1	1	0	0	0	2	0	0	0	2	2	1	0	chr5	25271798	25498783	ENSMUSG00000038056	Kmt2c	-	protein_coding	1	231051	E330008K23Rik|HALR|Mll3|mKIAA1506	MGI:MGI:2444959|Ensembl:ENSMUSG00000038056|Vega:OTTMUSG00000037000	5	5|5 A3	lysine (K)-specific methyltransferase 2C	mmu00310(Lysine degradation)	GO:0005634(nucleus)//GO:0044666(MLL3/4 complex)//GO:0035097(histone methyltransferase complex)	GO:0018024(histone-lysine N-methyltransferase activity)//GO:0008270(zinc ion binding)//GO:0042800(histone methyltransferase activity (H3-K4 specific))//GO:0008168(methyltransferase activity)//GO:0044822(poly(A) RNA binding)//GO:0046872(metal ion binding)//GO:0005515(protein binding)//GO:0003677(DNA binding)//GO:0016740(transferase activity)	GO:0007338(single fertilization)//GO:0048146(positive regulation of fibroblast proliferation)//GO:0016568(chromatin modification)//GO:0006351(transcription, DNA-templated)//GO:0032259(methylation)//GO:0035264(multicellular organism growth)//GO:0010468(regulation of gene expression)//GO:0061029(eyelid development in camera-type eye)//GO:0016571(histone methylation)//GO:0006355(regulation of transc…
chr2	3455753	3455754	3455753	A	+	2	up	1	1	1	0	0	0	2	113	113	1	1	1	1	1	chr2	3424131	3464130	ENSMUSG00000026648	Dclre1c	+	protein_coding	1	227525	9930121L06Rik|AI661365|Art|Snm1l	MGI:MGI:2441769|Ensembl:ENSMUSG00000026648|Vega:OTTMUSG00000010775	2	2|2 A1	DNA cross-link repair 1C	mmu03450(Non-homologous end-joining)//mmu05340(Primary immunodeficiency)	GO:0000784(nuclear chromosome, telomeric region)//GO:0005634(nucleus)//GO:0070419(nonhomologous end joining complex)	GO:0042578(phosphoric ester hydrolase activity)//GO:0008409(5'-3' exonuclease activity)//GO:0003684(damaged DNA binding)//GO:0044824(retroviral 3' processing activity)//GO:0000014(single-stranded DNA endodeoxyribonuclease activity)//GO:0035312(5'-3' exodeoxyribonuclease activity)//GO:0004519(endonuclease activity)//GO:0004518(nuclease activity)//GO:0004527(exonuclease activity)//GO:0016787(hydrol…	GO:0000723(telomere maintenance)//GO:0006310(DNA recombination)//GO:0002376(immune system process)//GO:0006974(cellular response to DNA damage stimulus)//GO:0036297(interstrand cross-link repair)//GO:0006303(double-strand break repair via nonhomologous end joining)//GO:0033151(V(D)J recombination)//GO:0010212(response to ionizing radiation)//GO:0006302(double-strand break repair)//GO:0051276(chro…
chr7	28794024	28794025	28794024	a	-	4.5	up	1	10	0.1	1	35	0.0285714	3.5	0	5	0	1	41	0.0243902	0	.	-1	-1	.	.	.	.	0
chr10	58487668	58487669	58487668	A	-	2	up	3	3	1	0	0	0	2	19	19	1	1	1	1	1	.	-1	-1	.	.	.	.	0
chr7	40442271	40442272	40442271	g	-	2	up	12	12	1	6	6	1	1	0	0	0	0	0	0	0	.	-1	-1	.	.	.	.	0
chr3	108150420	108150421	108150420	G	+	3	up	1	1	1	0	0	0	2	0	0	0	0	0	0	0	.	-1	-1	.	.	.	.	0
chr7	120754195	120754196	120754195	t	-	5.09581	up	10	103	0.0970874	1	143	0.00699301	13.8835	3	49	0.0612245	2	89	0.0224719	2.72449	.	-1	-1	.	.	.	.	0
chr7	100458201	100458202	100458201	G	+	3	up	3	3	1	0	0	0	2	0	0	0	0	0	0	0	chr7	100372233	100470152	ENSMUSG00000047248	C2cd3	+	protein_coding	1	277939	AU020772	MGI:MGI:2142166|Ensembl:ENSMUSG00000047248|Vega:OTTMUSG00000031837	7	7|7 E3	C2 calcium-dependent domain containing 3		GO:0005929(cilium)//GO:0034451(centriolar satellite)//GO:0042995(cell projection)//GO:0005813(centrosome)//GO:0005814(centriole)//GO:0036064(ciliary basal body)//GO:0005856(cytoskeleton)//GO:0005737(cytoplasm)	GO:0005515(protein binding)	GO:0061511(centriole elongation)//GO:0042384(cilium assembly)//GO:0042733(embryonic digit morphogenesis)//GO:0030326(embryonic limb morphogenesis)//GO:0030030(cell projection organization)//GO:0007420(brain development)//GO:0021915(neural tube development)//GO:0021997(neural plate axis specification)//GO:0001701(in utero embryonic development)//GO:0030162(regulation of proteolysis)//GO:0001947(he…
chr1	153459585	153459586	153459585	C	-	11	up	2	7	0.285714	1	11	0.0909091	3.14286	1	15	0.0666667	7	30	0.233333	0.285714	chr1	153455758	153487660	ENSMUSG00000042699	Dhx9	-	protein_coding	1	13211	AI326842|Ddx9|HEL-5|NDHII|RHA|mHEL-5	MGI:MGI:108177|Ensembl:ENSMUSG00000042699|Vega:OTTMUSG00000049714	1	1 G3|1 65.37 cM	DEAH (Asp-Glu-Ala-His) box polypeptide 9		GO:0030529(intracellular ribonucleoprotein complex)//GO:0070937(CRD-mediated mRNA stability complex)//GO:0016020(membrane)//GO:0005813(centrosome)//GO:0036464(cytoplasmic ribonucleoprotein granule)//GO:0005730(nucleolus)//GO:0005654(nucleoplasm)//GO:0005634(nucleus)//GO:0097165(nuclear stress granule)//GO:0005737(cytoplasm)	GO:0003676(nucleic acid binding)//GO:0008026(ATP-dependent helicase activity)//GO:0001085(RNA polymerase II transcription factor binding)//GO:0005524(ATP binding)//GO:0003723(RNA binding)//GO:0004386(helicase activity)//GO:0003677(DNA binding)//GO:0000166(nucleotide binding)//GO:0044822(poly(A) RNA binding)//GO:0005515(protein binding)//GO:0004004(ATP-dependent RNA helicase activity)//GO:0016787(…	GO:1903608(protein localization to cytoplasmic stress granule)//GO:0006396(RNA processing)//GO:0070934(CRD-mediated mRNA stabilization)//GO:0034605(cellular response to heat)//GO:0001649(osteoblast differentiation)//GO:0007623(circadian rhythm)//GO:0048511(rhythmic process)
chr1	178331843	178331844	178331843	A	-	9.07021	up	9	44	0.204545	3	29	0.103448	1.97727	5	98	0.0510204	11	47	0.234043	0.217996	chr1	178323074	178337797	ENSMUSG00000039630	Hnrnpu	-	protein_coding	1	51810	AA408410|AI256620|AL024194|AL024437|AW557595|C86794|Hnrpu|SAFA|Sp120|hnRNP U	MGI:MGI:1858195|Ensembl:ENSMUSG00000039630|Ensembl:ENSMUSG00000100725|Vega:OTTMUSG00000021881|Vega:OTTMUSG00000046324	1	1|1 H4	heterogeneous nuclear ribonucleoprotein U	mmu03040(Spliceosome)	GO:0030529(intracellular ribonucleoprotein complex)//GO:0070937(CRD-mediated mRNA stability complex)//GO:0005697(telomerase holoenzyme complex)//GO:0016020(membrane)//GO:0071013(catalytic step 2 spliceosome)//GO:0036464(cytoplasmic ribonucleoprotein granule)//GO:0005681(spliceosomal complex)//GO:0005654(nucleoplasm)//GO:0005634(nucleus)//GO:0005737(cytoplasm)	GO:0070034(telomerase RNA binding)//GO:0005524(ATP binding)//GO:0003723(RNA binding)//GO:0001047(core promoter binding)//GO:0035326(enhancer binding)//GO:0044822(poly(A) RNA binding)//GO:0000166(nucleotide binding)//GO:0034046(poly(G) binding)//GO:0043021(ribonucleoprotein complex binding)//GO:0005515(protein binding)//GO:0003677(DNA binding)	GO:0070934(CRD-mediated mRNA stabilization)//GO:2000373(positive regulation of DNA topoisomerase (ATP-hydrolyzing) activity)//GO:0008380(RNA splicing)//GO:0010628(positive regulation of gene expression)//GO:0032211(negative regulation of telomere maintenance via telomerase)//GO:0001649(osteoblast differentiation)//GO:0006397(mRNA processing)//GO:0032922(circadian regulation of gene expression)//G…
chr17	25056288	25056289	25056288	a	+	3	up	1	1	1	0	0	0	2	0	0	0	0	0	0	0	chr17	25016091	25099495	ENSMUSG00000024169	Ift140	+	protein_coding	1	106633	AI661311|Tce5|Wdtc2|mKIAA0590	MGI:MGI:2146906|Ensembl:ENSMUSG00000024169|Vega:OTTMUSG00000024886	17	17|17 A3.3	intraflagellar transport 140		GO:0005929(cilium)//GO:0005930(axoneme)//GO:0001750(photoreceptor outer segment)//GO:0005813(centrosome)//GO:0030991(intraciliary transport particle A)//GO:0072372(primary cilium)//GO:0032391(photoreceptor connecting cilium)//GO:0031513(nonmotile primary cilium)//GO:0036064(ciliary basal body)	GO:0003674(molecular_function)	GO:0035845(photoreceptor cell outer segment organization)//GO:0060041(retina development in camera-type eye)//GO:0007507(heart development)//GO:0048705(skeletal system morphogenesis)//GO:1902017(regulation of cilium assembly)//GO:0021532(neural tube patterning)//GO:0042073(intraciliary transport)//GO:0042384(cilium assembly)//GO:0072001(renal system development)//GO:0061512(protein localization t…
chr11	101658315	101658316	101658315	c	+	10.4398	up	5	1471	0.00339905	7	1298	0.00539291	0.630281	2	1469	0.00136147	32	1419	0.0225511	0.0603727	.	-1	-1	.	.	.	.	0
chr4	132270182	132270183	132270182	A	-	11.5307	up	11	99	0.111111	18	161	0.111801	0.993827	1	124	0.00806452	16	171	0.0935673	0.0861895	.	-1	-1	.	.	.	.	0
chr11	33811304	33811305	33811304	A	+	3	up	3	3	1	0	0	0	2	0	0	0	0	0	0	0	.	-1	-1	.	.	.	.	0
chr17	89433315	89433316	89433315	A	+	2.91005	up	19	27	0.703704	7	19	0.368421	1.91005	0	0	0	0	0	0	0	.	-1	-1	.	.	.	.	0
chr1	134631216	134631217	134631216	C	+	3	up	15	15	1	0	0	0	2	0	0	0	0	0	0	0	chr1	134560171	134632877	ENSMUSG00000042207	Kdm5b	+	protein_coding	1	75605	2010009J12Rik|2210016I17Rik|AW556288|D1Ertd202e|Jarid1b|PLU-1|PUT1|Plu1|RBBP2H1A|Rb-Bp2|mKIAA4034	MGI:MGI:1922855|Ensembl:ENSMUSG00000042207|Vega:OTTMUSG00000017092	1	1 E4|1 58.24 cM	lysine (K)-specific demethylase 5B		GO:0005634(nucleus)//GO:0005737(cytoplasm)	GO:0000907(sulfonate dioxygenase activity)//GO:0008270(zinc ion binding)//GO:0043734(DNA-N1-methyladenine dioxygenase activity)//GO:0019798(procollagen-proline dioxygenase activity)//GO:0018602(2,4-dichlorophenoxyacetate alpha-ketoglutarate dioxygenase activity)//GO:0052635(C-20 gibberellin 2-beta-dioxygenase activity)//GO:0016491(oxidoreductase activity)//GO:0034648(histone demethylase activity …	GO:0055114(oxidation-reduction process)//GO:0007338(single fertilization)//GO:0042752(regulation of circadian rhythm)//GO:0060444(branching involved in mammary gland duct morphogenesis)//GO:0033601(positive regulation of mammary gland epithelial cell proliferation)//GO:0016568(chromatin modification)//GO:0010628(positive regulation of gene expression)//GO:0009791(post-embryonic development)//GO:0…
chr17	70719340	70719341	70719340	A	-	3	up	10	10	1	0	0	0	2	0	0	0	0	0	0	0	.	-1	-1	.	.	.	.	0
chr9	78175386	78175387	78175386	t	-	4.11111	up	13	5533	0.00234954	5	6840	0.000730994	3.21417	6	7269	0.000825423	11	10419	0.00105576	0.781826	.	-1	-1	.	.	.	.	0
chr9	13593418	13593419	13593418	C	+	3	up	2	2	1	0	0	0	2	0	0	0	0	0	0	0	.	-1	-1	.	.	.	.	0
chr7	127948827	127948828	127948827	c	+	2	up	8	8	1	7	7	1	1	0	0	0	11	11	1	0	.	-1	-1	.	.	.	.	0
chr6	109505325	109505326	109505325	a	-	2.7025	up	48	9355	0.00513095	1	6962	0.000143637	35.7216	34	6239	0.00544959	2	4851	0.000412286	13.218	.	-1	-1	.	.	.	.	0
chr8	123623701	123623702	123623701	a	-	3.90582	up	13	1077	0.0120706	7	2674	0.0026178	4.61096	8	910	0.00879121	21	2820	0.00744681	1.18053	.	-1	-1	.	.	.	.	0
chr9	50553446	50553447	50553446	G	-	2.06042	up	41	45	0.911111	0	1	0	1.91111	64	69	0.927536	1	1	1	0.927536	chr9	50533087	50555181	ENSMUSG00000032066	Bco2	-	protein_coding	1	170752	B-diox-II|Bcdo2|Bcmo2|CMO2	MGI:MGI:2177469|Ensembl:ENSMUSG00000032066|Vega:OTTMUSG00000030004	9	9|9 B	beta-carotene oxygenase 2		GO:0005622(intracellular)//GO:0005739(mitochondrion)	GO:0016702(oxidoreductase activity, acting on single donors with incorporation of molecular oxygen, incorporation of two atoms of oxygen)//GO:0016491(oxidoreductase activity)//GO:0051213(dioxygenase activity)//GO:0046872(metal ion binding)	GO:0055114(oxidation-reduction process)//GO:0042574(retinal metabolic process)//GO:0016122(xanthophyll metabolic process)//GO:0016119(carotene metabolic process)//GO:0016121(carotene catabolic process)//GO:0016116(carotenoid metabolic process)//GO:0042573(retinoic acid metabolic process)//GO:0051881(regulation of mitochondrial membrane potential)//GO:2000377(regulation of reactive oxygen species …
chr12	99645199	99645200	99645199	c	+	2.05595	up	2	84	0.0238095	8	157	0.0509554	0.467262	1	54	0.0185185	11	135	0.0814815	0.227273	.	-1	-1	.	.	.	.	0
chr1	157268056	157268057	157268056	C	+	3	up	8	8	1	0	0	0	2	0	0	0	0	0	0	0	.	-1	-1	.	.	.	.	0
chr17	24422397	24422398	24422397	A	+	3	up	1	1	1	0	0	0	2	0	0	0	0	0	0	0	chr17	24414675	24425895	ENSMUSG00000034681	Rnps1	+	protein_coding	1	19826	-	MGI:MGI:97960|Ensembl:ENSMUSG00000034681	17	17|17 A3.3	ribonucleic acid binding protein S1	mmu03013(RNA transport)//mmu03015(mRNA surveillance pathway)	GO:0005654(nucleoplasm)//GO:0005634(nucleus)//GO:0061574(ASAP complex)//GO:0005737(cytoplasm)	GO:0044822(poly(A) RNA binding)//GO:0000166(nucleotide binding)//GO:0003676(nucleic acid binding)//GO:0003730(mRNA 3'-UTR binding)//GO:0003723(RNA binding)	GO:0000184(nuclear-transcribed mRNA catabolic process, nonsense-mediated decay)//GO:0008380(RNA splicing)//GO:0043065(positive regulation of apoptotic process)//GO:0048025(negative regulation of mRNA splicing, via spliceosome)//GO:0006397(mRNA processing)//GO:0000381(regulation of alternative mRNA splicing, via spliceosome)
chr1	86353166	86353167	86353166	T	-	2.06667	up	6	18	0.333333	5	16	0.3125	1.06667	0	43	0	5	43	0.116279	0	chr1	86344719	86359455	ENSMUSG00000026234	Ncl	-	protein_coding	1	17975	B530004O11Rik|C23|D0Nds28|D1Nds28|Nucl	MGI:MGI:97286|Ensembl:ENSMUSG00000026234|Vega:OTTMUSG00000048094	1	1 D|1 43.94 cM	nucleolin		GO:0030529(intracellular ribonucleoprotein complex)//GO:0070062(extracellular exosome)//GO:0009986(cell surface)//GO:0005938(cell cortex)//GO:0016020(membrane)//GO:0001650(fibrillar center)//GO:0036464(cytoplasmic ribonucleoprotein granule)//GO:0001651(dense fibrillar component)//GO:0005654(nucleoplasm)//GO:0005730(nucleolus)//GO:0005634(nucleus)//GO:0005737(cytoplasm)	GO:0043236(laminin binding)//GO:0003676(nucleic acid binding)//GO:0005102(receptor binding)//GO:0003723(RNA binding)//GO:0042134(rRNA primary transcript binding)//GO:1990631(ErbB-4 class receptor binding)//GO:0042393(histone binding)//GO:0042802(identical protein binding)//GO:0035368(selenocysteine insertion sequence binding)//GO:0000166(nucleotide binding)//GO:0042162(telomeric DNA binding)//GO:…	GO:0006897(endocytosis)//GO:1901838(positive regulation of transcription of nuclear large rRNA transcript from RNA polymerase I promoter)//GO:2000778(positive regulation of interleukin-6 secretion)//GO:2000232(regulation of rRNA processing)//GO:0071222(cellular response to lipopolysaccharide)//GO:0043066(negative regulation of apoptotic process)//GO:0032760(positive regulation of tumor necrosis f…
chr13	120026774	120026775	120026774	A	-	2	up	3	3	1	1	1	1	1	0	0	0	0	0	0	0	chr13	120026439	120027011	ENSMUSG00000095029	Gm21370	-	protein_coding	1	100861977	-	MGI:MGI:5434725	13	13|13	predicted gene, 21370
chr5	146951221	146951222	146951221	A	+	3	up	3	3	1	0	0	0	2	0	0	0	0	1	0	0	chr5	146948657	146955614	ENSMUSG00000016503	Gtf3a	+	protein_coding	1	66596	2010015D03Rik|2610111I01Rik|5330403M05Rik	MGI:MGI:1913846|Ensembl:ENSMUSG00000016503|Vega:OTTMUSG00000024608	5	5|5 G2	general transcription factor III A		GO:0005634(nucleus)	GO:0003723(RNA binding)//GO:0003676(nucleic acid binding)//GO:0046872(metal ion binding)//GO:0003677(DNA binding)//GO:0003700(transcription factor activity, sequence-specific DNA binding)	GO:0006351(transcription, DNA-templated)//GO:0006355(regulation of transcription, DNA-templated)
chr19	46504703	46504704	46504703	T	+	3	up	9	9	1	0	0	0	2	0	0	0	0	0	0	0	chr19	46501648	46516444	ENSMUSG00000025034	Trim8	+	protein_coding	1	93679	AA408830|BB006755|GERP|Rnf27	MGI:MGI:1933302|Ensembl:ENSMUSG00000025034	19	19|19 D1	tripartite motif-containing 8		GO:0005829(cytosol)//GO:0043231(intracellular membrane-bounded organelle)//GO:0016605(PML body)//GO:0005654(nucleoplasm)//GO:0005634(nucleus)//GO:0005737(cytoplasm)	GO:0070740(tubulin-glutamic acid ligase activity)//GO:0008270(zinc ion binding)//GO:0070739(protein-glutamic acid ligase activity)//GO:0070735(protein-glycine ligase activity)//GO:0008766(UDP-N-acetylmuramoylalanyl-D-glutamyl-2,6-diaminopimelate-D-alanyl-D-alanine ligase activity)//GO:0042803(protein homodimerization activity)//GO:0070737(protein-glycine ligase activity, elongating)//GO:0004842(u…	GO:1900182(positive regulation of protein localization to nucleus)//GO:0010508(positive regulation of autophagy)//GO:0043123(positive regulation of I-kappaB kinase/NF-kappaB signaling)//GO:0045087(innate immune response)//GO:0046597(negative regulation of viral entry into host cell)//GO:0051091(positive regulation of sequence-specific DNA binding transcription factor activity)//GO:1902187(negativ…
chr9	40804834	40804835	40804834	g	+	2.30063	up	3	49	0.0612245	7	235	0.0297872	2.05539	3	65	0.0461538	14	271	0.0516605	0.893407	chr9	40800984	40805200	ENSMUSG00000015656	Hspa8	+	protein_coding	1	15481	2410008N15Rik|Hsc70|Hsc71|Hsc73|Hsp73|Hspa10	MGI:MGI:105384|Ensembl:ENSMUSG00000015656|Vega:OTTMUSG00000030238	9	9 A5.1|9 21.55 cM	heat shock protein 8	mmu03040(Spliceosome)//mmu04010(MAPK signaling pathway)//mmu04141(Protein processing in endoplasmic reticulum)//mmu04144(Endocytosis)//mmu04213(Longevity regulating pathway - multiple species)//mmu04612(Antigen processing and presentation)//mmu04915(Estrogen signaling pathway)//mmu05134(Legionellosis)//mmu05145(Toxoplasmosis)//mmu05162(Measles)//mmu05164(Influenza A)//mmu05169(Epstein-Barr virus …	GO:0048471(perinuclear region of cytoplasm)//GO:0043005(neuron projection)//GO:0005770(late endosome)//GO:0005765(lysosomal membrane)//GO:0005882(intermediate filament)//GO:0072562(blood microparticle)//GO:0005737(cytoplasm)//GO:0000151(ubiquitin ligase complex)//GO:0043209(myelin sheath)//GO:0043204(perikaryon)//GO:0016020(membrane)//GO:0030424(axon)//GO:0043198(dendritic shaft)//GO:0008021(syna…	GO:1904593(prostaglandin binding)//GO:0055131(C3HC4-type RING finger domain binding)//GO:0043531(ADP binding)//GO:0008134(transcription factor binding)//GO:0031686(A1 adenosine receptor binding)//GO:0031625(ubiquitin protein ligase binding)//GO:0031072(heat shock protein binding)//GO:0016887(ATPase activity)//GO:0042277(peptide binding)//GO:0005524(ATP binding)//GO:0042623(ATPase activity, couple…	GO:0008380(RNA splicing)//GO:0045862(positive regulation of proteolysis)//GO:0010628(positive regulation of gene expression)//GO:0061738(late endosomal microautophagy)//GO:0006457(protein folding)//GO:0006397(mRNA processing)//GO:0043624(cellular protein complex disassembly)//GO:0001916(positive regulation of T cell mediated cytotoxicity)//GO:0051726(regulation of cell cycle)//GO:0006351(transcri…
chr1	178328739	178328740	178328739	A	-	2.5	up	3	6	0.5	0	4	0	1.5	0	14	0	0	4	0	0	chr1	178323074	178337797	ENSMUSG00000039630	Hnrnpu	-	protein_coding	1	51810	AA408410|AI256620|AL024194|AL024437|AW557595|C86794|Hnrpu|SAFA|Sp120|hnRNP U	MGI:MGI:1858195|Ensembl:ENSMUSG00000039630|Ensembl:ENSMUSG00000100725|Vega:OTTMUSG00000021881|Vega:OTTMUSG00000046324	1	1|1 H4	heterogeneous nuclear ribonucleoprotein U	mmu03040(Spliceosome)	GO:0030529(intracellular ribonucleoprotein complex)//GO:0070937(CRD-mediated mRNA stability complex)//GO:0005697(telomerase holoenzyme complex)//GO:0016020(membrane)//GO:0071013(catalytic step 2 spliceosome)//GO:0036464(cytoplasmic ribonucleoprotein granule)//GO:0005681(spliceosomal complex)//GO:0005654(nucleoplasm)//GO:0005634(nucleus)//GO:0005737(cytoplasm)	GO:0070034(telomerase RNA binding)//GO:0005524(ATP binding)//GO:0003723(RNA binding)//GO:0001047(core promoter binding)//GO:0035326(enhancer binding)//GO:0044822(poly(A) RNA binding)//GO:0000166(nucleotide binding)//GO:0034046(poly(G) binding)//GO:0043021(ribonucleoprotein complex binding)//GO:0005515(protein binding)//GO:0003677(DNA binding)	GO:0070934(CRD-mediated mRNA stabilization)//GO:2000373(positive regulation of DNA topoisomerase (ATP-hydrolyzing) activity)//GO:0008380(RNA splicing)//GO:0010628(positive regulation of gene expression)//GO:0032211(negative regulation of telomere maintenance via telomerase)//GO:0001649(osteoblast differentiation)//GO:0006397(mRNA processing)//GO:0032922(circadian regulation of gene expression)//G…
chr11	98142848	98142849	98142848	A	-	3	up	2	2	1	0	0	0	2	0	0	0	0	0	0	0	chr11	98082556	98150403	ENSMUSG00000020883	Fbxl20	-	protein_coding	1	72194	2610511F20Rik|4632423N09Rik|AI849362|AL117906|C86145|Fbl2|Scr|mKIAA4147	MGI:MGI:1919444|Ensembl:ENSMUSG00000020883|Vega:OTTMUSG00000002913	11	11|11 D	F-box and leucine-rich repeat protein 20		GO:0005575(cellular_component)//GO:0005737(cytoplasm)	GO:0005515(protein binding)	GO:0001662(behavioral fear response)
chr11	83648256	83648257	83648256	C	-	2	up	12	47	0.255319	3	47	0.0638298	4	7	7	1	0	8	0	2	chr11	83647844	83649355	ENSMUSG00000000982	Ccl3	-	protein_coding	1	20302	AI323804|G0S19-1|LD78alpha|MIP-1alpha|MIP1-(a)|MIP1-alpha|Mip1a|Scya3	MGI:MGI:98260|Ensembl:ENSMUSG00000000982|Vega:OTTMUSG00000000991	11	11 C|11 51.04 cM	chemokine (C-C motif) ligand 3	mmu04060(Cytokine-cytokine receptor interaction)//mmu04062(Chemokine signaling pathway)//mmu04620(Toll-like receptor signaling pathway)//mmu05132(Salmonella infection)//mmu05142(Chagas disease (American trypanosomiasis))//mmu05323(Rheumatoid arthritis)	GO:0005576(extracellular region)//GO:0005615(extracellular space)	GO:0048020(CCR chemokine receptor binding)//GO:0005515(protein binding)//GO:0008009(chemokine activity)//GO:0005125(cytokine activity)	GO:0007204(positive regulation of cytosolic calcium ion concentration)//GO:0048246(macrophage chemotaxis)//GO:0030595(leukocyte chemotaxis)//GO:0050718(positive regulation of interleukin-1 beta secretion)//GO:0006955(immune response)//GO:0032760(positive regulation of tumor necrosis factor production)//GO:0048247(lymphocyte chemotaxis)//GO:0045944(positive regulation of transcription from RNA pol…
chr18	34864453	34864454	34864453	T	+	3.39583	up	10	24	0.416667	4	23	0.173913	2.39583	0	0	0	0	2	0	0	chr18	34859823	34864984	ENSMUSG00000038418	Egr1	+	protein_coding	1	13653	A530045N19Rik|ETR103|Egr-1|Krox-1|Krox-24|Krox24|NGF1-A|NGFI-A|NGFIA|TIS8|Zenk|Zfp-6|Zif268|egr	MGI:MGI:95295|Ensembl:ENSMUSG00000038418|Vega:OTTMUSG00000021064	18	18 18.76 cM|18 C/D	early growth response 1	mmu04933(AGE-RAGE signaling pathway in diabetic complications)//mmu05020(Prion diseases)//mmu05166(HTLV-I infection)	GO:0005654(nucleoplasm)//GO:0005634(nucleus)//GO:0005737(cytoplasm)	GO:0003676(nucleic acid binding)//GO:0035035(histone acetyltransferase binding)//GO:0003700(transcription factor activity, sequence-specific DNA binding)//GO:0043565(sequence-specific DNA binding)//GO:0000979(RNA polymerase II core promoter sequence-specific DNA binding)//GO:0000977(RNA polymerase II regulatory region sequence-specific DNA binding)//GO:0044212(transcription regulatory region DNA …	GO:0071506(cellular response to mycophenolic acid)//GO:0033233(regulation of protein sumoylation)//GO:0010628(positive regulation of gene expression)//GO:0010942(positive regulation of cell death)//GO:0030217(T cell differentiation)//GO:0000122(negative regulation of transcription from RNA polymerase II promoter)//GO:0072110(glomerular mesangial cell proliferation)//GO:0032868(response to insulin…
chr7	51790076	51790077	51790076	G	-	3	up	10	10	1	0	0	0	2	0	0	0	0	0	0	0	.	-1	-1	.	.	.	.	0
chr4	72028106	72028107	72028106	g	-	5.10139	up	9	1221	0.00737101	26	4029	0.00645321	1.14222	1	816	0.00122549	17	3106	0.00547328	0.223904	.	-1	-1	.	.	.	.	0
chr2	158356522	158356523	158356522	T	-	2.07834	up	12	31	0.387097	14	39	0.358974	1.07834	0	5	0	8	39	0.205128	0	.	-1	-1	.	.	.	.	0
chr13	111460810	111460811	111460810	A	-	2	up	27	27	1	0	1	0	2	60	60	1	1	1	1	1	chr13	111425680	111490111	ENSMUSG00000032745	Gpbp1	-	protein_coding	1	73274	1700034P14Rik|AU019836|D230035M11Rik|Gpbp|mGPBP	MGI:MGI:1920524|Ensembl:ENSMUSG00000032745|Vega:OTTMUSG00000019752	13	13|13 D2.1	GC-rich promoter binding protein 1		GO:0005654(nucleoplasm)//GO:0043231(intracellular membrane-bounded organelle)//GO:0005634(nucleus)	GO:0005515(protein binding)//GO:0003677(DNA binding)//GO:0003700(transcription factor activity, sequence-specific DNA binding)	GO:0006351(transcription, DNA-templated)//GO:0006355(regulation of transcription, DNA-templated)//GO:0045893(positive regulation of transcription, DNA-templated)
chrM	3973	3974	3973	A	+	5.28431	up	3	9	0.333333	4	14	0.285714	1.16667	4	56	0.0714286	11	34	0.323529	0.220779	chrM	3914	4951	ENSMUSG00000064345	mt-Nd2	+	protein_coding	1
chr11	77046335	77046336	77046335	A	-	3	up	3	3	1	0	0	0	2	0	0	0	0	0	0	0	chr11	77044292	77078435	ENSMUSG00000037958	Ccdc55	-	protein_coding	1
chr2	117178475	117178476	117178475	A	+	3.66667	up	2	6	0.333333	1	8	0.125	2.66667	0	46	0	3	27	0.111111	0	chr2	117121374	117182279	ENSMUSG00000027351	Spred1	+	protein_coding	1	114715	5730461F13Rik|AL024345|AW047647	MGI:MGI:2150016|Ensembl:ENSMUSG00000027351|Vega:OTTMUSG00000015239	2	2|2 E5	sprouty protein with EVH-1 domain 1, related sequence		GO:0005654(nucleoplasm)//GO:0005886(plasma membrane)//GO:0005634(nucleus)//GO:0005737(cytoplasm)//GO:0016020(membrane)	GO:0019901(protein kinase binding)//GO:0030291(protein serine/threonine kinase inhibitor activity)//GO:0005173(stem cell factor receptor binding)//GO:0005515(protein binding)//GO:0019902(phosphatase binding)	GO:0000188(inactivation of MAPK activity)//GO:0043517(positive regulation of DNA damage response, signal transduction by p53 class mediator)//GO:0090311(regulation of protein deacetylation)//GO:0010923(negative regulation of phosphatase activity)//GO:0009966(regulation of signal transduction)//GO:0007275(multicellular organism development)//GO:0010801(negative regulation of peptidyl-threonine pho…
chr3	104191498	104191499	104191498	T	+	2	up	11	11	1	2	2	1	1	0	0	0	0	0	0	0	.	-1	-1	.	.	.	.	0
chr10	78189417	78189418	78189417	t	-	2.03333	up	38	38	1	0	0	0	2	180	183	0.983607	1	1	1	0.983607	chr10	78186725	78244642	ENSMUSG00000000374	Trappc10	-	protein_coding	1	216131	B230307C21Rik|Gm870|Tmem1	MGI:MGI:1336209|Ensembl:ENSMUSG00000000374	10	10 C1|10 39.72 cM	trafficking protein particle complex 10		GO:0005794(Golgi apparatus)//GO:1990071(TRAPPII protein complex)	GO:0003674(molecular_function)	GO:0006810(transport)//GO:0016192(vesicle-mediated transport)//GO:0006891(intra-Golgi vesicle-mediated transport)//GO:0034498(early endosome to Golgi transport)
chr10	122003476	122003477	122003476	C	-	2.18056	up	17	18	0.944444	4	5	0.8	1.18056	0	0	0	0	0	0	0	chr10	121780991	122047315	ENSMUSG00000020121	Srgap1	-	protein_coding	1	117600	4930572H05Rik|Arhgap13	MGI:MGI:2152936|Ensembl:ENSMUSG00000020121|Vega:OTTMUSG00000032486	10	10|10 D3	SLIT-ROBO Rho GTPase activating protein 1	mmu04360(Axon guidance)	GO:0005737(cytoplasm)	GO:0048365(Rac GTPase binding)//GO:0005096(GTPase activator activity)//GO:0005515(protein binding)//GO:0017048(Rho GTPase binding)	GO:0030336(negative regulation of cell migration)//GO:0007266(Rho protein signal transduction)//GO:0016477(cell migration)//GO:0007165(signal transduction)
chr18	77696222	77696223	77696222	c	-	2	up	2	2	1	0	0	0	2	4	4	1	1	1	1	1	chr18	77633281	77714010	ENSMUSG00000047466	8030462N17Rik	-	protein_coding	1	212163	Akd2|Ark2N	MGI:MGI:2444951|Ensembl:ENSMUSG00000047466	18	18|18 E3	RIKEN cDNA 8030462N17 gene		GO:0005575(cellular_component)	GO:0003674(molecular_function)	GO:0008150(biological_process)
chr11	5082170	5082171	5082170	A	-	2	up	1	1	1	1	1	1	1	0	3	0	0	1	0	0	chr11	5069689	5099266	ENSMUSG00000009079	Ewsr1	-	protein_coding	1	14030	Ews|Ewsh	MGI:MGI:99960|Ensembl:ENSMUSG00000009079|Vega:OTTMUSG00000005079	11	11|11 A1-A3	Ewing sarcoma breakpoint region 1	mmu05202(Transcriptional misregulation in cancer)	GO:0016020(membrane)//GO:0005886(plasma membrane)//GO:0005634(nucleus)//GO:0005737(cytoplasm)	GO:0003676(nucleic acid binding)//GO:0008270(zinc ion binding)//GO:0003723(RNA binding)//GO:0005516(calmodulin binding)//GO:0000166(nucleotide binding)//GO:0046872(metal ion binding)//GO:0005515(protein binding)	GO:0006351(transcription, DNA-templated)//GO:0006355(regulation of transcription, DNA-templated)
chr14	104415266	104415267	104415266	C	-	2.18056	up	10	12	0.833333	12	17	0.705882	1.18056	0	2	0	8	10	0.8	0	.	-1	-1	.	.	.	.	0
chr6	47110046	47110047	47110046	C	+	2	up	14	14	1	4	4	1	1	0	0	0	0	0	0	0	chr6	45060061	47301369	ENSMUSG00000039419	Cntnap2	+	protein_coding	1	66797	5430425M22Rik|Caspr2|mKIAA0868	MGI:MGI:1914047|Ensembl:ENSMUSG00000039419|Vega:OTTMUSG00000022414	6	6|6 B2	contactin associated protein-like 2	mmu04514(Cell adhesion molecules (CAMs))	GO:0016021(integral component of membrane)//GO:0008076(voltage-gated potassium channel complex)//GO:0009986(cell surface)//GO:0016020(membrane)//GO:0005794(Golgi apparatus)//GO:0030673(axolemma)//GO:0042995(cell projection)//GO:0005769(early endosome)//GO:0044224(juxtaparanode region of axon)	GO:0019899(enzyme binding)//GO:0002020(protease binding)//GO:0005515(protein binding)	GO:0071205(protein localization to juxtaparanode region of axon)//GO:0031175(neuron projection development)//GO:0007612(learning)//GO:0035176(social behavior)//GO:0071625(vocalization behavior)//GO:0007155(cell adhesion)//GO:0008038(neuron recognition)//GO:0042297(vocal learning)//GO:0045163(clustering of voltage-gated potassium channels)//GO:0030534(adult behavior)
chr17	39843832	39843833	39843832	C	+	4.01179	up	2	36	0.0555556	6	91	0.0659341	0.842593	3	83	0.0361446	37	215	0.172093	0.210029	.	-1	-1	.	.	.	.	0
chr2	54100478	54100479	54100478	A	+	4.86486	up	16	140	0.114286	1	45	0.0222222	5.14286	6	105	0.0571429	0	33	0	1.05714	.	-1	-1	.	.	.	.	0
chr2	22588058	22588059	22588058	a	+	2.56903	up	150	604	0.248344	52	826	0.062954	3.94485	37	422	0.0876777	37	648	0.0570988	1.53555	chr2	22227503	22618252	ENSMUSG00000025716	Myo3a	+	protein_coding	1	667663	9030416P08Rik	MGI:MGI:2183924|Ensembl:ENSMUSG00000025716	2	2|2 A3	myosin IIIA		GO:0001917(photoreceptor inner segment)//GO:0032426(stereocilium tip)//GO:0030175(filopodium)//GO:0005856(cytoskeleton)//GO:0031941(filamentous actin)//GO:0032433(filopodium tip)//GO:0016459(myosin complex)//GO:0005737(cytoplasm)	GO:0004674(protein serine/threonine kinase activity)//GO:0000146(microfilament motor activity)//GO:0004672(protein kinase activity)//GO:0005516(calmodulin binding)//GO:0043531(ADP binding)//GO:0000166(nucleotide binding)//GO:0003774(motor activity)//GO:0016301(kinase activity)//GO:0030898(actin-dependent ATPase activity)//GO:0051015(actin filament binding)//GO:0060002(plus-end directed microfilam…	GO:0048839(inner ear development)//GO:0016310(phosphorylation)//GO:0006468(protein phosphorylation)//GO:0046777(protein autophosphorylation)//GO:0007601(visual perception)//GO:0018107(peptidyl-threonine phosphorylation)//GO:0051491(positive regulation of filopodium assembly)//GO:0007605(sensory perception of sound)//GO:0018105(peptidyl-serine phosphorylation)//GO:0050896(response to stimulus)
chr17	78851009	78851010	78851009	G	-	5.5	up	1	2	0.5	2	18	0.111111	4.5	0	7	0	9	55	0.163636	0	.	-1	-1	.	.	.	.	0
chr5	146834857	146834858	146834857	G	+	3.65624	up	28	178	0.157303	1	215	0.00465116	33.8202	7	140	0.05	1	185	0.00540541	9.25	chr5	146832890	146837032	ENSMUSG00000041453	Rpl21	+	protein_coding	1	19933	8430440E03Rik|L21	MGI:MGI:1278340|Ensembl:ENSMUSG00000041453|Vega:OTTMUSG00000024591	5	5|5 G3	ribosomal protein L21	mmu03010(Ribosome)	GO:0030529(intracellular ribonucleoprotein complex)//GO:0016020(membrane)//GO:0005730(nucleolus)//GO:0005622(intracellular)//GO:0005840(ribosome)//GO:0005737(cytoplasm)//GO:0022625(cytosolic large ribosomal subunit)	GO:0044822(poly(A) RNA binding)//GO:0003735(structural constituent of ribosome)	GO:0006412(translation)
chr10	128624555	128624556	128624555	A	-	2.75986	up	22	31	0.709677	3	14	0.214286	3.31183	18	36	0.5	5	12	0.416667	1.2	chr10	128624530	128626506	ENSMUSG00000025362	Rps26	-	protein_coding	1	27370	-	MGI:MGI:1351628|Ensembl:ENSMUSG00000025362	10	10|10 D3	ribosomal protein S26	mmu03010(Ribosome)	GO:0070062(extracellular exosome)//GO:0016020(membrane)//GO:0015935(small ribosomal subunit)//GO:0022627(cytosolic small ribosomal subunit)//GO:0005730(nucleolus)//GO:0005737(cytoplasm)	GO:0044822(poly(A) RNA binding)//GO:0003735(structural constituent of ribosome)//GO:0003729(mRNA binding)	GO:0033119(negative regulation of RNA splicing)
chr4	75280644	75280645	75280644	G	-	2	up	3	4	0.75	6	8	0.75	1	0	4	0	8	15	0.533333	0	.	-1	-1	.	.	.	.	0
chr17	33810350	33810351	33810350	A	-	3	up	2	2	1	0	0	0	2	0	0	0	0	0	0	0	.	-1	-1	.	.	.	.	0
chr18	57323814	57323815	57323814	g	-	2	up	1	1	1	45	45	1	1	0	0	0	3	3	1	0	.	-1	-1	.	.	.	.	0
chr8	52336994	52336995	52336994	g	-	2.03844	up	16	3167	0.0050521	30	1431	0.0209644	0.240985	6	2907	0.00206398	18	1031	0.0174588	0.11822	.	-1	-1	.	.	.	.	0
chr9	111311896	111311897	111311896	g	-	2	up	1	1	1	14	14	1	1	0	0	0	3	3	1	0	.	-1	-1	.	.	.	.	0
chr13	108671247	108671248	108671247	A	+	8.73016	up	5	9	0.555556	1	10	0.1	5.55556	4	22	0.181818	4	14	0.285714	0.636364	chr13	108670580	108671440	ENSMUSG00000059751	Rps3a3	+	protein_coding	1	668144	EG668144|Gm9000	MGI:MGI:3643406	13	13|13 D2.1	ribosomal protein S3A3
chr13	108671247	108671248	108671247	A	+	8.73016	up	5	9	0.555556	1	10	0.1	5.55556	4	22	0.181818	4	14	0.285714	0.636364	chr13	108449948	109953461	ENSMUSG00000021699	Pde4d	+	protein_coding	1	238871	9630011N22Rik|Dpde3	MGI:MGI:99555|Ensembl:ENSMUSG00000021699|Vega:OTTMUSG00000031955	13	13 D2.1-D2.2|13 59.69 cM	phosphodiesterase 4D, cAMP specific	mmu00230(Purine metabolism)//mmu04024(cAMP signaling pathway)//mmu05032(Morphine addiction)	GO:0005886(plasma membrane)//GO:0016020(membrane)//GO:0034704(calcium channel complex)//GO:0005813(centrosome)//GO:0005891(voltage-gated calcium channel complex)//GO:0005856(cytoskeleton)//GO:0005737(cytoplasm)	GO:0052712(inositol phosphosphingolipid phospholipase activity)//GO:0004115(3',5'-cyclic-AMP phosphodiesterase activity)//GO:0004117(calmodulin-dependent cyclic-nucleotide phosphodiesterase activity)//GO:0052714(mannosyl-inositol phosphorylceramide phospholipase activity)//GO:0052713(inositol phosphorylceramide phospholipase activity)//GO:0044325(ion channel binding)//GO:0044688(7,8-dihydro-D-neo…	GO:0030814(regulation of cAMP metabolic process)//GO:0007568(aging)//GO:0006198(cAMP catabolic process)//GO:0010880(regulation of release of sequestered calcium ion into cytosol by sarcoplasmic reticulum)//GO:0035264(multicellular organism growth)//GO:0002027(regulation of heart rate)//GO:0071872(cellular response to epinephrine stimulus)//GO:1901898(negative regulation of relaxation of cardiac m…
chr7	16017462	16017463	16017462	g	-	2	up	4	4	1	0	0	0	2	23	23	1	2	2	1	1	.	-1	-1	.	.	.	.	0
chr17	39845622	39845623	39845622	C	+	6.78125	up	5	16	0.3125	6	111	0.0540541	5.78125	0	24	0	30	288	0.104167	0	.	-1	-1	.	.	.	.	0
chr17	69076122	69076123	69076122	G	+	2.21429	up	2	2	1	14	17	0.823529	1.21429	0	0	0	5	5	1	0	.	-1	-1	.	.	.	.	0
chr10	18998652	18998653	18998652	a	-	3	up	1	1	1	0	0	0	2	0	0	0	0	0	0	0	.	-1	-1	.	.	.	.	0
chr19	9984664	9984665	9984664	T	+	6.90028	up	13	102	0.127451	1	66	0.0151515	8.41176	18	189	0.0952381	10	128	0.078125	1.21905	chr19	9982703	9985092	ENSMUSG00000024661	Fth1	+	protein_coding	1	14319	FHC|Fth|HFt|MFH	MGI:MGI:95588|Ensembl:ENSMUSG00000024661	19	19 6.23 cM|19 A-C	ferritin heavy polypeptide 1	mmu04978(Mineral absorption)	GO:0005739(mitochondrion)//GO:0005634(nucleus)//GO:0070062(extracellular exosome)	GO:0005506(iron ion binding)//GO:0016491(oxidoreductase activity)//GO:0008199(ferric iron binding)//GO:0004322(ferroxidase activity)//GO:0046872(metal ion binding)	GO:0055114(oxidation-reduction process)//GO:0097286(iron ion import)//GO:0006826(iron ion transport)//GO:0048147(negative regulation of fibroblast proliferation)//GO:0006879(cellular iron ion homeostasis)//GO:0006880(intracellular sequestering of iron ion)
chr2	93516913	93516914	93516913	A	+	2	up	9	9	1	28	28	1	1	0	0	0	0	0	0	0	.	-1	-1	.	.	.	.	0
chr9	82876678	82876679	82876678	T	-	3	up	2	2	1	0	0	0	2	0	0	0	0	0	0	0	chr9	82866159	82975489	ENSMUSG00000032253	Phip	-	protein_coding	1	83946	2810004D21Rik|4632404O06Rik|Ndrp|Wdr11	MGI:MGI:1932404|Ensembl:ENSMUSG00000032253|Vega:OTTMUSG00000044899	9	9|9 E3.1	pleckstrin homology domain interacting protein		GO:0005634(nucleus)//GO:0070062(extracellular exosome)	GO:0070577(lysine-acetylated histone binding)//GO:0005515(protein binding)//GO:0005158(insulin receptor binding)	GO:0008284(positive regulation of cell proliferation)//GO:0006606(protein import into nucleus)//GO:0043066(negative regulation of apoptotic process)//GO:0008286(insulin receptor signaling pathway)//GO:0045840(positive regulation of mitotic nuclear division)//GO:0008360(regulation of cell shape)//GO:0033138(positive regulation of peptidyl-serine phosphorylation)//GO:0040008(regulation of growth)//…
chr9	14274857	14274858	14274857	A	-	3	up	5	5	1	0	0	0	2	0	0	0	0	0	0	0	.	-1	-1	.	.	.	.	0
chr3	37481597	37481598	37481597	a	+	13.5009	up	16	28700	0.000557491	1	40329	2.48e-05	22.4831	6	23487	0.00025546	5	32594	0.000153402	1.6653	chr3	37419896	37579096	ENSMUSG00000027722	Spata5	+	protein_coding	1	57815	2510048F20Rik|C78064|Spaf	MGI:MGI:1927170|Ensembl:ENSMUSG00000027722|Vega:OTTMUSG00000007434	3	3|3 B	spermatogenesis associated 5	mmu03008(Ribosome biogenesis in eukaryotes)	GO:0005739(mitochondrion)//GO:0005737(cytoplasm)	GO:0005524(ATP binding)//GO:0000166(nucleotide binding)	GO:0007420(brain development)//GO:0007275(multicellular organism development)//GO:0007283(spermatogenesis)//GO:0030154(cell differentiation)
chr10	86692179	86692180	86692179	A	-	2.1	up	1	10	0.1	0	12	0	1.1	0	18	0	3	31	0.0967742	0	chr10	86690209	86705509	ENSMUSG00000020048	Hsp90b1	-	protein_coding	1	22027	ERp99|GRP94|TA-3|Targ2|Tra-1|Tra1|endoplasmin|gp96	MGI:MGI:98817|Ensembl:ENSMUSG00000020048|Vega:OTTMUSG00000020538	10	10 C1|10 43.05 cM	heat shock protein 90, beta (Grp94), member 1	mmu04141(Protein processing in endoplasmic reticulum)//mmu04151(PI3K-Akt signaling pathway)//mmu04621(NOD-like receptor signaling pathway)//mmu04915(Estrogen signaling pathway)//mmu04918(Thyroid hormone synthesis)//mmu05200(Pathways in cancer)//mmu05215(Prostate cancer)	GO:0005886(plasma membrane)//GO:0070062(extracellular exosome)//GO:0005790(smooth endoplasmic reticulum)//GO:0048471(perinuclear region of cytoplasm)//GO:0005789(endoplasmic reticulum membrane)//GO:0030496(midbody)//GO:0005829(cytosol)//GO:0005788(endoplasmic reticulum lumen)//GO:0034663(endoplasmic reticulum chaperone complex)//GO:0016020(membrane)//GO:0005783(endoplasmic reticulum)//GO:0031012(…	GO:0019903(protein phosphatase binding)//GO:0051082(unfolded protein binding)//GO:0050750(low-density lipoprotein particle receptor binding)//GO:0005524(ATP binding)//GO:0003723(RNA binding)//GO:0046790(virion binding)//GO:0000166(nucleotide binding)//GO:0005515(protein binding)	GO:0031247(actin rod assembly)//GO:0001666(response to hypoxia)//GO:0006950(response to stress)//GO:0006457(protein folding)//GO:0043666(regulation of phosphoprotein phosphatase activity)//GO:0043066(negative regulation of apoptotic process)//GO:0030433(ER-associated ubiquitin-dependent protein catabolic process)//GO:0071318(cellular response to ATP)//GO:0030970(retrograde protein transport, ER t…
chrM	1456	1457	1456	A	+	5.83527	up	22	221	0.0995475	8	84	0.0952381	1.04525	8	213	0.0375587	13	62	0.209677	0.179126	.	-1	-1	.	.	.	.	0
chr12	54729749	54729750	54729749	g	+	2.62286	up	8	77	0.103896	13	297	0.043771	2.37363	3	78	0.0384615	17	400	0.0425	0.904977	.	-1	-1	.	.	.	.	0
chr11	17221303	17221304	17221303	c	+	6.9726	up	44	848	0.0518868	12	2307	0.00520156	9.97524	6	485	0.0123711	14	1619	0.00864731	1.43063	chr11	17182107	17233796	ENSMUSG00000078970	Wdr92	+	protein_coding	1	103784	AI553587|HZGJ	MGI:MGI:2144224|Ensembl:ENSMUSG00000078970|Vega:OTTMUSG00000005194	11	11|11 A2	WD repeat domain 92		GO:0005575(cellular_component)	GO:0043130(ubiquitin binding)	GO:0006915(apoptotic process)
chrM	341	342	341	T	+	3.97913	up	71	21061	0.00337116	12	13640	0.000879765	3.83189	37	26792	0.00138101	16	11157	0.00143408	0.962995	.	-1	-1	.	.	.	.	0
[truncated: 19,838 more rows]
